# Supplementary material for: Comprehensive analysis and identification of drought-responsive candidate NAC genes in three semi-arid tropics (SAT) legume crops
Source: BMC Genomics. 2021 Apr 21;22:289. doi: 10.1186/s12864-021-07602-5 (PMC8059324; doi:10.1186/s12864-021-07602-5)
Supplement: Supplementary file 1 — Additional file 1: Table S1 Putative NAC family genes identified in chickpea (72), pigeonpea (96) and groundnut (166). Table S2 Details of well-known NAC genes from model and crop plants. Table S3 Summary of conserved motifs for chickpea, pigeonpea, and groundnut NAC genes. Table S4 Detailed analysis of conserved motifs for chickpea, pigeonpea and groundnut NAC genes. Table S5 Predicted promoter elements for stress-responsive chickpea, pigeonpea and groundnut NAC genes. Table S6 Possible matches of chickpea, pigeonpea, and groundnut stress-responsive NAC protein sequences with Arabidopsis proteins. Table S7 STRING analysis for protein-protein interaction analysis of stress-responsive NACs from SAT legumes. Table S8 Corresponding transcript ids of groundnut with Arachis hypogaea gene expression atlas (AhGEA). Table S9 List of NAC-specific primers used for qRT-PCR analysis in selected legumes. [file 12864_2021_7602_MOESM1_ESM.xlsx]

## Sheet: Table S1
Table S1. Putative NAC family genes identified in chickpea (72), pigeonpea (96), and groundnut (166).
Crop	Gene ID	Chromosomal location	Gene length	length (aa)	Molecular weight	Isoelectric point	Domain coordinates	Protein sequence
Chickpea
	Ca_02520	Ca1:12314547:12316001:+	1454	297	34046	5.69	13-137	MEGKQKGSSYTFPPGFRFHPSDEELIVHYLQKKIKSLPLPASIIAEIDLYKYNPWELPKKSLFGEEEWYFFSPRDRKYPNGLRPNRATGSGYWKATGTDRPIISSCGSKHIGLDEWVLCRVRHKGYSSKNLSENQENPCEPNIPVNLQTSEEHPTNTKFRADMITDYQYKDYQIIASILVGGVIPPNENMSSLSFKGSKGNNLTSEYEEGSNKVNSQTAIPSLECYFNPLKRKSNEDDDQFENLISFTSKFNTENKIDKSFNKVLTNRELNCYEIFNGSTPNPSIDFQELNELNFAE
	Ca_02457	Ca1:12880590:12882098:-	1508	286	32699.9	8.56	50-189	MTQCSYPENNHSTVIVERRKDSLIRTCPTCGHHIKCHEQAAGIHELPGLPAGVKFDPTDQEILEHLEAKVRSDIQKLHPLIDEFIPTLEGENGICCTHPEKLPGVSKDGLLRHFFHRPSKAYTTGTRKRRKVHTDEDGSETRWHKTGKTRPVYVSGKLKGYKKILVLYTNYRKQKKPEKTNWVMHQYHLGNNEEEKEGELVVSKVFYQTQPRQCGGSLMKDSSMIFSDKLNGGQDVHEVVNHKNSGFVEYYNTSFISFDQGEQQHRSSNAQVISHFPVHDGTPFIP
	Ca_07077	Ca1:14576608:14583867:-	7259	431	48790.6	6.35	18-143	MEMVSKEAQMSIAASSMFPGFRFCPTDEELISYYLRKKLDGHEESVQVISEVELCKYEPWDLPAKSFIQSDNEWFFFSSRGRKYPNGSQSKRATDCGYWKATGKERNVKSGSNVIGTKRTLVFHLGRAPKGERTEWIMHEYCISDRSPDSLVVCRLKKNTEFRQNDASNRASSSHMNAVNSHESDCAASEGGIDQRGVCEQDKEVDGSSKRGSSSYGSPSMEQIDSVSESNQRPANDTTLTESSGHLKMDEEDCYAEILKNDIIKLDESSMSQGAQTRPPDPANSQPCQGTAQRRIRLRVEKSTHSQPGVRFSRTMHQSKSSSFARMTNHLMIFAFFVIALMFEWKQQLVADVELNPAVSQKQHHISTAEETVKEKIILVQEKNIRRLNELVRHLQEQL…
	Ca_06901	Ca1:16635491:16636991:-	1500	356	39593.1	8.35	16-142	MESTDSSTGSQQPNLPPGFRFHPTDEELVVHYLKKKAASAPLPVAIIAEVDLYKFDPWELPAKATFGEQEWYFFSPRDRKYPNGARPNRAATSGYWKATGTDKPVLTSGGTQKVGVKKALVFYGGKPPRGIKTNWIMHEYRLADNKPNNRPPGCDLGNKKNSLRLDDWVLCRIYKKSNTHWSPVEHDREDSMDDMIGGVPPSINVGQMNARFHFSKMSNSYNNTLLENDQNLLEGMMLSNNNNNNNTVATLSSQLGGSASTSNASASKRTLSSLYWNDHEDVAASNKRFNLESDHHHGSVVRNDQESGTVATSFASLLNNLPQTPNSLHQQTMLGSIGDGLLRTTPYQIQGMNWYG
	Ca_06899	Ca1:16679244:16680602:-	1358	284	32010.7	8.84	3-84	MINCVGKAIFGEKEWYFFSPRDRKYPNGTRPNRVAGSGYWKATGTDKIITNEGRKVGIKKALVFYVGKAPKGTKTNWIMHEYRLLDSSRNNTGTKLDDWVLCRIYKKNSSAQKAIPNGIVSSREYTQYSNDSSASSSSHLDDVLQSLPEIDDRCFMLPRVNSLRTMQHRQEEDKLNLLNLNNNNLMDWSNPSSILNTEFQEGQNNGMVNYSSCNDLYVPSVSTICHVNTSGTEKKPMEEEVQSGGARTNPGLFERGSNNFTYSNSVDSFGFRYPVQPVGFGFGQ
	Ca_00344	Ca1:2800536:2801278:+	742	122	13806.5	4.47	67-122	MVRWCNTDSDHEERENELITPSITPKLDNNKTDVTDHDEIQTIKCPSCGHNIEIKDQGGINELPGLPAGVKFDPSDIEILEHLEAKVMYDVCKLHPLIDEFIQTLEGENGICYTHPEKLPDI
	Ca_23537	Ca1:37795315:37799526:-	4211	226	26348.3	6.39	7-133	MAPMTLPPGFRFHPTDEELVAYYLERKITGRTIELDIIAEVDLYKCEPWDLPEKSFLPSKDMEWYFYSPRDRKYPNGSRTNRATRGGYWKATGKDRAVNSQKRQVGMKKTLVYYKGRAPHGIRTNWVMHEYRLMESHPGASLSSLKDIEIPMYGGFHNHIPEAPFMMEDLPQINIMDTKSTLMKPEMIITDDCILYDRYRDCMNGTLEEIISLCSSQDHSMAFPML
	Ca_13929	Ca1:39469108:39470520:+	1412	339	39377.1	7.77	11-139	MMQGSGQLTVPPGFRFHPTDEELLYYYLRKKVSYEAIDLDVIREVDLNKLEPWDLKEKCRIGSGPQNEWYFFSHKDKKYPTGTRTNRATTAGFWKATGRDKAIYHTNSKRIGMRKTLVFYTGRAPHGHKTDWIMHEYRLDDNDAEVQEDGWVVCRVFKKKNTSRGYQQEIEEEDHIMNHMRTTNAPCHNNILEPKHHHHKQQQQGLLYDYNNNNNSFDATIHLPQLFSPESAVPPPPPTSFPSSMDILECSQNLLRLTTPAFSGLNLMQQQGERFHGDWSFLDKLLASHNGIDHHHTLRNKCNTNNQHGAAPSVETSAHKFPFHYLGCHSHHDIMKFSK
	Ca_22532	Ca1:41957009:41959095:-	2086	386	43307.9	8.12	29-155	MDNFYHHHHNHIINNNNNNNNNNSDAHLPPGFRFHPTDEELITFYLLKKVLDNTFTARAIAEVDLNKCEPWELPEKAKMGEKEWYFFSLRDRKYPTGLRTNRATEAGYWKATGKDREIYSSKTYSLVGMKKTLVFYRGRAPKGEKSNWVMHEYRLEGKFAYHFLSRNSKDEWVISRVFQKSHTGTGSSTVSATTSGSKKTKITSTTSASNNSMSLCPEPSSPSSVYLPPLLDSSPYTAGTAATAFDNRQMCTYNNNNNDNNSSNNTTKEHVSCFSTTSTTSNVVSCHNNFNNNNGSFDLVSPSMNAMDPFARFQRNVGVSAFPSLRSLQDNLQLPFFFSTAAQPYHGGDNILSGWGLPEEQKVVDTGGVVNMGGLGSSELDCMWNY
	Ca_13571	Ca1:43507537:43509318:+	1781	195	22283	5.61	19-150	MGVNDDFNKDNEYVDDDVPLPGFRFHPTDEELVTFYLRRKLDNKSIAIDLIKQIDIYKYDPWDLPKASVPGAEKESYFFCKRGRKYRNSIRPNRVITGSGFWKATGIDKAVYSNGGEGNDCVGLKKTLVYYRGSAGKGTKTDWMMHEFRLPSNIHTNNNDAHIAQEAQVENELLMFDNWDELGSVVKFAVDSPSL
	Ca_13537	Ca1:43953580:43957987:+	4407	314	35570.1	8.35	12-134	MSNISMVEAKLPPGFRFHPRDEELVCDYLMKKVTHSDSLLMIDVDLNKCEPWDIPEAACVGGKEWYFYTQRDRKYATGLRTNRATASGYWKATGKDRAILRKGSLVGMRKTLVFYQGRAPKGRKTEWVMHEFRIEGPHGPPKISSSKEDWVLCRVFYKNREIAAKPSMGSCYDDTGSSSLPALMDSYISFDQAQFHADEYEQVPCFSIFSQNQTNPIFNNMEPKLPPYNNNNNNNANTFGGAPNLGNYSLDPLSCDRKVLKAVLTQLSKMERNNPLNNNNNNNNQSLKGSPSLGEGSSESYLSEVGMPHMWNNY
	Ca_00111	Ca1:896225:896923:-	698	201	23360	5.96	12-133	MDNNSINNVNLPPGFRFYPTDEELVLHFLHRKKTPLLPFHPDVIPDLHLYSYDPWQLHGRALAEGNKWYYYSRRSTQNRVTCNGYWKPTGIEEPVFCSTKNNRIGIKKHFVFHMGESDSVGIKTNWIMHEFRLSHSSTNSSSSSSKIKSQPIKDYSKWVICRVYESKGDDDDDGTDQLSCLDEVFLSSLDDFDEISLPNYN
	Ca_18749	Ca2:12194248:12195145:+	897	163	19087.9	9.33	15-141	MEERNDGEKLDEVLLPGFRFHPTDEELVGFYLKRKIQQRPLSIELIKQLDIYKYDPWDLPKFATTGEKEWYFYCPRDRKYRNSARPNRVTGAGFWKATGTDRPIYSSEGSKCIGLKKSLVFYKGRAAKGVKTDWMMHEFRLPSLIDPLSPNKYIDKTIPTNVS
	Ca_18090	Ca2:12745943:12747424:-	1481	285	32834.8	6.96	10-134	MNGRTSSDLPPGFRFHPTDEELIVYYLCNQATSQPCPASIIPEVDIYKFDPWELPDKSDFVENEWYFFSPRERKYPNGVRPNRATVSGYWKATGTDKSIFSGSKHIGVKKALVFYKGRPPKGLKTDWIMHEYRLIGSRKQANRQIGSMRLDDWVLCRIYKKKNTTKSFDTREEYPTNQINVSPRNDDDSEQELMKFSRTCSLTNLLDMDYLGPISQILSDGSYNSTFEYQINTAHGGIIVDPFVKSQMVEMATNSYAADSEKNNVKQNSSFNSTLFGNQVYDHRE
	Ca_11687	Ca2:13061821:13064949:+	3128	309	35467.5	5.01	8-138	MALNFPSTTRIIKPTDEELFQSFLYNKINNNPLPNHIAIIELDLFGTKKNPWEIWEEFATSHSYCGRDLYFFSALKKKSATSSRSVRLIGKGTWEGEDTGTEIFTKDTNQLLGLRKRYRFEKSDTVHDNGWILHEYKLDASLIANPSGNNNNNVVVREYTIYEEPINQSNGGHNSSNDGHNSSMVVKKEYEYKKGVEEEGVKNTCPNDIIVIALESSTDSGNENINQRPRSPIDSGNNKTEVVKTTKEKEVDSIMNKEEDDNLNMSWPEYFAMELKMINEGCLIQEEEYVPMLSNSFHKDLILECFNMY
	Ca_24772	Ca2:16916802:16920941:+	4139	426	47894.2	4.85	59-197	MAGPSWLVDKSRIATKIRSASGACHPENVTWKSNPSKTCPNCQHAIDNSDVAQEWPGLPKGVKFDPSDQEIIWHLLAKVGVGNSKPHPFVDEFITTLEVDDGICYTHPQNLPGVMQDGNASHFFHRAVKAYNTGTRKRRKIHDQDFGDVRWHKTGKTKPVILNGVQKGFKKIMVLYMSSVGGGKAEKTNWVMHQYHLGTDEEENDGEFVVSKVFYQQQQVKLGDKNELDIPEATEATIIKVDPVTPKSVTPEPPYNERQYSDVDLGQETPAIPQPPQMDCLDEIQADCEEHAIDDLSMIETENNEETYDKEINADEGQKWWDSESQNLLDSQQLVEALSLCDDLLHSQSPERDDEHGEHKNQPSLSVYAQLGPEHLKKDIEDCQNLVLDPANTAEHDAP…
	Ca_14390	Ca2:28120312:28124798:-	4486	624	71936.4	5.58	7-133	MAPVSLPPGFRFHPTDEELVAYYLKRKINGRNIELEIIAEVDLYKCEPWDLPGKSLLPGNDMEWYFFSPRDRKYPNGSRTNRATKSGYWKATGKDRKVNSEAQAVGMKKTLVYYRGRAPHGCRTNWVMHEYRLHDRECETTSALQDAYALCRVIKKNTVIVPKVGGQYGNLTTHDNQITTVSQGRGEDLDSSNYLMQINTCSPHNIGNQISLNRDHGNCSHFSYDDPSFTLPTSSSFTNHGPIAYPPSKVDIALECARMQHRFTMPPLVVEDFPQGSKTKTDILQEILSHTHASQELMNQSNYSQAYDDNENYAPCEDDFTFMVGTNYNHINDLNSMSYVDKPWEDLSTRSIEIGDQDEEFKEKRMVENLRWIGMPREDFEKMAEQKVVQIEDISCFQT…
	Ca_15236	Ca2:34132131:34134770:+	2639	298	34734.2	8.62	19-146	MDVSKLQNSNEKKEDEVVLPGFRFHPTDEELVGFYLRRKVEKNPLRIELIKQIDIYKYDPWDLPKTSNVGEKEWYFFCLRGRKYRNSIRPNRVTKCGFWKATGIDKPIYCVKESHECIGLKKSLVYYRGSAGKGTKTDWMMHEFRLPPKGKINNHDVQEAEVWTLCRIFKRIPSYKKYTPNLEKDLATTVTNSSSSKTCSLESDNSNKPYLTFRDSQVVVQQNESKPFINGQLDQSINYSFLSHVAHEAPTTLSHSCFWNDHSVGDDALANENWDSLRSVVQFTFDSSKVYDDCKYFN
	Ca_19144	Ca2:6891687:6893564:-	1877	258	29403.2	6.75	17-143	MDEPIVLNKVDESLDLPPGFRFHPTDDEIITCYLINKVLNSNFSATAIGEADLNKCEPWDLPKMAKMGEKDWYFFCQRDRKYPTGTRTNRATESGYWKATGKDKEIYKGKSNQLVGMKKTLVFYKGRAPKGEKTNWVMHEFRLDGKFATCNLPKDSKDEWVVSRIFNKSNTEIKKNSFSNLLRINSLSDDLLDFSSLPPLVDPPFSNTINSPPSSSSKPPPNVVSKQEIGRNTTLYEDFECPSSIGPLSNFESLWNDY
	Ca_05989	Ca3:25447648:25448605:-	957	197	23475.3	8.72	18-143	MALDFLAEFDQPDCRRLPVGYRFDPTDDVLVCFYLKKKVYNLTLPYHAILDFDVFQTEPWLLPGDLNAFKDRRYYFFDIRQREFDNMDIRPAGNGEWRTIEKNMELDLPSQFFVGKKNTLVFWWKKQGNQHIMTRWMMHEFRLTTVIQPTKISAVGAYRIFKRKLEKPLRNNIIRPVVIDFTMEDATACPPPPPMSP
	Ca_08255	Ca3:26542626:26544051:+	1425	388	44261.4	7.08	18-143	MEEPIVVNKGEDQGLDLPPGFRFHPTDEEIIVCYLTEKVKNSKFSATAIGEADLNKCEPWDLPKKAKMGEKEWYFFCQKDRKYPTGMRTNRATDSGYWKATGKDKEIFKGKGNLVGMKKTLVFYRGRAPKGEKTNWVMHEFRLEGKFANYHLPKAAKDEWVVSRVFHKNTDVKKTQISGLLRMNSINDDLLDYSSLPPLMDPSYTSDELKGITNQISSSKSQSDGYYLPSFSINNHNQLVIKPEDHNHRNYDQTQTIMNYTSNISNSIQSNLNNPIGNTLSQPQIRIQNQNLNYFVYQQNRMQNVNSISSFGNNHDQAFVRPFGAKNNSECKMEQFSSNQSQDTGLSNDTSSAVSKQDMGRNRALYEDLEGPSSSVAPLSDLECLWDY
	Ca_12031	Ca3:32934898:32936432:-	1534	330	37890.5	7.13	13-139	MDKKNHHSEIQLPPGFRFHPSDEELIVHYLRNKVTSSPLPASFIAEIDLYKYNPWELPSKALFGDEEWYFFTPRDRKYPKGLRPNRAAGAGYWKATGTDKPIFTSYGLKSIGVKKSLVFYKGRPLKGSKTEWIMHEYRLHDSIISNSNHSGSMRLDEWVLCRVRQKTGSPRSSCEDSNELSFETSSHFQQMNDNSSPEPVKNYVQKQNEYPMLPYILASKSVLPNSIGMSSNNEKSHASLYENNLNIIGAQFLSSAAEGLFNPQKRKAVEENIEMDFYAVLNKNLSREVDDVNQRLEIDLSKGYNSYNFDQWTSIIQPQELNSLAFTGYT
	Ca_00818	Ca3:35372941:35374782:+	1841	250	29105.7	6.72	5-136	MENMLPGYRFYPTEEELISFYLHNMLEGDNEYKIRTVIPVVNIYDYNPSELPQISGEASMRDMEQWFFFIKRQESEVRGGRPKRVTTTGYWKATGSPNHVYSSHNHIIGMKRTMVFYSGRAPNGKKTDWKMNEYKAIQDQPSSSNKLAPMLRNEMSLCRVYKKSKCLRAFDRRPAPRRVTNDQEFNKDSTICNHNNVQIFATSSPDSSSSLDHGQTSNEVGEGSQMDINVDHREPLLYWEHVDWFLGIEP
	Ca_22370	Ca3:4357864:4359263:+	1399	363	41007.2	5.22	20-144	MGSMENVSVPKMEEEKFEFPVGFRFHPTDEELINQYLVKKVDYNSFCAIAIAEVDMNKCEPWDLPELAKMGETEWYFFCMRDRKYPTGQRTNRATLAGYWKATGKDREIFKENALIGMKKTLVFYKGRAPKGEKTNWVMHEFRLDGINLSEQNLSKPGMGEWVICRVYEKGDYGKKVHGPKLGRFDSKEGASTTNSLLPPLMDSSLYKSETKFTTGEFSPVNSFSIPNQTQNQKTLDDIVDNNGTSILNISCSSKAIDDYPLAEAAFAVSNQSSQVAPQIGNPQYSNCFLSQEQSMLRMQLENENLESSAKQCVKADFSVGRDFDSDISSVVFGRDILQRWFGNPELSPASTGPVVTDSLWNF
	Ca_22941	Ca3:80235:81455:-	1220	239	26916.1	9.42	14-138	MNLVKKKNGEVKLPPGFRFHPTDEELVVQYLKRKVFSYPLPASIIPELHHLSNSDPWDLPGDLGEERYFFSTKEAKYPNGNRSNRATNSGYWKATGLDKQILNSNSNVVVGMKKTLVFYKGKPPHGSRTDWIMHEYRLTNHSSSLKQNWVVCRIFLKKRGGAKNGGGRGGENTVTVREKPSKVKNSNSNSNSKVVVFYDFLSSPILSATSGITEEHNENENENEHEDSSSSFPSLTNNN
	Ca_04309	Ca4:10733779:10734358:+	579	151	17732.1	9.17	8-135	MDMESCVPPGFRFHPTEEELVGYYLNRKINSLKIDLDVIVEVDLYKIEPWDIQDKCKLGYEQQNEWYFFSHKDKKYPTGTRTNRATAAGFWKATGRDKAVTSKNRIIGMRKTLVFYKGRAPNGRKTDWIMHEYRHQTSEHAPPQASHFISS
	Ca_07743	Ca4:1098492:1103360:+	4868	279	32026.2	5.99	11-137	MGLRDLGASLPPGFRFYPSDEELVLHYLYKKITNEDVLKGTLEEIDLHTCEPWQLPEVAKLNATEWYFFSFRDRKYATGFRTNRATTSGYWKATGKDRTVFDPITREVVGMRKTLVFYRNRAPNGIKTGWIMHEFRLETPHMPPKEDWVLCRVFYKGKTDNSAKLSPQDMYETLPPSLTLDSLSPTNQIMPIGYNQLASFSSSMTTHHFHNPNVNQNNSLMNLLQFSKETNTNCSSVTQISPKCDDGYGFLWDMDLDGVASSNLDGMRFEVDNNSMVLL
	Ca_04337	Ca4:11051145:11054483:-	3338	558	63000.3	4.63	20-146	MGAVSESASADCFSEVMSSMPGFRFHPTDEELVMYFLKRKICGKKLKFNVICETDVYKWDPEDLPGQSFLKTGDRVWFFFCHRDRKYPNGARSNRATRHGYWKATGKDRNIIFNSRSVGVKKTLVFYVGRAPNGERTDWVMHEYTMDEEELKRCRDVKDYYALYKVFKKSGPGPKNGEQYGAPFKEEDWADDDDVAFKINSPEKEAPNAVIDPLNGQMQPLFDDEIDEIIKEIFDVEPVPDQQYVNGYVDFPQVVGEETQSMILGQFSEAVIFPEASGELQSCSQYYDVQPSFDFNQSIASPLHFSESPELASAPDIESDFQEDGFLEINDLIDTEPTFSNTEKPVENLQFEDGLSEFDLHQDGEMLLRELGPVTGEPVSRAYMNNIGNNIENQSYQLT…
	Ca_14204	Ca4:30535981:30538387:+	2406	311	36611.1	4.49	7-137	MALDSLPSRNLKPTDEELLKSFLYNKINNNPLPNHINILEHDLFGIKKNPWEIWEEFEASHSYCEKDLYFFTLLKKKSATSSRMVRTIGMGTWEAEDAKKDIVDKETCQLLGNKKRYRFEKSGTIHDYEWILHEYKLDMSLINNFSEKNNVWLEKNTDQRPRNQVDNGNNKIDVVNTINTSKSKYNKVEDGDDYIMIKDDDDIVMNKEEEYDDLIMNKEVEDGDDCIMIKDDGDIIMNKEVCDLIMNKEEEDGDLIMNKEEEDGDQNIIEPELFAMQLKSVNEGCLIEEEDVPMISNDFYKYLLLENFYIK
	Ca_11021	Ca4:40881510:40884054:+	2544	332	37603.2	8.61	15-141	MEIEGIPLAKEETLPPGFRFHPTDEELITYYLVNKISDSDFSCKAIGEVDLNKSEPWELPGKAKMGQKEWYFFSLRDRKYPTGVRTNRATNTGYWKTTGKDKEIFDNVTSELVGMKKTLVFYKGRAPRGEKTNWVMHEYRIHSKSTYRTNKQDEWVVSRVFRKSVGAKKYPSSNPTRATLNPYNINLEVGPSINMQPQPMMHLGDHSTTHFLYGRNYINTPDLVEVNRVLRSSGVVPLPMQYSNLSSSPLGFTISGLNLNLGGASTQPSTQVHDFSSNMMTTTTTTLGGENHNNNNNLGYGGEVNINANPNGNNRYMGMEHCVDLDNYWPSY
	Ca_08371	Ca4:8751606:8755709:+	4103	462	51837.2	6.72	32-158	MGHETLLLPAPPTTVNPPLSASSTAAPPTSLAPGFRFHPTDEELVIYYLKRKVCGKHFRFDAISEVDIYKSEPWDLADKSRLKTRDQEWYFFSALDKKYGNGGRMNRATSQGYWKATGNDRPVKHDLRTVGLKKTLVFHSGRAPDGKRTNWVMHEYRLVDEEMERAGSGPSQPQDAYVLCRVFHKNNIGPPNGQRYAPFVEEEWDDGLAMVPGAASMNNGSVDRILRLEGNGGVSCSEGRNNVAQDSQSNNNKAPLDVNKLPIETQNLLAVCKRESQAEYPSPEKDDSKHMHVDEYPSPQTDNPKPLPQIYKRRRHNMNSNHSNVSGDSFPNSQDPCSSTITTAATTLPTTAVTTTTTNTAPKKHFLSALVEFSLLESLESKENHTSVPPVDFDMDSLE…
	Ca_08372	Ca4:8769938:8772526:+	2588	577	63601.8	4.51	6-133	MAVYNSPGFRFHPTDEELVCFYLKRKLARNLPSCFDHLAVIDIYKFEPWDLPSLSKLKTKDLEWYFFTVLDKKYGHGIRTNRATDRGYWKTTGKDRIVKNGEDTVGMKKTLVYHSGRAPHGDRTNWVMHEYRMIDEELAKAGLQDTYVACRIFEKSGSGPKNGEKYGAPFVEAEWEGVDNRVDPLPAVDNEPLKQIVPSVPAIDNELLKQIVPVPAASGDDYVEADDLKQELETSVTVGSADPPSNFYYGECSSHPQLSQTFVNDHMQLEASFGMYDPVLDQPDNMAGQYGQDTNLVQDGDYGELNLGENPLNFNFASDDPDLYFDATGYLTSLGEEYMETNDVENLDEISPPEIDPSVAAMLDEYLNYPAGDISKHISFDSPLSIGCESPIANPVQPF…
	Ca_18171	Ca5:164709:166714:+	2005	362	41318.5	8.47	1-126	MPGFRFHPTEEELVEFYLRRKVEGKRFNVELITFLDLYRYDPWELPALAAIGEKEWYFYVPRDRKYRNGDRPNRVTTSGYWKATGADRMIRTENFRSIGLKKTLVFYSGKAPKGIRTSWIMNEYRLPQHETERYQKGEISLCRVYKRAGVEDHPSLPRCLPITRGNHSDHKNKQNEILGMGFVGGQSNKAAATPTPTATASINNKMHEGSCSVGNSNSDHVTTVLGLSKYSTDPNYRAAEEEEEERLMMMQQQQVQYSAGGNSTLLLPLPAACFPLQNSAVSSNSSMMDDLNRLVSFNNNNQHHYCYNPNPNPNPNHLSTLLMQPATLNSSVLPITPIPTNFSDRLWDWNPIPEDHPNPSFK
	Ca_04804	Ca5:31052735:31055143:+	2408	255	29266.9	5.57	21-151	MEEVLCELSDHENKREQQGLPPGFRFHPTDEELITFYLASKVFNPTNFSSIVKFAEVDLNRCEPWELPEVAKMGEREWYLFSLRDRKYPTGLRTNRATGAGYWKATGKDKEVYAAAACTGSLLGMKKTLVFYKGRAPRGEKTKWVMHEYRLGPHYSHIHTCKKEPNIPKTEATFYELYQSQSIDDVVNLRWIDHINNFQSSFPLEMNDDDELIAFSSGADSNAEFRDMSTSTPFNSRLALDASVGIDSWSQPQLV
	Ca_01414	Ca5:38064181:38065138:+	957	227	25974.5	9.58	15-145	MENVKFIKNGISKLPPGFRFQPTDEELVFQYLKCKILSYQLPASIIPEINVCNYDPSDLPGNYGEQDRYYFSSKETKYRNGNRMNRTTKSGYWKATGSEKKVIRISSSISNNNVGLAGIRKSLVFYKGKSPNGSRSDWIMHEYRLVNVESNSSHQKYVKEIGDWVVCRIFMKKRRNVDKYSVSIMNQPRFFDFMRVHNAAPGPMITSSSSSTSTEVSSSDQTSGYIC
	Ca_12660	Ca5:43950779:43952574:+	1795	291	33406.8	7.67	8-131	MASELQLPPGFRFHPTDEELVMHYLCRKCTSQPISVPIIAEIDLYKYDPWDLPGMASYGEKEWYFFSPRDRKYPNGSRPNRAAGSGYWKATGADKPIGHPKPVGIKKALVFYAGKAPKGDKTNWIMHEYRLADVDRSIRRKNSLRLDDWVLCRIYNKKGTIEKQPNSGVINRKTDPSEIEDKKPEILTRGSGLPPHPPPQATAGMRDYMYFDTSDSIPKLHTDSSCSEHVVSPEFASEVQSEPKWNEWEKHLEFPYNYVDTTLNSGFGSQFQSNNQMSPLQDMFMYLPKTF
	Ca_04069	Ca5:46174941:46178152:-	3211	612	68587.9	5.27	24-150	MGSIDCGPSLGDDGMAVLSLNSLPLGFRFRPTDEELIDYYLRQKINGNGDEVWVIREIDVCKWEPWDMPDLSVIRNKDPEWFFFCPQDRKYPNGHRLNRATTHGYWKATGKDRKIKSGTILIGMKKTLVFYSGRAPKGKRTNWVMHEYRPTLKELDGTNPGQNAYVLCRLFKKNDESLEVSNCGEVEQTTSAPMAANYSPEEIQSDAAPIAVSTSQVTEDDKHQNVIPEISEETISNVIASVDCHSDGYDAHDIQNKLAELAAQEDQMNFDIYYNPKEGLLDDRLFSPALVHMPQEFHYEANNESDGGCGLQYGTNEINISDFLNSDLNWDQLPYVESGCHQQIFSLFNVKENGSGSDSDVEVANMTCMPTTYPEEAIDRRIPCVTAPESRSTFDCSGD…
	Ca_04187	Ca5:47316749:47320068:+	3319	354	39506.2	5.01	7-133	MAETKLIPGFRFHPTDVELVMYFLKRKVMGRKFPYDVIAELDIYKYAPWDLPDKSLLKSGDLKWYFFSPTGKKYSTGGRMNRATEIGYWKTTGKDRSIEHKNQVVGMIRTLVFHTGKSHKGDRTDWVMHEFRLEDKYLTDKGIPQNSYVICRVFQKEGPGPRNGAQYGKPFNEKDWDSEEEVDCPQPVPVAAVSAPAPILPSSCHISVANDMHPTTSGCIGLASSSYLSRVMPSGVTHPSAPSNQVDDDILSMLASFKDDNDTSAKNENNGSEKVDNSGQANNAEGAPYLDPNEIFESLGDLDSLIGLDEGDGFSYGQKDEYTKNEMPSTSNVSLFCDPQHDFLELTDLEAPLF
	Ca_04233	Ca5:47732957:47733953:+	996	289	33309.7	6.26	8-131	MKGELELPPGFRFHPTDEELVNHYLCRKCAGQSISVPVVKEIDLYKFDPWQLPEIGFQSEKEWYFFSPRDRKYPNGSRPNRAAGSGYWKATGADKPIGKPKAMGIKKALVFYAGKAPKGVKTNWIMHEYRLANVDRSAGKKNNLRLDDWVLCRIYNKKGKIEKYNTVTPKVDSFYDHEEHERKPEIDKLGNYQLYMDSSDSIPRLHTDSCSSGHVVSPDVTCDKEVQSEVKWNEFGLQLDDAFDFELNSLLDTSNLSLDLDGPFGTNFEYQMNHLSPLQDMFMYPNKPF
	Ca_23230	Ca5:994281:998824:-	4543	394	44513.5	5.09	56-197	MARSWLIDIGGFAKKVKSTTLSSADQIKDCGAYRECPNCHYRIDNSDVSTEWPGFPLGIKFDPSDVELLEHLAAKCGVGNTKPHMFIEEFIPTLEGNQGICYTHPENLPGAKKDGSSVHFFHRTINAYSTGQRKRRKIHHHRGLTEEHVRWHKTGKTKAVFEDGVHKGFKKIMVLYIRSEKESKSYKSNWKMHQYHLGINEDEKNGEYVVSKIFYKQVEKNEEKPLAEEPDNVTSRTSPTTPKPNPPNPPRTGICVENDDNIDETALLLFAEDAKSIPGESHAPQSDIQDQENTPNPAWFAGESQAIENSEYDGLDDILLCKEILDSFALFDDSGLDSITTNDFDYYENKMTGNGNVTSTSVLDTLELDTPPDFDLSNLTFCSQDSILDWMDRL
	Ca_05227	Ca6:14578314:14579219:-	905	193	22444.8	5.01	11-129	MGDNNNNVNLPPGFRFYPTDEELLVHFLHRKASLLPCHPDVIPDLDLFPYDPWELHGRALEEGNQWYYYSRRTQNRITNNGYWMPMGMEEQVVTTSTNKRLGIKKYYVFHLGQTPNGNKTNWIMQEYRLSDSASSSRSSSSKRKSQPKSEHSRWVICRVYESDDDEDGDGTELSCLDEVFLSLDDLDEVSLPN
	Ca_19654	Ca6:16431612:16433217:-	1605	364	41064.7	7.06	16-142	MDSTDSSSCSPHPHLPPGFRFHPTDEELVVHYLKRKAASAPLPVAIIAEIDLYKFDPWELPSKASFGEQEWYFFSPRDRKYPNGARPNRAATSGYWKATGTDKPILTTDGHMKVGVKKALVFYGGKPPKGVKTNWIMHEYRLITDHNHNIHSYNATSKTPPLPADPPNLNKKNSLRLDDWVLCRIYKKSNSSTMPRPPLMDQYDKELSMDHHHTMLPLTNMQQNNTKLPSSRSTSSYGLENDDNFFDGILAADQHQHQHHHEEMQNGCGSHDINSKNDNNDSFPMKRALTASSQFWNETGSPGSSSSSKRFHGDLNSGNSNAEENNSFVSLLSQLPTTTTFHPNAILGDAVIRQQFQLPNINWN
	Ca_06348	Ca6:17336715:17340173:+	3458	322	36978.6	6.31	70-209	MTWCNDSDDQDRGIQLITSTFIRRIVSNETDLVTHDTKLPTQIRTLTCPSCGHNIQFQDQGGINDLPGLPAGVKFDPNDQEILQHLEAKIMFDVPKLHPLIDEFIPTLEGENGICYTHPEKLPGVSKDGQIRHFFHRPSKAYTTGTRKRRKVQTDEEGSETRWHKTGKTRPIFISGVMKGFKKILVLYTNYGRQKKPEKTNWVMHQYHLGNNEEEKDGELVVSKVFYQTQPRQCGNSNSIMKDTYENRMSERNVQDDDNIVSKNVVPTMDYYNCDPFMNYEHVGHNLESSPQLISNLVMQGDDGSSFIRLAMDANKARLDRN
	Ca_16379	Ca6:20518122:20519400:+	1278	256	29636.4	6.6	10-134	MESNTSSELPPGFRFHPTDEELIVYYLGNQATSKPCPASIIPEVDIYKFDPWELPDKSEFEENEWYFFSPRERKYPNGVRPNRATLSGYWKATGTDKPINSGSKHIGVKKSLVFYKGRPPKGIKTNWIMHEYRLVGSQKQTSKHIGSMRLDDWVLCRIYKKKHMGKTLQQNEDYPTLQFTDSTIVSNNDGEQETMNLPRTCSLTYLLDMNYFGPILSDGSTFDFQINNSNIGIDPFVKPQPVEMTNHFYEADSRKY
	Ca_11273	Ca6:21668772:21670039:-	1267	292	33042.1	8.13	54-193	MSEEMTLCSDIQNNDHSVTLEGRTDSLIRTCLTCGHHIKCQDQGGGINDLPGLPAGVKFDPTDQEILEHLEAKVRSDIHKLHPLIDEFIPTLEGENGICYTHPEKLPGVSKDGLIRHFFHRPSKAYTTGTRKRRKVHSDEDGSETRWHKTGKTRPVYNNSKLKGYKKILVLYTNYGKLRKPEKTNWVMHQYHLGSNEEEKEGELVVSKVFYQTQPRQCGGGSLIKDSVSEKTIKGQNGNQVVINGKNSTNGFLDYYRSNFISFDQGNQHRDTNAQVINHFPVLEGAPNFNIP
	Ca_11128	Ca6:23284582:23286598:-	2016	307	35123.1	6.62	16-143	MASMEDIMMSTEDITLPGFRFHPTEEELLDFYLKNMVVGKKLRFDVIGFLNIYHHDPRELPDLAKVGEREWYFFVPRDKKHGSGGRPNRTTEKGFWKATGSDRKIVTLSDPKRIIGLRKTLVFYEGRAPRGCKTDWVMNEYRLPDNSPLPKDIVLCKIYRKATSLKVLEQRAAEEEEMKQMVGSPASPPSSTDTISFSCIQQQDQHVSLPMLFLPKKESEAETEDMVSLSVSTPSHEKSTKNQMNGIVKDNNKKGICGTSLQLPFGKDNVPELQLPIATDWTQDTFWAQFNSPWLQNWTANSNILNF
	Ca_15160	Ca6:31216625:31218515:+	1890	272	31316.8	5.05	6-136	MVEHIPTGYRFFPTEEELVGFYLNKKLQGEVNDIDKVIPVIDINGVEPWNLPSLAGELCRDEKEQWFFFSPGQEREARGGRPNRTTACGYWKATGSPGYVYSSDNKVIGVKKSMVFYKGKAPSGNKTKWKMNEYRAIQISNQSNIATPQLRREFSLCRVYVISGSFRAFDRRPLEKERVYELQVRDIDQNQFGATCTHNQAAKMDALSSFEISQFEGLHSTHMLEDVGGSSSTNWTLNNNDNDNDNDNDNDNDELLLQEPLWEWECENFKWP
	Ca_13258	Ca6:331904:334361:+	2457	465	53617.8	5.36	7-133	MAPVSLPPGFRFHPTDEELVSYYLKRKINGRRIELEIIPEVDLYKCEPWDLPGKSLLPGKDLEWYFFSPRDRKYPNGSRTNRATKCGYWKATGKDRKVQSETRSVGMKKTLVYYRGRAPHGTRTGWVMHEYRLDERECQNPSSGLQDAYALCRVFKKSTVIVPKLAHNLSITTDHSQGRGDVLDTSNYNFMPCHSTSTQNLHGLLTRDNNSTWTQFLSDDLLNLPMSSSFPNYASTPYPPSKVDIALECARMQHRFSMPPLEVEDFPQVSISELNSMCSGNRNETDILQEILSVAQASQDLIHQSNYSHPFGGNQNDFTFMVGNNYNHVNDHMSSMRYDDKAWEDPNTRSIEIGDLDDEFKAERMVENLRWVGMSSNDLEKSFMEEHQKVVPIEDISSF…
	Ca_15792	Ca6:35068047:35072042:-	3995	358	41403	7.29	10-137	MGSSNNGGVPPGFRFHPTDEELLHYYLKKKVSFQKFDMDVIREVDLNKMEPWDLQEKCKIGSTPQNEWYFFSHKDRKYPTGSRTNRATNAGFWKATGRDKCIRNTYKKIGMRKTLVFYKGRAPHGQKTDWIMHEYRLEDANDPTNEEGWVVCRVFKKKNLFKIGSEGVSTHNHQEQQQMNINISSGTNPRSFMHRENQYLLHHQQQQNHSAGFEHEKPELSLHYQHLQQNSQYSSLFQSQSLLHAQKPLEVNFDYSYASSSLHSEQPITVKQLMTNPRDCESGSDGLRYQVSESGIEVGSCEPPRSGGDGMNEWGMLDRLVNEDSTKLGGSRFEDANNHQINQLSLRGEMDIWGYGKQ
	Ca_05913	Ca6:3867233:3869483:-	2250	440	49738.4	6.47	48-194	MMNKMSNVTCSDLIDAKLEEHQLCGSKQCPGCGHKFDQGGKPDWLGLPAGVKFDPTDQELIEHLEAKVESKNNIKSHPLIDEFILTIEGEDGICYTHPEKLPGVTRDGLSRHFFHRPSKAYTTGTRKRRKIQTEECDIQGNTGGETRWHKTGKTRPVMVNGKQKGCKKILVLYTNFGKNRKPEKTNWVMHQYHLGQHEEEKEGELVVSKIFYQTQPRQCNWSDHKSVTNINGEAIEGRRDSGSGSCSNSSKEIVHHINHNHRDEMSAVPTPLTNFTSSLDIQHLKNDHFGFIPFRKSFDEVGIGESCRGREIQQASGRCDEHEHEQINATTSFHMSRPSNPISTIISPPPLHHTSIILDDNSYHVSTIMLQNDHFQQQQQQHKIGGSGRSASCLEEVIM…
	Ca_05696	Ca6:6014411:6015567:+	1156	233	26617.1	8.62	15-140	MEKLNFIKNGVSRLPPGFRFQPTDEELVFQYLKCKIFSCPLPASIIPEINVCKYDPWDLPGGCDEQERHFFSWKEAKYRNSKRMMSRTTKCGYWKATGSDKKISSPTCNGIVGLRKTLVFYEGKSPNGSRTDWILHEYRLINVDTSPCNSTQNYYGNEIGDWVLCRLSMRKKSLESEYGSTSTHHAPSKLMFDFMMVSNKTCSSTSSSCSSSSINNIEVSSNAPDHQQDYTHF
	Ca_16946	Ca6:6842054:6843167:-	1113	289	33369.7	6.32	8-131	MQGALDLPPGFRFHPTDEELVNHYLCRKCSSQPIAVPIIKEIDLYKFDPWHLPEMALYGEKEWYFFSPRDRKYPNGSRPNRAAGTGYWKATGADKPIGKPKPLGIKKALVFYAGKAPKGVKTNWIMHEYRLANVDRTASKNNHNLRLDDWVLCRIYNKKGKIEKYNSVNKVSMFSEDVHFENEKKPQIKMNGQDDFRINDHTDTSDSVPRFHTDSSCSEHVVSPDVTCEKEVQSEPKWNEFVLGPDPVSAFDFQLNFMDDGEDDPFAPNAQYQMNQLSGWQDLLMYLPK
	Ca_09683	Ca6:7004001:7005508:+	1507	191	21971.6	4.73	10-124	MLGSENMKLPPGFYFSPTDEELVLHFLYSKASNLPYHPNIIPHLHLSHIDPWELYGKALSSGNEHYLFTEVKESRSNENGYWKEIGATKAIVSAANNILGMKKYLVFTLREGTQTNWIMEEYHISSSTSPINLEESWSKWVLCKVYEKKMSQMSQQVCYSDEDVDSGTEVSWLDEVFMSLDDDLDETSQPN
	Ca_09673	Ca6:7096559:7098513:-	1954	342	38300.8	4.91	7-133	MAISKLIPGFRFHPTSVELVKYFLQRKVMGKKFHDDVIAELDIYKYAPWDLPDKSYLKNGDLEWFFFCPIEKKYGSGMRLNRATEFGFWKATGKDRAVQHNNQTVGMIRTLIFHTGKAPRGDRTDWVMHEYRLEDKDLAHKGIVQDSYVICKVFQKEGPGPRNGAQYGRPFNEEDWSDDEVGIPFAASAALVPSLRVTPNSSVPNDQALHASGSNGSISTSCQSGLVPSPNPVNHSYPDNQAVNNDNDDILSMHDIFKDNDILPEENMAEGALLSDFFEGLGNLDSSALFGGISFGQNAEFSTNEMTTTGDVLEHGIMDFLELIDLDSSLLWQSTTQRESWS
	Ca_12837	Ca7:10845934:10847629:+	1695	331	37898.5	7.63	7-136	MGEALLPPGFRFHPTDEELVGYYLKRKVEGLEIELQVIPVINFYKFDPWELPEKSFLPKGDSEWFFYCPRDRKHPNGSRTNRATKAGYWKVTGKERKVVSQCTSSTITGSRKTLVFYLGRAPLGDRTNWIMHEYRLTDDLVQHSSFLKGGLALCRVIKKNEKSKRAATSLVNRNEISMRFSSEPFCKSGDVSSQASHLNNESGYSSPVTSPQNVAPIAEFNHVSKETNPSNFWISSDMILDSSKEFTQVKDVVSQYFPRCDSPRQSEHTTISPSLSYSNFNSEIEFVYNPSQIGYMSPYSNQVNLMDNYGNWNVPYEGYDKLNLVSYQEPF
	Ca_20988	Ca7:34297617:34302811:+	5194	431	49167.6	4.81	13-141	METTSFPILDFVPVGFRFRPTDEELVNHYLKNKLLGNDSILHNVIAEVDVCKFEPWDLPACSAIKSDDPEWFFLCARDYKYAKSKRLNRRTKCGFWKATGNDRNIKVRGTNKVIGTKKTLVFYKGCVPGVKTNWVIHEYHAVTFEDSQRNFVLCRLMKKAEKNGEDETDTMICDEGEPSRPLSSDYENQETVEGISDVDGTLQEMNMESLFQAPHQADRYFPFSTQQSSIFENEQEVSFQNYRFPDAYFGNENIVVQSPFETIEEENKFIKSMFIDGEFVTSERRRHAFVNGPTESESLRRVYYQSIDSNVEVVSTPFGDIPDTSTAYLEYRGSIEYNASNVFQSMHGVLHGSTCLVSSNNSNSQSTFQDDFLGVEASSCDSTADKPSEFNCNENEISS…
	Ca_13160	Ca7:8462951:8464573:-	1622	330	37003.6	8.16	18-120	MENVSVLSCKEDEKMDLPPGFRFHPTDEELISHYLYKKVIDSNFSARAIGDVDLNKSEPWDLPWLRTNRATEAGYWKATGKDKEIFRGKSLVGMKKTLVFYKGRAPKGEKSNWVMHEYRLEGKFSVHNLPKAAKNEWVICRVFQKSSAGKKTHISGIMRLDTLGNDLGSSVLPPLTDSSHSIGKIKQLNDSAYVPCFSNSIDVQRNQGGIFDSFTNNNSIYGVSSNPLISTSSNPLYSNNNQVGCNLQFPSSVCGMQDQAILRALYENNGFKSERQQIVSVSKETDLTTDMNAETSSVVSNFDMSRRAFENNHHRPPPAAVDLDGTLWNY
	Ca_13012	Ca8:14544290:14545828:-	1538	141	16487.8	9.6	6-130	MEENLPPGFRFHPTDEELITHYLTMKISDHSFTSKAVAVVDLNKSEPWDLPGKASMGEKEWYFFSVRDRKYPTGLRTNRATESGYWKTTGKDKEIFRGGVLVGMKKTLVFYKGRAPRGEKSNWVMHEYRLENKHHFRSSKV
	Ca_15515	Ca8:16038770:16039425:-	655	106	11859.3	5.08	48-106	MSNNNNLSCVRNSDLIDAKLEEHQLCGSNHCPSCGHNFESKPDWLGLPAGVKFDPTDQELIEHLEAKVEAKKMKSHPLIDEFIPTIEGEDGICYTHPEKLPGVRYS
	Ca_02365	Ca8:2258198:2262203:+	4005	337	39540.3	6.22	8-135	MNNFSHVPPGFRFHPTDEELVDHYLRKKIASKRIDLDIIKDVDLYKIEPWDLQELCKIGSDEQSEWYFFSHKDKKYPTSSRTNRATKAGFWKATGRDKAIYLKHCLIGMRKTLVFYKGRAPNGQKSDWIMHEYRLETNQNGTTQEEGWAVCKVFKKRIVTTMRKMEDSPCWYDDQVSLIQELESPNRVSHPYYASYQQNYPCKQELDQLQYINILNDANFLQLPQLESPKVPFQCSSSHNSLIQEQHIQAQQQHCQQQNMQLFSGRNDVQDWRLLDKFVASQLSRDIQDASKETSSYCNVDEQIANLLENDESKKSETGQEYATSTSNSSCQIDMWK
	Ca_02274	Ca8:3061357:3063268:+	1911	335	37609.9	5.13	7-140	MGGASLPPGFRFHPTDEELIGYYLKRKVEGLEIELEVIPVIDFYKFDPWELPEKSFLPKRDMEWFFFCPRDRKYPNGSRTNRATKAGYWKATGKDRKVVCESSPFISIETVTGYRKTLVFYCGRAPLGDRTNWVMHEYRLCDDPSQGSEGAYALCRVIKKNEKSNDSQGQGRKKAKANDGSNSISTNGNEVSSQASQLCSGSESLYSSPIDFSGNVPLMAGFEQASSDTNPSSFWLSPDMILDSSKDYSQVQVQDVVGSFPQQHDLLSAMTPWQSFENTEISPSSSYSNFNAEIEFSDALSRIGCISPYSGQGSFMDLPYECYDQIHSFGDPKKF
	Ca_01981	Ca8:5667549:5670412:+	2863	365	42018.9	5.13	9-136	MESMESCVPPGFRFHPTDEELVGYYLRKKVASQKIDLDVIREIDLYRIEPWDLQERCRIGYEEQNEWYFFSHKDKKYPTGTRTNRATMAGFWKATGRDKAVYDKMKLIGMRKTLVFYKGRAPNGQKSDWIMHEYRLESDENGPPQEEGWVVCRAFKKRATNSQTKNTIERWDTSYFYEEASGMSSMVDPIDLISRQPQSFLAQSFNMCKQEIEAENNNNNNSLISCMHADQFIQLPQLESPSLPLVKRPSIVSLVSENNDDNNDDDQKRLLLLSNNNVTTITTTNNNNNNNNNNNQVTTDWRALDKFVASQLSHEDEGVLSSFGTNILLPNSDMALMLMQGSRDEGNKFLNASSDCDIGICVFEK
	Ca_18034	scaffold1006:443029:444140:-	1111	147	17419.7	8.72	7-133	MSPVGLPPGFRFHPTDEELVNYYLKRKISGQEIELDIIPEVDLYKCEPWELAEKSFLPSRDPEWYFFGPRDRKYPNGFRTNRATRAGYWKSTGKDRRVSCQSRPIGMKKTLVYYRGRAPQGIRTDWVMHEYRLDDKDCEDNSGLQVY
	Ca_08693	scaffold1348_1:64846:68810:-	3964	340	39716.2	6.7	8-130	MNTFSHVPPGFRFHPTDEELVDYYLRKKVSSKKIDLDVIKDVDLYKIEPWDLQGSNEQSDWYFFSHKDKKYPTGTRTNRATKAGFWKATGRDKAIYSKHFLVGMRKTLVFYKGRAPNGQKSDWIMHEYRLETNENGIAQEEGWVVCRVFKKRMTTVQKMNEYDQSPSCWYDDQVSFMPSDLESPTPTPNYPSSYCKPEIDQLMQYNNNNIHHSQNHNNAFLQLPHLIESPKLTTQSQPSTLSYNNNAQHMQYFHQYHHHHQHSLYGGGSSTSNDEQVTDWRVLDKFVASQLSQDQDHVSKQTILHVAEQITLLANKKPEMSEEHASTNSTSSCHNMELWK
	Ca_26322	scaffold1546:119843:122115:+	2272	407	45831.5	8.57	15-141	MEERNGGDKLDEVMLPGFRFHPTDEELVGFYLKRKIQQRPLAIELIKQLDIYKFDPWDLPKLASTGEKEWYFYCPRDRKYRNSARPNRVTRAGFWKATGTDRPIYSSEGSKCIGLKKSLVFYKGRAAKGVKTDWMMHEFRLPSLNDSSSSPKKYVDKTIPANESWAICRIFKKTNATAQRALSHSWVPPLLETSTSNLLTNDGNNNQFCSQNMMLLAKKPNFTSQFCATNNHNTTSSNTTLCPLNIPSYNNKPIIDPLIYTPLYKLPISNDQNLNNLSTHGLLFSSPLETSSTNCNKTSSMDVSSLLLGMSSSSFLEGATTSNYIGSLQDHYNNNNNNGYPIMANNINPNVNVAGVNDEELERERSIGFSYSMPFNVGDAWKSSLVWDTSSCTSDEPSG…
	Ca_27204	scaffold338:6366:9759:+	3393	610	68287	4.86	24-150	MGAVDCLPPSHAEEMAVLSLNKLPLGFRFRPTDEELIDFYLRLKINGNGDEVWVIREIDVCKWEPWDLPDLSVVRNKDPEWFFFCPQDRKYPNGSRLNRATNHGYWKATGKDRKIKSGPTLIGMKKTLVFHAGRAPKGKRTNWVMHEYRPTLKELDGTNPGQNPYVLCRLFKKQDESIESSNCGEVEQTASTPMTANYSPEEIQSDPNVVPGASSSQVTEDYKHLAAIPENSEEAISNFLTPADCYRDACNASDAQNQIVTTAAEEDQLFNLDIFDSPQFEQLDDKLFSPVHAHFPQDFFYETNNEVEFQYGTNETDVSDFFNSAVNWDEVSREASSSLELKSDLLHVKDNGSCSDSEVEMANMMHLQPLHAYPEGVTPTPQNSDAGLFYSSFFSTGPT…
	Ca_21186	scaffold484:502971:504389:+	1418	329	37319	6.32	15-139	MGVPEKDPLSQLSLPPGFRFFPTDEELLVQYLCRKVAGHHFSLPIIAEIDLYKFDPWVLPGKAIFGEKEWYFFSPRDRKYPNGSRPNRVAGSGYWKATGTDKIITTEGRKVGIKKALVFYIGKAPKGTKTNWIMHEYRLLDATRKHNLGSSKLDDWVLCRIYKKNSSSQKEVLTFSSKEYSNGSSPSSSSHVDDMVDSFPEIDDRSFALPRVTSLRMLQQEEKLGFHNMDAGIFADWVNPTDLESIPEFDSDYNTQGTFNFNFNDHTVPSVPPFGYMELTTACRKAAEEEVQSGMRTQRVTETSGLYQHNSNIFLSGLGDPFGFNYSGH
	Ca_22406	scaffold531:195954:197655:+	1701	194	22120.8	7.8	1-80	MYKREGEQHTYFFTKRNRKYPKGERPDRGVRGFGFWKATGIDHPINDNGTIIGFKKTLVFYRGNPKGGDKTNWIMQEYTINIENIESTSTTPTSKLTNWVICKIYEHKRIYEHKRGDSIGNVKKRKRENENLEGENMEEVIPIQNSSPSTSSTPSAASPPPPPSTPPPLLPEMSSDDIDMANFAQNLENELLDS
	Ca_22408	scaffold531:209516:211658:+	2142	265	30094	5.72	3-129	MLPPGYKFLPTDVELIKYYLQPKIANHHIIAGPIYDVDVYQIRLIILYAMYKREGEQHTYFFTKRNRKYPKGERPDRGVRGFGFWKATGIDHPINDNGTIIGFKKTLVFYRGNPKGGDKTNWIMQEYTINIENIESTSTTPTSQLNNWVICKIYEHKRGDAIGKAKKRKHENENLEGENMEEVIPTPNSSPSTPLTPTATSPPLSPSTPPTPAATSPPPPLLPEMSSNDIDMANFQNGDYDISSILNFDQNLENEMFDIDQLLDS
	Ca_22425	scaffold845:287641:289262:+	1621	428	48498.6	6.13	16-143	MPENMSISVNGQSQVPPGFRFHPTEEELLQYYLRKKVSYEKIDLDVIRDVDLNKLEPWDIQEKCKIGTTPQNDWYFFSHKDKKYPTGTRTNRATAVGFWKATGRDKVIYSNGKRIGMRKTLVFYKGRAPHGQKSDWIMHEYRLDDNTTNDTNLVSNVIGDGGQEEGWVVCRIFKKKNHLKTLDSPLGSSISGDGRRNHLMYDPCDDEGALEQILRQMGRGCKEENYEANCNNNYERFARPFDHTNLNNMNGGNYNNERFMKLPSLESPKSTSMENNENNNNNGYHAIIQENEGSFTNNHNNMVNPLETSSSSTQMVSGLTNWVALDRLVASQLNGQTEATRQLACFNDPTIGYCTNDHHDLQFPTLRSSSSTSSISIHAKATTSTTTSTYITPSQDYTS…
	Ca_22426	scaffold845:303690:305320:+	1630	427	48231.3	6.13	16-143	MPENMSISVNGQSQVPPGFRFHPTEEELLQYYLRKKVSYEKIDLDVIRDVDLNKLEPWDIQEKCKIGTTPQNDWYFFSHKDKKYPTGTRTNRATAAGFWKATGRDKVIYSNGKRIGMRKTLVFYKGRAPHGQKSDWIMHEYRLDDNTTNDTNLVSNMIGDGGQEEGWVVCRIFKKKNHLKTLDSPLGSSISGDGRSHPMYDPCDDEGALEQILRQMGRGCKEENYEANCNNNYGRFARPFDHTNLNNMNGGNYNNERFMKLPSLESPKSTSMENNENNNNNGYHAIIQENEGSFTNNHNNMVNPLETSSSSTQMVSGLTNWVALDRLVASQLNGQTEATRQLACFNDPTIGYCTNDHHDLQFPTLRSSSSTSSISIHAKATTSTTTSTYITPSQDYTSE…
	Ca_24976	scaffold89:18003:20179:+	2176	272	30909.8	5.42	10-136	MLNKVLQLLPPGYKFLPTDVELIKYYLQPKIANHHIIAGPIYDVDVYQNSPNNLYAMYKREGEQHTYFFTKRNRKYPKGERPDRGVRGFGFWKATGIDHPINDNGTIIGFKKTLVFYRGNPKGGDKTNWIMQEYTINIENIESTSTTPTSQLNNWVICKIYEHKRGDAIGNAKKRKHENENLEGENMEEVIPTPNLSPSTPLTPTATSPPLSPSTPPTPTATSPPPPLLPEMSSDDIDMANFQNCDYDISSILNFDQNLENEMFDIDQLLDS
Pigeonpea
	Cc_29425	Scaffold128736:219224:223338:+	4114	625	71412.1	5.08	6-132	MAPVLPPGFRFHPTDEELVAYYLKRKINGRKIELEIIPEVDLYKCEPWDLPGKSLLPGKDLEWYFFSPRDRKYPNGSRTNRATKSGYWKATGKDRKVNSQTRAVGMKKTLVYYRGRAPHGSRTNWVMHEYRLDERECETASGLQDAYALCRVFKKTAVITPKDGGHYVNVPIANQITSDHSSSIELCSEGRGEDLDSSHYLMPMDNCSPHNMGNETSLTINGGSRDHPKWSHFSSEDPLLSLPTSSFHNFEGITYPPSRVDIALECARMQHRFAMPPLELDDIPQEILSVAHASQELINQSSYSQEWDCNDNYAPRSEEDFTFMVGTNYNHLNEMRYVDKTWEDANTRTIEIGDVDEEFKAERMVENLRWVGMSREDLEKMEEQKTVPIEDIPNFQTNR…
	Cc_29427	Scaffold128736:243656:247353:+	3697	627	71483.3	5.33	6-132	MTPVLPPGFRFHPTDEELVAYYLKRKINGRKIELEIIPEVDLYKCEPWDLPGKSLLPGKDLEWYFFSPRDRKYPNGSRTNRATKSGYWKATGKDRKVNSQTRAVGMKKTLVYYRGRAPHGSRTNWVMHEYRLDERECETASGLQDAYALCRVFKKTAVITPKVGGHYVNTPNANQITGYQSSSIELYSEGRGEDLGSSNYSMPMDTCSPHNVGNETSLTISGGSRDHGNWSHFSSEDPLFSLPTSSFPNFGTMTYPPSRVDIALECARMQHRFTMPPLEVDDFPQEILSVAHASQELINQSGYSHEWGGNDNYAPREDDFTFMVGTNYNHLNEMSSMRYVDKTWEDANTRTIEIGDVGEEFKAERMVENLRWVGMSREDLEKMEEQKVVPIEDISSFQT…
	Cc_23928	Scaffold000330:620875:622632:-	1757	279	31885	8.56	49-188	MTQCSYPENNHSIIVERHKDSLIRTCPTCGHHIKCQEQAAGIHDLPGLPAGVKFDPTDQEILEHLEAKVRSDIHKLHPLIDEFIPTLEGENGICCTHPEKLPGVGKDGLIRHFFHRPSKAYTTGTRKRRKVHTDEDGSETRWHKTGKTRPVFISGKLKGYKKILVLYTNYRKQRKPEKTNWVMHQYHLGNNEEEKEGELVVSKVFYQTQPRQCGSLLKDSYPAKLNGEGVHEITNHKNTGFVEYYNNSFVSFDQGDQHRSSTAQVISHFPVHDGATFIP
	Cc_36091	Scaffold000320:96359:98367:+	2008	368	41040.6	7.05	33-159	MDSFYHHHHHHHHHQPHFDNNNNNNNHNEPHLPPGFRFHPTDEELITYYLLKKVLDSSFTGRAIVEVDLNKCEPWELPEKAKMGEKEWYFFSLRDRKYPTGLRTNRATEAGYWKATGKDREIYSSKTCSLVGMKKTLVFYRGRAPKGEKSNWVMHEYRLEGKFAYHYLSRSSKDEWVISRVFQKNTTGGGSTVSATATGGSKKTRMSASNVSSNIEPGSPSSIYLPPLLESSPYTAASSTTAAATFNDRESCSFDSAATNQREHVSCFSTTNPSAFDHLAPPPEPPLDPFSRFHRNAVAVSAVPSLRSLHDNLQLPFFFPPVGHGGSADVAPFAAPGSWTAPEDQRVAEGGGSGMPIVASELDCMWGY
	Cc_36992	Scaffold133553:28375:30780:+	2405	373	42302.7	6.34	14-140	MEERNEMEKIEDVMPGFRFHPTDEELVDFYLKRKIQQKSLPIELIKQVDIYKYDPWDLPKELAGTGEKEWYFYCPRDRKYRNSARPNRVTRAGFWKATGTDRPIYSSEGKCIGLKKSLVFYRGRAAKGMKTDWMMHEFRLPCISDSAPPKNLSDKSLPPSDSWAICRIFKKTNSLSMAQKALSHPWISQLPGSMVPDMFSHGANFPQLGSPAIQFCGDKQELHQVSNGTNTNFSASDISPTYKPINSTVSKPSQVPVPDGDLSDNFIFCTGPTKSTLDNATSSMLSPNNPDYIAFEEPNQHYSGFSISLLPQDMQQNLSTETKEQEWETVVRNTGFPFSLPPYDAWKASSVPWDSPPCPSDMSTTFSTNKCYT
	Cc_36997	Scaffold133553:78629:78865:+	236	78	9304.68	4.93	8-73	MEKIEDVMPGFRFHPTDEELVDFYLKRKIQQKSLPIELIKQVDIYKYDPWDLPSKNSSDSYSFFFLPFSSFAVLLYAT
	Cc_17807	CcLG07:5213310:5214849:+	1539	339	38224.4	9.05	9-140	MGSPESNLPPGFRFHPTDEELILHYLSKKVASIPLPVSIIAEVDIYKLDPWDLPAKATFGEKEWYFFSPRDRKYPNGARPNRAAASGYWKATGTDKTILTSLHGGGTTQDNIGVKKALVFYKGRPPKGVKTNWIMHEYRLVDNNRPIKLKDSSMRLDDWVLCRIYKKSKHALTSTEATIGVGEVDQAEENLFKETLLPISKTPTTPPQNTLISQKSVSFSNLLDAMDYSVLSNFLSENNHSNPPGVGSSAGFNTGNLDQQSSPINSYMFQKNPSAPNMEIMRPKRQVSSIDEDTLYPSKKYSCNFPNINAQYENPQWNHLMKQSMLNQRLLLGPHLQFQ
	Cc_17814	CcLG07:5296305:5297916:+	1611	410	46551.8	6.54	17-142	MEEPIVLNKGEEPLDLPPGFRFHPTDEEIISYYLTEKVKNSGFSAIAIGEADLNKCEPWDLPKKAKIGEKEWYFFCQKDRKYPTGMRTNRATESGYWKATGKDKEIYKGKGNLVGMKKTLVFYKGRAPKGEKTNWVMHEFRLEGKFASYSLPKAAKDEWVVSRVFHKNTDLRKTSIPGLLRINSLGDDLLDYSSLPPLMDPTYVNTNANTNHTTTNPLSSNKSQSDGYYLPSFSINSNHHHHLLMKPQDHHQRTYEIPTINYTSNSNQANLSNNVNPMGNNTLSQPLNMFNDYYMHQNRIKSSIMPSVATGFGNNNNNNHDQAILRALSAKNNDHLGELEKQCKMEQFSSNHSQDTGLSNDRNTDTSSVVSKQDNNNNNMGGNRALYEDFEGPSSVAPL…
	Cc_18402	CcLG07:11804843:11806449:+	1606	322	36991.9	7.63	21-145	MEAMESNQRNIMEEQKMLDLPAGFRFHPTDEELITYYLSQKVLDSCFCARAIGEADLNKCEPWDLPRMAKMGEKEWYFFCVRDRKYPTGQRTNRATGAGYWKATGKDKEIHKAKALIGMKKTLVFYKGRAPQGEKTNWVMHEYRLESEHPVHNLPKKAMNDWAICRIFQKGNGGKKMQIPGLVRFSSFRKDMPPLMDSSPYNIDSFDNTMFASKYSSNNPSDIFSPASWNFTKPAPTVSHQSLQFGNSQCPDYYMLQDHSMLEMLIENHGSSIQKAQDKDSFDADMSSVMYSNEMLQRSFGNQEYPPASVGHVYTSSGLWGF
	Cc_18734	CcLG07:15343411:15344868:+	1457	357	40521.7	6.29	20-144	VGSMENVSKPKKENQQFELPLGFRFHPTDEELINHYLTKKVVDNCFCALAIGEVDLNKCEPWDLPGLAKMGETEWYYFCVRDRKYPTGLRTNRATDAGYWKATGKDKEIIMQNALIGMKKTLVFYKGRAPKGEKTNWIIHEYRLEGKHNQLKPGKSEWVICRVFEKSHRGKKMHVPKCGRFKLNSFGVEPSSHASQLPPLMDSSPYNSETRATAGELSQLTCFSDQNTHDDIVESMETPMLDFSPSSRPDGDVSASAKATLSVSNQSTQIAHQIGNSQCLDYCYVPQEQSMLRMLMENRGSSAMQFQKTEFSEGRDFDADTSFVIYNNNDMIHNMFGNQDHSSASIGPVDTNCLWNY
	Cc_18948	CcLG07:17356143:17358426:-	2283	348	39723.8	6.28	23-149	MLVMEEVLCELSDHEKRNEQGLPPGFRFHPTDEELITFYLASKVFNETFTNVKFAEVDLNRCEPWELPDVAKMGEREWYLFSLRDRKYPTGLRTNRATGAGYWKATGKDKEVYSASSGTLLGMKKTLVFYKGRAPRGEKTKWVMHEYRLDAHFSHTSKEEWVICRIFHKSGEKRTPLLQLQGHSDASSPSLLASPTSFTLELECQSQSPLMIHHQQDQNHLSHPHLFPLHATNHSSISDLFLKAKEQTLAKLIKTEDDANATLYQHHSLDDPNNSFRWENKLNHNINQGHFMNPVPLEVDAGLMAFSGAANAEVRDMSTSTVFNRVGLQQVLDAAHIGIDSWPMPQHV
	Cc_19098	CcLG07:18752352:18753177:-	825	216	24872.2	9.43	8-128	MEKVLRLPPGFRFHPTDEELVVQYLKRKVFSCPLPASIIPEVDVCKSDPWDLPGELEQERYFFSTKEAKYPNGNRSNRATNSGYWKATGLDKQIVTNQVVGMKKTLVFYRGKPPHGSRTDWIMHEYRLLNINNSSPSSKSPLENWVLCRIFLKRRSGAKSLDNIRKVKNSKLVFYDFLAQNKTDSSSSSGITELSDHEHEESSSSNTFPYFRTKQS
	Cc_26125	Scaffold000409:354625:358151:-	3526	567	63964.2	4.71	20-146	MGEASEAGSTDCFSQMMSSMPGFRFHPTDEELVMYYLKRKICGKRLKLDVIRVTDVYKWDPDDLPGQSILKTGDRQWFFFCHRDRKYPNGGRSNRATRHGYWKATGKDRNVVCNSRTVGVKKTLVFYVGRAPSGERTDWVMHEYTMDEGELKRCQGVKDYYALYKVYKKSGPGPKNGEQYGAPFNEEEWADDDIVDFNDNKSDQVAPNDVPGDYSALQPLLDDEIGDIIREILDDELVLEPQHLNGYPDFPQVVTEETQSTIADQFSEDVVFPEQISIFHPNSQFFDAQPSFDFNQAVTSQLHVSEASEVSSVSNIKTKGLDFHEDGFLEIDDLNDTEPTLSNLEKPMEYQQFEDGLSELDLYQDAEMFLRDLGPIIHETDSHAYSNALVSSNFESQNC…
	Cc_38763	Scaffold133634:56734:64144:-	7410	271	31184.2	6.83	11-137	MGLRDIGASLPPGFRFYPSDEELVCHYLYKKIANEQVLKGTLVEIDLHICEPWQLPEVAKLNANEWYFFSFRDRKYATGFRTNRATTSGYWKATGKDRTVMDPATQEVVGMRKTLVFYRNRAPNGIKTGWIMHEFRLETPHMPPKEDWVLCRVFHKSKEENSSKQLMYETTTPPSSLTLASSSPPNQTMPPGGYNRFSSSMPTHHHHHFNPNQSTSLLFSRTNTTQISCKPHDDGYAFLWDMELEDGVASNLDAIRFEVDNNNNNNNMVLL
	Cc_43030	Scaffold129191:117172:118408:+	1236	338	37852.7	7.61	15-139	MGVPERDPLSQLSLPPGFRFYPTDEELLVQYLCRKVAGHHFSLQIIAEIDLYKFDPWVLPSKAIFGEKEWYFFSPRDRKYPNGSRPNRVAGSGYWKATGTDKIITTEGRKVGIKKALVFYVGKAPKGTKTNWIMHEYRLLDSSRKNNGGTKLDDWVLCRIYKKNSSAQKAAQNGVVSSNEHTQYSNGSSSSSSSHLDEVLESLPEIDESCFMVPRVNAMPQHREEKLNLGAGGLMDWANPVLSSVGDFVSGNPMVQAQTQGMVNYSGPGCNDLYVPTLCHVDSSLPQKVEEEVQSGVRNQRLENSWFLQNDFAQGFTNSVDTCGFKYPVQPVGFGFRQ
	Cc_43785	Scaffold137275:21007:23047:+	2040	325	36849.5	5.92	15-139	MRVPERDPLAQLSLPPGFRFYPTDEELLVQYLCRKVAGHHFSLPIIAEVDLYKFDPWVLPGKAVFGEKEWYFFSPRDRKYPNGSRPNRVAGSGYWKATGTDKVITTEGRKIGIKKALVFYIGKAPKGSKTNWIMHEYRLLDSSRKNNLGTTKLDDWVLCRIYKKNSSGQKVGANLRDKECNNGSSPYSSSHIDDMLESLPEIDDQCYMLPQDEKFGFQNMGTEIFSDWVNPTDMDSTSEFGSGYQTQGIMNYNCNDLFVPSMSPPFGHVDFLVGTPTVEEFQSGMRTQRVNGAECFQPNTNTRLLPDSADPFGFGYLGHGFESRD
	Cc_43786	Scaffold137275:26797:28092:+	1295	330	37050.8	6.54	15-139	MGVPERDPLVQLSLPPGFRFFPTDEELLVQYLCRKVAGHHFSLPIIAEVDLYKFDPWVLPGKAVFGEKEWYFFSPRDRKYPNGSRPNRVAGSGYWKATGTDKVITNEGRKVGIKKALVFYVGKAPKGSKTNWIMHEYRLLDSSRKNNLGTTKLDDWVLCRIYKKNSSAQNVGASLGAKECSNGSSSPSSSSHVDDILESFPEIDDQCFTLPRVNSLRTMQQDEKFGFQNMGTEFFADWVNQTEQDSVSGFGSGMMNYNCNDLFVPSMPSLFSHVDFMTGAPTEEEVQSGMRTQRADGPKCFQSNPKAQLLSGQLDPFEFGYMGQQFGLRG
	Cc_46953	Scaffold129272:16317:20683:-	4366	444	50116.2	5.44	104-244	MSKVLVMTFTRFSMLPRPNQRSGVPLGQPWGPSKAQARLSVQWKMPMPRHRSWLIDIGGFAKKVKSNTQSSADQIKDCGAYRECPKCNCHIDNSDVSAEWPGFPLGVKFDPSDVELLEHLAEKCGIGSTQPHMFINEFIPTLEGDEGICYTHPENLPGAKKDGRYVHFFHRTINAYATGQRKRRKINDHGLTEEHVRWHKTGKTKAIIEDGVHKGFKKIMVLYLKSKNGPKPYKSNWVMHQYHLGTGEDEKEGAYVVSKIFYQQRNHTEKNEENPMTEDPDNMTLRTSPRTPKPNPPNPPRVGKSVDCDDNIDETLLLSFAQDTKTIPEESHAPLSAIPDEDNTGNIAWLAGESQAEENTDEYNGLDDILLCKEILDSSVLNDSGLDSINLNDNACYEN…
	Cc_42309	Scaffold126078:58109:64367:+	6258	305	35498.4	8.74	19-146	MNAKVSTSDDTKKDEEIVLPGFRFHPTDEELVGFYLLRKVEKKPLRIELIKQVDIYKYDPWDLPKVNSVGDKEWYFFCIRGRKYRNSVRPNRVTRSGFWKATGIDKNIYCVKEPHECIGLKKSLVYYRGSAGKGTKTDWMMHEFRLPPNAKSTNNTNDLQEAEVWTLCRIFKRTPSFKKYTPNLKESTTPVTKPNPVNSNTCTLDSENCKPYLICRDPLGMQQIERKPVIGQVDEKKHLFLGQFAPIPHHHQAPPNPYPSFWNQNVEDYAFANENWDDLRSVVQFAIDPSTVFDCTEAYVPPYFS
	Cc_11824	CcLG06:8451159:8452959:+	1800	422	47888	6.27	15-141	MEERNDAEKLDEVILPGFRFHPTDEELVGFYLKRKIQQRPLTIELIKQLDIYKYDPWDLPKLATTGEKEWYFYCPRDRKYRNSARPNRVTGAGFWKATGTDRPIYSSEGSKCIGLKKSLVFYKGRAAKGVKTDWMMHEFRLPSLTDSLSPKYIDKTIPESWAICRIFKKTNSTAQRALSHSWVSSLPETRTSDILTKDQDSTQFCSPNMPLPKKTSLTSQFCTNNYNDAQPLTTNSCSSSTLCPLDVASYKSIINPLLYKAFDHFPISNGDLSTNLLFSSPFETSDPNAKSTMDVSSMLLNMSSSVLGDLNKTSEDTNTSTNFGELQEHCSGYPIPFLREMQTTFGNQQYYDNVNALVKVPNVNVPRVDDQELELESVRSIGFPFSSMPFNIGDAWKSN…
	Cc_12803	CcLG06:18626661:18628969:-	2308	263	30093.8	4.52	9-138	MESMESCVPPGFRFHPTDEELVGYYLRKKVASQKIDLDVIREIDLYRIEPWDLQESFLSSQLLNLNYLGFMQEEGWVVCRAFKKKTTGQTKTMEGWDSSYFYEEASGVSTMVDPIDLISRQSQSFLAQNFMCKQEIEADNLASMLQDPFVQLPQLENPSLPLIKRPSTVSLVSDNNEDEDIQNRLYNNTTKKVTDWRALDKFVASQLSQEDMHETNGLSSFEPHNNSDLALLLLQSSRDEGNRLSPFLNTGSDCDIGICVFDK
	Cc_12845	CcLG06:19097275:19099583:+	2308	263	30093.8	4.52	9-138	MESMESCVPPGFRFHPTDEELVGYYLRKKVASQKIDLDVIREIDLYRIEPWDLQESFLSSQLLNLNYLGFMQEEGWVVCRAFKKKTTGQTKTMEGWDSSYFYEEASGVSTMVDPIDLISRQSQSFLAQNFMCKQEIEADNLASMLQDPFVQLPQLENPSLPLIKRPSTVSLVSDNNEDEDIQNRLYNNTTKKVTDWRALDKFVASQLSQEDMHETNGLSSFEPHNNSDLALLLLQSSRDEGNRLSPFLNTGSDCDIGICVFDK
	Cc_13790	CcLG10:4713364:4717063:-	3699	284	32320.5	8.94	50-189	MTQCSDLVNNRHNIIVEGRKDSLIRTCPTCGHHIKCQEQGGGIHDLPGLPAGVKFDPTDQEILEHLEAKVRSDIHKLHPLIDEFIPTLEGENGICYTHPEKLPGVSKDGLLRHFFHRPSKAYTTGTRKRRKVHSDEDGSETRWHKTGKTRPVYNSSKLKGYKKILVLYTNYGKQRKPEKTNWVMHQYHLGCDEEEKEGELVVSKVFYQTQPRQCGSLIKDSSLPGKHMKGQSVHQVVSNNKNNNGFVEYYHSNFISFDQGGQHRPTTAQVISHFPVHEGAPFIP
	Cc_14029	CcLG10:7293059:7297863:-	4804	307	34732.5	8.32	12-134	MSNISMVEAKLPPGFRFHPRDEELVCDYLMKKVTHNDSLLMIDVDLNKCEPWDIPETACVGGKEWYFYTQRDRKYATGLRTNRATASGYWKATGKDRPILRKGTLVGMRKTLVFYQGRAPKGRKTEWVMHEFRIEGPHGPPKISSSKEDWVLCRVFYKNREVAAKPSMGSCYEDTGSSSLPALMDSYISFDQTQTQTHADEFEQVPCFSIFSQNHQTSPIFNHMATTMEPKLPAANHVSAYGGAPNLGYCLDPFSCDRKVLKAVLSQITKMDRNPLNQSLKGSPSLGEGSSESYLSEVGMPHMWNNY
	Cc_14854	CcLG10:17052306:17053281:-	975	215	24388.9	9.14	13-139	MEGDQQGSHYSFPPGFRFHLSDEELIVHYLQNKISSRPLPASIIAEIDLYKYNPWELPNKSLFGEEEWYFFSPRDRKYPNGLRPNRAAASGYWKATGTDKPILSSSGSKRIGVKKALVFYSGRPPNGSKADWIMNEYRLIDTATSSSRLKIGSFFCLIVYFHVFHSFMIIFVILCSSPVDTALLQHASTSFTCLRPSSSWNSCIQAITKLIIINS
	Cc_40054	Scaffold128719:2873:5387:+	2514	308	35780.9	7.73	21-151	MGVNQDFNKDDHEYVDDDDVPLPGFRFHPTDEELVSFYLRRKLDKKPISIELIKQIDIYKYDPWDLPKTSATGGEKEGYFFCRRGRKYRNSIRPNRVTGSGFWKATGIDKPVYSHGGEGNDCIGLKKTLVYYRGSAGKGTKTDWMMHEFRLPSNTDTNTNLPNSKTYVDIPQEAEIWTLCRIFKRNVSQRKHMPELKHSSAKRHSIHDKSSRMNNVEFLTNQEEAYINFGDHYHNEKKPIISYTNSDQRNNNQFHVSQFYSPVPQQPQLLTAPSSNFWINPVGNDFFTFDNWDELGSVVKFAVDSPSM
	Cc_24755	Scaffold000401:257462:260664:+	3202	321	35980.4	6.6	64-204	MTWCNDSDEERGFESITPTMTVTPNTDDAPIKLTEEIRTITCPSCAHNIDFKDQGGIHDLPGLPAGVKFDPNDQEILEHLEAKVKSDACKLHPLIDEFIPTLEGENGICYTHPEKLPGVSKDGQIRHFFHRPSKAYTTGTRKRRKVHTDDEGSETRWHKTGKTRAVLAGGAVVKGFKKILVLYTNYGRQKKPEKTNWVMHQYHLGSSEEEKDGELVVSKVFYQTQPRQSGGSIIIKDPYEKILNDGSSHGHNTIPKTASLVDCYNAPYINYDHVHVSHNNRENSPQLIIPSSVVQVDGTYSIRLAMDANKARLESNTGKSF
	Cc_34115	Scaffold135848:86593:88404:-	1811	340	38616.1	6.91	13-139	MEGDQQGSHYSFPPGFRFHPSDEELIVHYLQNKISSRPLPASIIAEIDLYKYNPWELPNKSLFGEEEWYFFSPRDRKYPNGLRPNRAAASGYWKATGTDKPILSSSGSKRIGVKKALVFYSGRPPKGSKTDWIMNEYRLIDTATSSSRLKGSMRLDDWVLCRVRHKGYSLKNSCENQENPSELNLPAKLASSEEYPTNMNGRVDMITDYQFKDYQIIASILVGGPIPPTENMPNLSLKGCKSNNLFSVYEDGSSKVNSQTTIPSFDSYFNPLTRKSNEDEQYGNLISFKDASPSKVLNRRELNCYNQSQSQDDIFNGNAPDPSINFQELNELAFTGRYPQ
	Cc_24591	Scaffold133855:441307:443235:-	1928	403	46124.4	6.9	46-171	MSLSHSQSQEEGTTTTTSTTNDNNNNNNNNNNNINKPDDHDHDMVMPGFRFHPTEEELVEFYLRRKVEGKRFNVELITFLDLYRYDPWELPALAAIGEKEWYFYVPRDRKYRNGDRPNRVTTSGYWKATGADRMIRTENFRSIGLKKTLVFYSGKAPKGIRTSWIMNEYRLPQHETERYQKAEISLCRVYKRAGVEDHPSLPRCLPTRPSSSSRASSNSDNNKKHNEMLHHNNMGFVAQAKPNDHIVEKMNETEASSDVNTALGLSKYNAYRAAMGALTTTMGLPVVPLDDEGLMMMQHQQQSKQPTHATAPACGTIFSAGPSNSNNSVVNMDELNRLMSYQQQYYNVQSHPNQFSTLLMQPSPVVSLNSLPNPLPTTFSDRLWEWNPIPEPPNQEYSN…
	Cc_31741	Scaffold132593:42573:43625:-	1052	254	28490.6	7.85	9-139	MSHNMEDLPPGFRFYPTEEELLAFYLHNQLQGQRHDMSRVIPVVDIHGVEPWTLPSLAGELCRGDTEQWFFFSPRQEREARGGRPNRTTASGYWKATGTPAHVYSSHNKVIGMKKTMVFYKGKAPTGRKTKWKMHEYKAIEHPPDQSNTTPPKLRHEFSLCRVYVISGSFRSFDRRPLEGYSRAVDGDRGGASTSAQQRAPVVDGSSSSETSHSGGGGAALTSEAVAGSSGTNWNQSNNSVEEPFWEWEQLNWP
	Cc_31437	Scaffold127769:202325:207597:-	5272	412	46175.7	5.56	79-220	MTFDGTVLMYDDGWTAACIGFFLIYESWLIDIGGFAKKVKNTTVSTTDQIKDFGTYRKCPKCHYHNDNNDVSHVWPGFPVGVKFVPSDVQLLEHLAAKCCIGNRKPHIFIHDFIPTLEGDQGICYTHPENLPGAKKDGNSVHFFHKTVNAYATGQRKRRKIHDERGLNEENVRWHKTGRTKAVIEDGVHKGFKKIMVLYVRSKKGSKPYKTNWVMHQYHLGSEEDEKDGEYVVSKVFYQQHKKNEENPVVEDSKIAAQTGPRTPIPNPPTRPCTGKSDDNFDENELLPFIQDAKPIPGGSHTPPSDVQDEDNKQDPACLAGEPQADSDFDGLDDILLCKEMLGSSALFTDSELTSTIKGDSIKFVAPGNNNDHASYGISILDTLELDSPPDFDLSNLQF…
	Cc_22429	CcLG09:3557621:3560271:-	2650	589	65242	4.71	5-131	MARLGPGFRFHPTDEELVVFYLKRKITGNLSRYDHIAVVDVYKLEPWDLPSMSKLKTKDLEWYFFSILDRKYGNGSRTNRATEKGYWKTTGKDRAVNQGDRTVGMKKTLVYHIGRAPHGRRTNWVMHEYKLLEEELARAGTVQDMFVLCRIFEKSGAGPKNGAKYGAPLDEKEWDEEVEEEKKVVPLQSAENVAENVVPVAPLPVADDGVFDAGAYVETDDLDRNSNAVHVVLYVIVFGNRYFLKLELDFSDIIGTVTFPSWNYHYGECSTQAEHSQVSTKDQEPLASTFGISVPENGQPLDMTEQHVVVTDSVKDEHSGEPSNFENLLNFNDPGNDMDLDLLYMDAMEKLPLLDEGSFLETNDLAVVNEGDPIKDDPSGDAMLDEYLALPDDDICKYI…
	Cc_22430	CcLG09:3569937:3579607:-	9670	500	56564.9	8.43	27-153	MGRESVFLPTTASTTVNPVAAPPTSLAPGFRFHPTDEELVIYYLKRKVSGKPFRFDAISEVDIYRSEPGDLADKSRLKTRDQEWYFFSALDKKYGNGGRMNRATGKGYWKATGNDRQVKHEERVVGLKKTLVFHSGRAPDGKRTNWVMHEYRLTEKEMERIGTGSSQPQKDAYVLCRVFHKNNIGPPNGQRYAPFIEEEWDDAAGMVPGVEPVDNGYVAHQPRVEGNGVLCTEVVQVSCLHFFRCYYWILPKFVITIVRTTVKLIRKVNYHSTSQHYVMTTKALDTQSMNKAPFDVNKLPIETQNLLAVCKRESMAEYPSPEQDDNNCKHVDEDPSPQTDNPKPFSQIYKRRRHNLNSNHSNVSGDAIQGSQDLCSSTISTNASTLSTTTAAATTTNTV…
	Cc_22489	CcLG09:4103425:4104146:-	721	172	19662.3	9.78	27-153	MGRESVFLPTTASTTVNPVAAPPTSLAPGFRFHPTDEELVIYYLKRKVSGKPFRFDAISEVDIYRSEPGDLADKSRLKTRDQEWYFFSALDKKYGNGGRMNRATGKGYWKATGNDRQVKHEERVVGLKKTLVFHSGRAPDGKRTNWVMHEYRLTEKEMERIGTGSSQPQVRF
	Cc_22852	CcLG09:8066555:8068177:-	1622	349	38982.3	7.26	16-142	MDSTDSSSGSQHPKLPPGFRFHPTDEELVVHYLKRKAASAPLPVSIIADVDLYKFDPWELPSKATFGEQEWYFFSPRDRKYPNGARPNRAATSGYWKATGTDKPILTSDGHQKVGVKKALVFYGGKPPKGVKTNWIMHEYRLTNDSFNSSSKPPPLAHDSPNKKNSLRLDDWVLCRIYKKSNSNTLPRPLLMEHDEELSMENMLPTMSTLSMANHNTNMQNSKPPSSRSTTLGLENDDNFFDGILAVDHSMQNGSDSHSFSPNSKGNDNTTNFPMKRAMSTSQQLWNNETGSPGSSSSCKRFHGDLNSAEDNDSFVSLLNQFPHNAAFHGSVGDGALRQQFQLHGMNWN
	Cc_22870	CcLG09:8257941:8258846:-	905	194	22503.9	4.86	10-129	MGDNNNVNLPPGFRFYPTDEELVVHFLQRKANLLPCHPDVIPDLELYPYDPWELHGRALAEGKQWYYYSRRTQNRVTSNGHWMPMGMEEPVITSSSNKRVGMKKYYVFHVGEAPDAGNTTNWIMQEYRLLDSASSSRSSRRRSQPKPDHSKWVICRVYERDNDDDDDDGDGTELSCLDEVFLSLDDLDEISLPN
	Cc_15439	CcLG08:782633:787329:-	4696	452	51153.9	6.68	48-189	MSKMSNLSSVSSSDLIDAKLEEHQLCGSKQCPGCGHKFEGKPDWLGLPAGVKFDPTDQELIEHLEAKVEAKNMKSHPLIDEFIPTIEGEDGICYTHPEKLPGVTRDGLSRHFFHRPSKAYTTGTRKRRKIQNECDLQGGETRWHKTGKTRPVMVNGKQKGCKKILVLYTNFGKNRKPEKTNWVMHQYHLGQHEEEKEGELVVSKIFYQTQPRQCNWSDRSATTGEGSGEPNNSGRRDSGSGSCSSKEIVTHRDEMSAVVGVPPITSFTHHHPLDIQHLKPDHFSFIPFRKSFDEVGIGEASTAREVVQASGSCEEVHERQRPQHVAHHHQQQHQQHQHAHHQISNSAFHISRPSHPISTIISPPPLHHTSIILDDNSYHVSRIMLQNENFQQQQQQHHH…
	Cc_15622	CcLG08:2722079:2725596:-	3517	299	33642.8	8.69	6-130	MEEKLPPGFRFHPTDEELITYYLLRKVSDTAFTSKAVAVVDLNKSEPWDLPGKASMGEKEWYFFSLKDRKYPTGLRTNRATESGYWKTTGKDKEIFGGGVLIGMKKTLVFYMGRAPRGEKSNWVMHEYRLQNKQHFRSSKEEWVVCRVFQKNSAPKKPQQTSSSQPPPPQESPTSMVNEFGDVDLPNLNTIANSSSSFTNIGGQIYNNVGADLSNTNMNFTMNWPSGLLNPTNLSMNSLLFKALQLRSDHHHHHFATQGFSLNNNIGAGTDLSASSSSSKALESCVPQLEQPFNMDSIW
	Cc_15737	CcLG08:3937268:3941011:+	3743	238	27466.8	4.89	7-133	MSPVGLPPGFRFHPTDEELVNYYLKRKINAQEIELDIIPEVDLYKCEPWELAEKSFLPSRDPEWYFFGPRDRKYPNGFRTNRATRAGYWKSTGKDRRVSCQSRPIGMKKTLVYYKGRAPQGIRTDWVMHEYRLDDKECEDTTGLQDTYALCRVFKKNGICSDIEEQQGQCSISLIECSQTIINECETMSPDIPGASSSCLEEEDKDDSWMQFITDDAWYSSNAAMIGGEEVSHVTFTN
	Cc_15921	CcLG08:5932740:5933803:+	1063	293	34008.5	6.58	8-131	MKGEIELPPGFRFHPTDEELVNHYLCRKCAGQPIAVPVIKEVDLYKFDPWQLPEMGFYGEKEWYFFSPRDRKYPNGSRPNRAAGSGYWKATGADKPIGKPKALGIKKALVFYAGKAPKGVKTNWIMHEYRLANVDRSASKKNNNLRLDDWVLCRIYNKKGKIEKYNTGAPKMNHGVVHNFEHEKENENETKPEIHKLGMEQLYMDTSDSVPRLHTDSSCSEHVVSPDVTCEREVQSEPKWNDLDLQIENPFDFQFNYFDNNISVDDPFGNQVQYQMGQLSPLQDMFMYLQKPY
	Cc_17016	CcLG08:17932782:17934170:+	1388	343	38443	9.05	16-142	MDSSSGSESQQHPQLPPGFRFHPTDEELVVHYLKRKANSVPLPVAIIADVDLYKFDPWELPSKATFGEQEWYFFSPRDRKYPNGARPNRAASSGYWKATGTDKPILTSNGHHKVGVKKALVFYGGKPPKGVKTSWIMHEYRLLGNSSNPSSLLPSDHAHSNKKTSLRLDDWVLCRIYKKSNSTILPRLPSMIEQNKEASTESTMLPMMSTLSMANNNTPQNSNPTSSRSASYGHQLALDQNDDNFFDGILGVDQSMQQHVSDAKGNFPVKRAHEFWNDTGSSSSSRLRRFHCDLNTVEENSSFVSLLSHLPQNTTFHPNALLGPVGTGVLRQQQFQLPSMNWN
	Cc_17157	CcLG08:19062059:19063124:+	1065	189	21847.3	5.13	9-127	MGDSNVNLPPGFRFYPTDEELVVHFLHRKASLLPCHPDVIPDLEVYPYDPWELDGRALAEGNQWYYYSRRTQNRVTGNGYWKPTGMEEPVVSGTNNKRVGMKKYFVFHVGEAAAGIKTNWIMQEYRLSDSASSTRSSKRKSQQKMDYNKWVICRVYERNGDDDNGTELSCLDEVFLSLDDDFDEISLPN
	Cc_29871	Scaffold133013:324164:325262:-	1098	271	30486.6	8.16	11-134	MAATAPHLHFPPGFRFHPTDEELVVHYLCPKCASHQIAVPIIAEIDLYKYDPWDLPGLALYGEKEWYFFSPRERKYPNGSRPNRSAGTGYWKATGADKPIGKPKPVGIKKALVFYAGKAPKGEKTNWIMHEYRLADVDRSARKKNTLRLDDWVLCRIYNKKGSIEKQPPSVTRKMECSEMEEKPGIATRGGAAADSVHFEASDSVPRLHTADSSCSEHAVSPEFASEVQSEPKRGNEFAFNYVDATLGSQFQSGDQMLPLQDIFMYLSKPF
	Cc_40755	Scaffold126759:28458:32636:-	4178	296	34348.9	8.85	22-149	MEVTKLHSSDDDDKKEEDEVVLPGFRFHPTDEELVGFYLRRKVEKKPLRIELIKQIDIYKYDPWDLPKASSVGEKEWYFFCIRGRKYRNSIRPNRVTGSGFWKATGIDKPIYCVKEPHDCIGLKKSLVYYRGSAGKGTKTDWMMHEFRLPPNGKTINNPQPNHLQEAEVWTLCRIFKRVPSFKRYTPNLKDSAMTKAIINPTNSSISKTCSLESDNGKPYLTFTNSPLIQQNQTKAHVDERSHLFLAQPPTSFSYSTFWNPQSADFGNENWDDLTSVVQFAIDPSRVSDCKEFNRF
	Cc_34162	Scaffold133166:145119:146842:-	1723	346	40434.3	6.02	8-135	MNNFSHVPPGFRFHPTDEELVDYYLRKKVTSRRIDLDVIKDVDLYKIEPWDLQELCRIGTEEQNEWYFFSHKDKKYPTGTRTNRATAAGFWKATGRDKAIYSKHDLIGMRKTLVFYKGRAPNGQKSDWIMHEYRLETDENGTPQANLSFTCYAIKQEEGWVVCRVFKKRLTTMRKLSEHDSPCWYDDQVSFMQDLDSPKQTSQPNLPYQLPYPCKKELDLQYHLPLSQLPLENQKLLQSMTPYGIDQENHAMIMHQVQHSGQQNFQAVFGNSSNEQVADWRALDKYVASQLSQEDASKDNSYSNTGNIFHVKNNSNVEQLRDLDKEEMMPENASTSNSSCPIDMWK
	Cc_37971	Scaffold132389:148520:150109:-	1589	364	40354.2	8.64	16-142	MESTDSSTGSQQPNLPPGFRFHPTDEELVVHYLKKKAASAPLPVAIIAEVDLYKFDPWELPAKATFGEQEWYFFSPRDRKYPNGARPNRAATSGYWKATGTDKPVLTSGGTQKVGVKKALVFYGGKPPRGIKTNWIMHEYRLADNKPNNRPPGCDLGNKKNSLRLDDWVLCRIYKKSNTHRSPMEHEREDSMEDMIGGVPPSMNLSHMNARFHLSKMSTTGYNSALLENDQNLLEGMMMNTSTTTPGAMSSQLGGSNSKPELSFVPTMTHSSNTSKRTLSSLYWNDEDVAGTSSSNKRFNLESGDNNHGSVVRTDQENGTANSIATLLNQLPQTPSLHQQSMLGSLGDGLLRTTYQIPGMNWYA
	Cc_20892	CcLG04:307028:309298:+	2270	390	45402.2	6.02	25-152	MKVSYLIQFNLQDSRDNMNTFTHVPPGFRFHPTDEELVDYYLRKKVASRRIDLDVIKDVDLYKIEPWDLQEICRIGTEEQNEWYFFSHKDKKYPTGTRTNRATAAGFWKATGRDKAIYSKHDLIGMRKTLVFYKGRAPNGQKSDWIMHEYRLETDENGTPQASEFLNINSHKLIIVLSLTWLKQEEGWVVCRVFKKRVTTMRKASEHDSPCWYEDQVSFMQDLDSPKQTSQSSLVYQIPYPCKKELDFPYQLPRDHFLQLPLLESPKLLQSSSTMNPNAVAPYVIDHANHSTMLPSSLIQEEQVGHQNFQYGNNNSNEQVAVDQVTDWRVLDKFVASQLSHDASKDNIIFQGTDNGNVVQFRHLDKQEIIMVPEENAPISNSTCPIDLWK
	Cc_21061	CcLG04:1926949:1928338:-	1389	299	34359.5	8.2	15-142	MASMEDMNMSGEVTLPGFRFHPTEEELLDFYLKNMVVGKKLRYDVIGFLNIYHHDPWDLPGLAKVGEREWYFFVPRDKKHGSGGRPNRTTEKGFWKATGSDRKIVTLSDPKRIIGLRKTLVFYEGRAPKGCKTDWVMNEYRLPDNCKLPKEIVLCKIYRKATSLKVLEQRAALEEEREMKQMVGSPASPPSSTDTMSFSSPQEEQNVPLIPLLQHVLKKESEIEEMVSLPKQEKTTTNQLGLKDNKGPCGTSVQLPFGKDKLPDLQLPMLTDWTQDTFWAQLNSPWLQNFTPTNILNFY
	Cc_21708	CcLG04:8293776:8294689:-	913	244	27829.2	7.68	5-139	MVDHPPGFRFFPTEEELVGFYLQKKLQGQRNSLASAIDSVIPVIDINGVEPWNLPTHAGERCRGDTEQWFFFCPGQEREARGGRPSRTTACGYWKATGSPGYVYSSHNRVIGMKKSMVFYKGKAPLGTKTEWKMNEYRAIEFSNQSTPRLRREFSLCRVYVISGSFRAFDRRPLEREGAESQRIVAQQTAREDGSSSSQNSHLGGVYSLQVAEGGDLVWNLNVNTEVQLQQPLWEFEWEQFNSL
	Cc_21774	CcLG04:8810672:8813637:+	2965	332	38404.9	8.84	9-136	MGSSNGGVPPGFRFHPTDEELLHYYLKKKVSFQKFDMDVIREVDLNKMEPWDLQERCRIGSTPQNEWYFFSHKDRKYPTGSRTNRATNAGFWKATGRDKCIRNSYKKIGMRKTLVFYKGRAPHGQKTDWIMHEYRLEEGNDPQGNANEDGWVVCRVFKKKNLFKIGNEGGGSTHNPDQQMNNSSSTNARSFMHRENHYLLHQQQNPRNSSGLELDKPELALHYPHLHHQNPQYSLFQSQPLLQAQKPMVYDYSYASSLPSDTPIMAKQLMTNPRDCESGEGINEWGVLDRLVTSQLGNEESNKGVRFEEANPHQINQLSLRGGMDFWAYGKQ
	Cc_19195	CcLG01:180122:182218:-	2096	320	36606.2	5.47	2-133	MPVGFRFHPTDEELVGHYLKHKLLGNHSTVHNVIAEIDVCKFEPWGLPAFSKVKSDDQEWFFFSPLGLKFTKDRRKKCNRKTKAGFWKPTGKDREIKSRGSKNVIGTKKTLVFYKGRSSDALRTKWVIHEYHAVTFPQDKRDFVLCRLMNKAEKKAETETDKLIHGEGDSSNHIVADFENQETDDKIPNVYTLPEVNLESIFPAPPQAEEYELPSIQQSTICIEQESSSRGSSFPSAYIGEKNNTMHIQMETIEEEDHLDNIYIDKFLNEILVGEDAFNTNETIPAFGIETITALKEAYYESKETDGEPLSAQVKIIPLE
	Cc_19966	CcLG01:8105318:8108246:-	2928	323	36556.1	6.32	67-206	MTWCNESDEERGIGVVTPTITPTTTNNTLVSVTDPKPTEIRTINCPSCGHNIEFQDQSGINELPGLPSGVKFDPNDQEILEHLEAKVLSDMPKLHPLIDEFIPTLEGENGICYTHPEKLPGVGKDGQIRHFFHRPSKAYTTGTRKRRKVHTDEEGSETRWHKTGKTRPVFVGGAVKGFKKILVLYTNYGRQKKPEKTNWVMHQYHLGSNEEEKDGELVVSKVFYQTQPRQCGNSSITKQDPYDEERLTNPSVVHDQDNIIIPKNNAALMDYYNNPFLNYEHVGGRNNNMETSPQLIPNLVVQGDTSSFIRLAMDATKARLDRK
	Cc_20225	CcLG01:10719689:10721225:+	1536	278	31918.5	8.75	10-134	MEASTCSELPPGFRFHPTDEELIVYYLCNQATSKPCPASIIPEVDIYKFDPWQLPDKTEFGENEWYFFSPRDRKYPNGVRPNRATVSGYWKATGTDKAIYSGSKSVGVKKSLVFYKGRPPKGTKTDWIMHEYRLAESKKPVCRKIGSMRLDDWVLCRIYKKKHMGKTLEHKEVHPTVQITNLTAANSDEQKMMMNLPRTWSLTYLLDMNYLGPILSDGSYCSTFDFQINNANFGIDPSVKSQPVEMTNNYVADSGKYQVMKQSSTIDQPICVKQMYNC
	Cc_44182	Scaffold127210:63725:65741:+	2016	276	31840	6.86	11-139	MMPGNGQLTVPPGFRFHPTDEELLYYYLRKKVSYEAIDLDVIREVDLNKLEPWDLKDKCRIGSGPQNEWYFFSHKDKKYPTGTRTNRATTAGFWKATGRDKAIYHTNSKRIGMRKTLVFYTGRAPHGQKTDWIMHEYRLDEDDADVQEDGWVVCRVFKKKNQNRGFQQEMEEEEHLTHMRGSGPCQVLEPKHHMQGGLYDYNFDGTMHLPQLFSPESAVPPTTSLASSMNAMDILECSQNLLRLTTTGSTPVGTSAQKFPFHYLGCDTHDIMKFSK
	Cc_32993	Scaffold000031:197292:199071:+	1779	350	39106.8	7.67	15-141	MDSYHHLDHTEAHLPPGFRFHPTDEELITYYLLKKVLDSTFTGRAIAEVDLNKSEPWELPDKAKMGEKEWYFFSLRDRKYPTGLRTNRATEAGYWKATGKDREIYSSKTCSLVGMKKTLVFYRGRAPKGEKSNWVMHEYRLEGKFAYHYLSRNSKDEWVISRVFQKSNTSNGGSTMSATSGSKKTRMNSATSLCHEPSSPSSVYLPPLLDSSPYTTTTTTTFNDRHNCSYDSTTPKEHVSCFSTIAAATAAAVTANNNFTSASFDLPPQPFATDPFARFPRNVGVNAFPSLRSLQDNLQLPFLFSPAAQPFSGAGAGEFLGWPMPEDQKLVEGGPNIALGASELDCMWGY
	Cc_39689	Scaffold133545:60702:62196:+	1494	248	28313.4	6.46	5-135	MENMPPGYRFYPTEEELISFYLHNKLEGVIKDMNRVIPVVDIYAYNPSQLPQISGEASLRDTEQWFFFIPRQESEARGGRPKRLTNSGYWKATGSPNHVFSSDNRIIGIKRTMVFYSGRAPNGTKTDWKMNEYTAIKGEPSSSNKTVPTLRKEFSLCRVYKTSKCLRAFDRRPAPRRDVGGYSGAQNNDEEQQKGSTSYDNPHHTVERRSATSSPETSSNGEESTQMDVDNDPFLDWEKVDLFLGSEP
	Cc_32331	Scaffold000347:162745:164667:-	1922	404	45563.4	8.88	15-141	MEERNDGEKLDEVMLPGFRFHPTDEELVGFYLKRKIQQRPLSIELIKQLDIYKYDPWDLPKLASTGEKEWYFYCPRDRKYRNSARPNRVTGAGFWKATGTDRPIYSSEGSKCIGLKKSLVFYKGRAAKGIKTDWMMHEFRLPSLTPSSSSPKKYMDKNIPANESWAICRIFKKTNATAQRALSHSWVSPLPETTTSDHMLTTDRNSNQFFPSNMPLAKKTSLASQFCTFNHNDTQHLTTSSSTPCPLDVVASYNKPIINPLLYKPLDRLPFSNGDLSTGSIFSSPLETSTTSAKSSMEYFSSLLSSSVHGEFSKTSEGTTTNFGGLQEHHSNGYHVPILRDMQGTIGNHDNNVLVKIPNNVNVPRVDDQQLETGRSIGFPFAMPFNIGDAWKSNLLWDT…
	Cc_40311	Scaffold133689:67951:71944:+	3993	572	64046.1	5.1	22-148	MGAVVECYPSPRTAVLSLNTLPLGFRFRPTDEELIDYYLRSKINGNGDDVWVIREVDVCKWEPWDLPDMSVVRNKDPEWFFFCPQDRKYPNGHRLNRATNNGYWKATGKDRRIKSGSMLIGMKKTLVFYTGRAPKGKRTNWVMHEYRPTLKELDGTNPGQNPYVLCRLFKKQDESIECSNGDDVERNTSTPTTANYSPDEIPSDSALVPASSSQVTEDDKPPAVITENSEEAISNIISPGDCHSDGCDAPRALKHIVEPAAEEDLPFDVNIFFNTTEPLDDKLFSPVHAHFPQEIYYQTNNQPELQYGTNETNFSNIFESINWDAFSYDTSSLDVSSSLLNIKDNGSGSDSDVEMANITHLQGFDYPKAAVEPNSNVGLFQNNNQMAFSNDDSMGQVHN…
	Cc_08648	CcLG03:6122497:6124544:+	2047	326	36884.5	8.21	6-130	MEENLPPGFRFHPTDEELITCYLTRKVSDSSFTSKAIAVVDFNKSEPWDLPGKASMGEKEWYFFSLRDRKYPTGLRTNRATESGYWKTTGKDKEIFRAGVLVGMKKTLVFYRGRAPRGEKSNWVMHEYRLENKHHFRPSKDEWVVCRVFQKSLQVKKPQQITPSSQPESPCDTTSMVNEFGDVEFTNLNNIANSSCGLNNISEQTFNADISNNSVNRNMNLTMNWPVASEVPSLPSLTWPSGLINPSISVNSLLLKALQLRSYQQREAVAAVATNHFASAASYMPHGGSHVGTDLTSNFTASSSRVLECMPQQQQQEQPFHLDSIW
	Cc_08704	CcLG03:6817984:6819543:+	1559	276	31439.8	9.06	17-141	MENVSVLCKEEDKMNLPPGFRFHPTDEELISHYLYRKVTDTKFSARAIGEVDLNRSEPWDLPYKAKMGEKEWYFFCVRDRKYPTGLRTNRATEAGYWKATGKDKEIFRGKSLVGMKKTLVFYRGRAPKGEKTDWVMHEYRLEGKFSVHNLPKTAKNEWVICRVFQKSLGVKKSHISGMMMLDSFGNELGSSALPPLTDSSPSIGNTKALRSNLRNGFEVAEREMVSVSHETDVSTNVNAEISSVLSNLDMGKRHFENQNNPIASAAPVDLATLWNY
	Cc_09117	CcLG03:11280193:11282280:-	2087	343	37823.7	8.87	11-137	MEGRGNDETLPPGFRFHPTDEELVTCYLLNKISDSGFTGKAITDVDLNKCEPWELPGKAKMGEKEWYFFSLRDRKYPTGVRTNRATNTGYWKTTGKDKEILNSANSELIGMKKTLVFYKGRAPRGEKSNWVMHEYRIHSKSTYRTNRQDEWVVCRVFKKSGGAKKYPSSNHARSVNPYSLEIGPNNFMAPQMMQLGDPAAHFLYGRNHNHMSTTVELAELARVLRGGGATSSVNVPMQPHLSYPTLSAAAASAAGGGFTISGLNLNLGGAIATTQPILPLSPPPVHTMAQPLDVNSSMITSTSLGAENVAAGYGSEMSNINSHGNRFMGMEHCMDLDNYWPSY
	Cc_09817	CcLG03:18410668:18412049:-	1381	334	38290.2	6.62	12-138	MGKDANSEIQLPPGFRFHPSDEELIVHYLRNKVTSSPLPASFIAEIDLYKYNPWELTSKALFGEDEWYFFTPRDRKYPNGVRPNRAAASGYWKATGTDKPIFTSCGMKSIGVKKALVFYKGRPPKGSKTDWIMHEYRLHDSMISNKKQRGSMRLDEWVLCRVRQKTINPRSIWEDSNEVVYEPTSHFQQLSENSNPEPDKNTLQNEHPMLPYILASKSATPNSIGMASSSGFGCNDELKTYASLLDDNLNIIIGAQFMAPVAEGLFNPLKRKNIEENELDLYAPLDKKLREEVDVGKQRLEKDENKGFNFNNFDQWSSIIQPQELNSLAFTKYT
	Cc_24657	Scaffold135727:204457:208974:-	4517	439	49394.3	5.2	40-178	MSASGSCGKVIWKSNPARACPNCEHVIDNSDVSQEWPGLPKGVKFDPSDQEIIWHLLAKVGAGNSRPHPFIDEFITTLEADGGICYTHPQHLPGVKQDGNASHFFHRAIKAYNTGSRKRRKICDQDFGDVRWHKTGRTKPVIFNGVQKGCKKIMVLYVSLVRGGKSEKTNWVMHQYHLGTQEDEKDGEYVISKVFYQQLQVKFGENDDQDIPEITEATLLKVDPVTPKSVTPEPPRIEKQCSNLDLKLKEESRHIPQDASRNENVAVLLQFGLIFSSPKSILSAVSGFNLRHMDCIDDLQADCEDLAKDDLLVVDTQNNKGIDNIENNAEEDSKWWDSESQNLLSSQQLVEALFLCDDLLQSQSPSRDGENEHKKRPSLSVYAHLGPEHLKKDIEECQN…
	Cc_38151	Scaffold130021:89019:90111:-	1092	297	34358.7	6.64	8-131	MQGELQLPPGFRFHPTDDELVHHYLCRKCAAQPIAVPIIKEIDLYKFDPWHLPEMALYGEKEWYFFSPRDRKYPNGSRPNRAAGTGYWKATGADKPIGKPKALGIKKALVFYAGKAPKGVKTNWIMHEYRLANVDRSASKKNNNNNNNLRLDDWVLCRIYNKKGKIERYNGVAVVDQKVEKFSDEEVQFHHETKPEINHDFRSHQLYTDTSDSVPRLHTDSSCSEHVVSPDATCDKEVQSEPKWNDLFLGPDPVSAFDFQFNFMDLSSDDPFAPQAQYQMNHLSPWPEMFSYLPKTF
	Cc_30472	Scaffold129700:21547:22806:+	1259	285	32664.8	8.26	11-135	MEGRTTTSVLPPGFRFHPTDEELIVYYLCNQATSRPCPASIIPEVDIYKFDPWELPDKSDFGENEWYFFSPRERKYPNGVRPNRATVSGYWKATGTDKAIYSGSKHIGVKKALVFYKGKPPKGIKTDWIMHEYRLIGSRRQANRQIGSMRLDDWVLCRIYKKKNMGKSLEAREDYPISQINIAPANNDSDQHEVMKFPRTSSLTHLLEMDYLGPISHILSDGSFNSTFDFQINTDNGGIDPFVKPQLVEMPNNDPYASDSGKYQVKQNSTLNPTIFVNQVYDQRG
	Cc_30485	Scaffold129700:127511:128453:+	942	225	25795.1	9.33	1-75	FGENEWYFFSPRERKYPNGVRPNRATVSGYWKATGTDKAIYSGSKHIGVKKALVFYKGKPPKGIKTDWIMHEYRLIGSRRQANRQIGSMRLDDWVLCRIYKKKNMGKSLEAREDYPISQINIAPANNDSDQHEVMKFPRTSSLTHLLEMDYLGPISHILSDGSFNSTFDFQINTDNGGIDPFVKPQLVEMPNNDPYASDSGKYQVKQNSTLNPTIFVNQVYDQRG
	Cc_39141	Scaffold132091:53603:57492:+	3889	346	39476.6	5.06	7-133	MAPMSLPPGFRFHPTDEELVAYYLERKITGRSIELDIIAEVDLYKCEPWDLPDKSFLPSKDMEWYFYSPRDRKYPNGSRTNRATQAGYWKATGKDRPVHSQKKPVGMKKTLVYYKGRAPHGIRTNWVMHEYRLIESVPGAALSSLKDSYSLCRIFKKTIQIPAKPKEEEQAEDAKKQSMWISEEQVLGEDSSGTEISREMETVDDKVLNHHEHPKFPCDASSSDLTQGTCTPTDTGIAEDFQPHFACDEANSAANSYTMGIGYPPSLFQDVEIPTYAGMHYQLPYTPLVLEDFPQINLPETKSTKPEMTDDCMLYDRYKDCMNGTLEEIISLCCTQDNSVPFPMLE
	Cc_30687	Scaffold134980:41275:43478:-	2203	242	27484.9	8.65	15-139	MEKLNFVKNGVSKLPPGFRFQPTDEELVFQYLKCKVFSYPLPASIIPEINVCKHDPWDLPGNCDHQERYFFSPKEAKYRNGNRMNRTTKCGYWKATGSDKRISSSTCSGIVGIRKTLIFYEGKSPKGSRTQWILHEYRLASVEKTGANCNSSYNYVNEIGDWVLCRLWMKKRSVESDGSVSGEKHMHVESHPRLFDFMMVGNSNSNSNTHSCTSSSCSSSSNIMEVSSNASDHEETSAYAYF
	Cc_26764	Scaffold000118:135201:138039:+	2838	358	41067.4	8.78	10-140	MGTPQANNLPPGFRFHPTDEELILHYLRKKVASIPLPVSIIAEVDIYKFDPWELPAKAAFGEKEWYFFSPRDRKYPNGARPNRAAGSGYWKATGTDKNIVASLVRGGVREHFGVKKALVFYEGKPPKGVKTNWIMHEYRLVHSNRPISLKETSMRLDDWVLCRIYKKSKQVASSATEAATVQVNEQDEAKEDENKTKAPISKISTLVPLPPLMSQKSLSFSNLLDATDYSMLSTILSENYHYSNYTTPSDEGLFNCENLDHETPQNQNYYCNNNNSNSSYLFQKNPSVLPHMENMTRPKHQLSNIDEDMVYPSKKYHSSSCNFPNTNLQNHNQQRNFMFKQPFISQQLLLGPQYLPFQ
	Cc_40877	Scaffold135646:211988:214271:-	2283	348	39723.8	6.28	23-149	MLVMEEVLCELSDHEKRNEQGLPPGFRFHPTDEELITFYLASKVFNETFTNVKFAEVDLNRCEPWELPDVAKMGEREWYLFSLRDRKYPTGLRTNRATGAGYWKATGKDKEVYSASSGTLLGMKKTLVFYKGRAPRGEKTKWVMHEYRLDAHFSHTSKEEWVICRIFHKSGEKRTPLLQLQGHSDASSPSLLASPTSFTLELECQSQSPLMIHHQQDQNHLSHPHLFPLHATNHSSISDLFLKAKEQTLAKLIKTEDDANATLYQHHSLDDPNNSFRWENKLNHNINQGHFMNPVPLEVDAGLMAFSGAANAEVRDMSTSTVFNRVGLQQVLDAAHIGIDSWPMPQHV
	Cc_23161	CcLG05:927839:932251:-	4412	443	49936.6	6.49	48-189	MNKMSNLSCVRSSDLIDAKLEEHQLCGSKQCPGCGHKFEGKPDWLGLPAGVKFDPTDQELIEHLEAKVEAKNMRSHPLIDEFIPTIEGEDGICYTHPEKLPGVTRDGLSRHFFHRPSKAYTTGTRKRRKIQNECDLQGGETRWHKTGKTRPVLVNGKQKGCKKILVLYTNFGKNRKPEKTNWVMHQYHLGQHEEEKEGELVVSKIFYQTQPRQCNWSDRSATTGEGSGDQQQPNSGIRESGSGSCSSKEIVTHRDEMSAVVGVPPMTTFNTALDLQQLNSDHFGFIPFRKSFDEVGIGEASRAREVQASGSCDEAHERHVAHHHQQQQHAHQQIATTAFHISTPSHPISTIISPPPLHHASIILDDNSYHVSRIMLQNENFQQQQQQHHKLGGRSGSGL…
	Cc_23518	CcLG05:4869673:4872481:+	2808	338	37593.5	4.91	7-133	MARKKLIPGFRFHPTGVELVVYFLKRKVMGKKFCDGVIAELDIYKYAPWDLPDMSCLRTGELEWYFFCSREKKYCSGSRMKRATEIGYWKATGQDRVVRHNNQTVGKIKTLIFHTGKSPHGKRTDWVMHEHRLEDKDLADKGIAQDSYVVCKVFQKEGRGPRNGAQYGRPFNEEDWDGEELGIPCAALSAPLPILPMTSDGSVPNDNDLHAVGCIGLASTSCLSGSMPSPGTANPSEPNEKAVNNDDDDILSMLEIFKEDNFFEKVDNPGLENIAEGAALDGFFEGLEDYMAGFFSGQITGFGTNEMATTGDVGSFDNLDFLELIDLDPPLFMPTTQP
	Cc_23529	CcLG05:4977600:4978718:-	1118	204	23064.8	5.25	10-125	MMACGSVNLPPGFCFSPTDEELVLHFLRSKASLPCHPNIIPELDLSHLDPWKLNGKALSSGNQHYFFTKVKENRSTENGYWKEIGVTEPIVSASEKVGFKKYLVFNHGEAPQGTETSWVMQEYHICSSGFTTASCGSTRGRRKPDQSRSKWVLCKAYEKKSSQSQQGVNFYNDDENDSGTELSWLDEFYMTLDDDLEEVISMPN
	Cc_42082	Scaffold000360:10120:12445:-	2325	480	53801.1	5.45	2-83	MPDLSVIRNKDPEWFFFCPRDRKYPNGQRLNRATNHGYWKATGKDRNIKSGTNLIGMKKTLVFYTGRAPKGKRTNWVMHEYRPTLKELDGTNPGQSAFVLCRLFKKQDENLEVSPCEEAEELQSDLAVAAVSPSQVTEDDKDQLTIPANSGEAISSIATPHDACDAQTQIVAPAAEVFPPLNFDIYNDPKYELLDDRVFSPVLAHIQPEFNYPANNELDGQFGLQYGTNETYISDFLNSVVNWDQFPCEEPKYQQQQSYPSFNVNDNALGSDIDAELANMTCMQVSNVEEQKSNVGLFLNNSDIAFSDVGMGQVYNVFNDYEQPRIYNTVASGDTGIITRPRKVPYEHLSTNSTQGTAQRRIRLSTNTHGSYRMVKSGSCAQKELTSKPIIDVEEKASE…
	Cc_48342	Scaffold137903:18937:21759:-	2822	346	40047.1	5.97	6-133	MESCVPPGFRFHPTDEELVGYYLRKKVASQKIDLDVIKEIDLYRIEPWDLQERCRIGYEEQNEWYFFSHKDKKYPTGTRTNRATMAGFWKATGRDKSVYERTKLIGMRKTLVFYKGRAPNGQKTDWIMHEYRLETVENGPPQATFKRIIECVQEEGWVVCRAFRKRTNGQTKTIEGWDRSYLYDEQASGVNSGVDPIDLIIRQQPQSFSAQSFLYKQEMIEAESLSFMHADQLVQLPQLESPSLPLLKKQTSVSTLISNQDDYQKGLSSNTKKVTDWRDLDKFVASQLSQEERHEIEGVSSFATHTSSDMPLLLLQNSRDNEGNKLNPFLNTSSSDCDIGICVFEK
	Cc_01304	CcLG11:13984605:13985876:-	1271	271	31027.1	6.37	8-131	MASELQLPPGFRFHPTDEELVKDYLCRKCTSQPIAVPIIAEIDLYKYDPWDLPGLASYGEKEWYFFSPRDRKYPNGSRPNRAAGTGYWKATGADKPIGQPKPVGIKKALVFYAGKAPKGDKTNWIMHEYRLADVDRSVRRKNSLRLDDWVLCRIYNKKGTIEKQEAKREAVGVRQKMESSEMEEKKPVIVSGGGRVAAMTDYMYFDPSDSVPKLHTESSCSEQVVSPEFASEVQSEPKWVEFDYNYVDGLGAQFESSNNEMSDMFWYWAKP
	Cc_01440	CcLG11:15532978:15534697:-	1719	350	39458.9	5.51	7-136	MGGASLPPGFRFHPTDEELVGYYLKRKVEGLEIELEVIPVIDFYKFDPWELPEKSFLPKRDLEWFFFCPRDRKYPNGSRTNRATKAGYWKATGKDRKVVCQSNPSTVTGYRKTLVFYLGRAPLGDRTDWVMHEYRLCDELGQATPCFQGSFALCRVIKKNEKASASHVEHKGKRAGSSSMKGSDTSMRFSSEPFSNSGDASSQASHLNNDSRYSSPITSPSNVAPMGEFNQPSVETNPSNFWISPDMILDSSKDYPQLQDAVAEYFPRYDLPSVMTPWQSLEHPETSSSLSYSNFNGEVEFSDNLSQIGCMSPYSRQWNSMGFYGSGNGNGDVPYEGYDLINSISYPEPF
	Cc_01567	CcLG11:17039746:17042691:+	2945	360	41657.4	6.4	8-135	MNTFSHVPPGFRFHPTDEELVGYYLRKKVASKRIDLDVIKDVDLYKIEPWDLQELCKIGTDEQSDWYFFSHKDKKYPTGTRTNRATKAGFWKATGRDKAIYSKHCLIGMRKTLVFYKGRAPNGQKSDWIMHEYRLETNENGTTPEEGWVVCRVFKKKMATMQKVGEYDQSPCWYDDQVSFMQDLESPRRISQPYASYHQHQPCKPELMELQYNIPHDAFLQLPQLESPKVTQSAASLSCSSVVPYGYENNNNGSTLQFSSLTQEEQIQYFHQQNNNHSLYGSNDHAVDQVTDWRVLHKFVASQLSHNNQDVSKENSYSNAPIFHVADQQISVVDNGSKKEQVSQEYASTSTSSCQIDLWK
	Cc_01726	CcLG11:18885236:18886428:+	1192	334	37863.8	8.88	10-134	MENADHIDLPPGFRFHPTDEELISHYLYKKVMDTKFCARAIGEVDLNKSEPWDLPWKAKMGEKEWYFFCVRDRKYPTGLRTNRATEAGYWKATGKDKEIFRGKSLVGMKKTLVFYRGRAPKGEKSNWVMHEYRLEGKFSVHNLPKTAKNEWVICRVFQKSSAGKKTHISGIMRLDSFGNQFASSALPPLSDSSPSIGNNTKPFNDSVYVPCFSNPIERNPEGVFDSVFGVSSNSFDILPRVPPSASFYAQPAPNFPFQASLCTQQDHTILRALCENNGFKSERDITSVSQETPLTPHVNAQPSSNFDMGRRPFHNHNHAPVSVAPSDPDGFWIY
	Cc_02029	CcLG11:22260583:22262544:-	1961	370	41220.7	6.64	12-139	MSISVNGQSQVPPGFRFHPTEEELLQYYLRKKVSYEKIDLDVIRDVDLNKLEPWDIQEKCKIGTTPQNDWYFFSHKDKKYPTGTRTNRATAAGFWKATGRDKVIYSNGKRIGMRKTLVFYKGRAPHGQKSDWIMHEYRLDDNTTSDTNIVSNVMGDGGQEEGWVVCRIFKKKNHLKTLDSPLGSGEGRRSHSHLFDSCDEGALEQILQQMGRGCKEESSYEGNYNNNSNSNSNSNNSMNYGRLVSGSDPSMVHALEVGSGGGGLTNWAALDRLVASQLNGQTEASRQLACFNDPTIGYCTTDHDLQLPTLRSSSTPSSTSAHARLHAPPASYINPTQDFTSEIDLWNFTRSTSSLLASSEPLCHVSNTSV
	Cc_02050	CcLG11:22521815:22523962:+	2147	163	19138.9	6.42	9-133	MELQNHSESIGFRFDPTDDILAGYYLRRILAQSLPNDVIQEYDVFQTQPWGLPGGEKHLNWLKFFFYNIGARVFENPDKRVAGNGQWRIMEKDEDFQLPTKLQWIAKRNILVFWEAKGNRFTETNWMMHEFHLAPKSNPSQVNIIINTIVSTIITIKIVQQLA
	Cc_02051	CcLG11:22539157:22540547:+	1390	207	23981.9	5.36	15-139	MELPNESEARTYRLPIGFCFDPSDEVLTGYYLRKKILSQPLPHNFIPECDVFQTEPWRLQGGGRHLNWQKYFFYDPKDRVFENTVKIGAGNGEWRAVERGEQIELSSIQMIAQRNTYVFWERNDNNFIRSNWVMKEFHLALNSNPSLRFCMGVYRIFEMEGRRAKKLRMSGEEASTSGNDGEANDVTPTIGDLTQEYGSVASTSQVE
	Cc_02052	CcLG11:22555873:22557406:+	1533	210	24068.1	6.76	15-139	MELPNESEARTYRLPIGYRFDPTDEVLTGYYLRKKILSQPLPHNLVPECDVFQTEPWRLQGGERYLNWQKFFFYDPKDRVFENPQKIGAGNGEWRGVERGQQIELSGKEVIAKRNTYVFWEGNGDNFTRTNWLMNEFHLILKSNPTMRSGMGIYRIFEVEGRRRKKARVSREGASTNGNSGEVIDAVPTVIDLTETCGSVGDTPPPGSPC
	Cc_04121	CcLG11:45088662:45089808:+	1146	202	23661.5	4.95	9-126	MEDGSINLPPGFFFSPTDEELVLHFLFCKASLIPCHPNIIPELHSSHLDPWELNGKALFSGNQYYFFSKVNENRTTENGYWKEIGMTEPILSTVDKKVGMKKYLVFHIGEAPQDTETNWVMQEYHICSSGFDMASYRSARRRRKHDQSWSKWVLCRVYEKRRCEEGVKCYSDDEDENGSELSWLDEFYLRLDDDLEEIGMSS
	Cc_04140	CcLG11:45242138:45245014:-	2876	480	51801.5	4.5	1-105	MGKKMPMEVMAELDLYKYAPWDLPDMSLLKTGDLVWFFFCPKGKKYLSGERLNRATEIGYWKTTGKDREIEHNNRVVGMIKTLVFHTGKAPKGDRTDWVMHEFRIVDKELADKGVSLDSCVICKVFQKEGLGPRNGAQYGKPFNEKDWDTEKEIDPVQSAAVSAPVFIQPNASHISAQNNDVGSVSELMACSSSSAHPSAPNNEVGSVSELMTSCSAHPSAPNNEVGTVSELMTSCSAHPSTPNNEVGSVSEMMTSCSAHPSTPNIEVGSVSEMMTSCSAHPSTPNNEVGSVSEMMTSCSAHPSTPNIEVGSVSEMMTSCSAHPSTPNIEVGSVSDEVGYVSELMPSCSEHPLDPNNQVDDDVISLLDWFTEGDISAMNENNGIKKVDDPDQANDAECA…
	Cc_37341	Scaffold133618:157947:160586:+	2639	405	46598.9	5.7	11-139	MENISMLDHVPVGFRFRPTDEELVNYYLRHKLLHDDFPVHIIPEIDVCKVEPWDVPARSVIKSDDQEWFFFSPVDYKYQNSKRVNRTTEHGYWKSTGKDRNIRRRGSTNVIGTKKTLVFHRGRVPDGAKSNWVIHEYQAITSHQTQRTFVLCRLMKKAEKKTEREIEAPNFDEGEPSRRVVPDHEIPATPVEIPSVSLTEIDIEAILQAMQESPTDIASDIDVYFRNDNQTQTPFEATDDEDEFVNSIWADDEEFVINEERRHCFVNSSTQPKSLRRVYNGSSEIDAEVVSNLHDNINSGEYPTLKIFKSSHDAIRGGTSWIASNHEANIEKKQNIIQDDFGAVETSSCDSTPDEPLERGRTDNFILQRTVTGRTKIQRKVSNNAVSKVEVRKPSSCAR…
	Cc_37342	Scaffold133618:166070:169288:+	3218	471	54634.4	5	9-140	MESRGYPDLVGLGFRPRDDELVGFYLKHKLLSDDPRVQVIPVIDLCQVDPWHVPVMLAESAIRFNDPEWFFFSPVDFKYSNSRRFNRTTKCGFWKTTGKERDIRSLDTNTVIGTKKTLVFYEGRVPRGVRSNWVIHEYHDATFHQSQRTFVLCRLMKKPEKKTKGGTDTQICDEGESSRSMVSDYENRQATAEGIPSGSTFTGVEIISQATPQTESPTGVQHEEPSFSTYPFYNAYFRNENNVMQTPFETTEKDEFLMHTPFETTEKDEFLMQTPFETTTEDKFLIQTPFETTEVNEFINSLLADENLVIDEESMHVFVNNSIQSESLRRVYCESSDTDAEVVSKLDDKIVDTSTMYNEYSNLDQYHASKRFKSSHDVVYGDTWLQSSNNEANQEKEKS…
	Cc_46578	Scaffold129908:43723:49146:+	5423	356	40014.4	8.75	19-145	KEGKSIEMEGTHEKEETLPPGFRFHPTDEELISYYLINKISDSDFTGKAIADVDLNKCEPWELPGKAKMGQKEWYFFSLRDRKYPTGVRTNRATNTGYWKTTGKDKEILNSVTSEFVGMKKTLVFYKGRAPRGEKTNWVMHEYRIHSKSTFKINKQEEWVVCRVFRKSGGAKKFPSSTHTRAVMNPYNLEVGPSIMPPPMMHLPDPTSHFLYGRNYMLSNAEVAEVTRLLRNGAGSTTVMNLPMMQQHHHLNNPVAAAGGGFTISGLNLNLGGGTVAATTQTQHLLRPMMLPPQPSPAHTMVHGHDHFSSNMVTPNALAPENVAYGGADMNTANSQGNRYMDMDHCVDLDNYWPSY
	Cc_44515	Scaffold134427:9654:11701:-	2047	324	36501.5	6.15	18-142	METTDDSSTTSQQQPNLPPGFRFHPTDEELVVHYLKKKVDSIPLPVSIIADVDLYKFDPWELPGKASFGEEEWYFFSPRDRKYPNGARPNRAATSGYWKATGTDKPVCSGTHKVGVKKSLVFYGGKPPKGVKTDWIMHEYRLADTKPNNKPPGCDLGHKKNSLRLDDWVLCRIYKKGNTQRSPMDHDKDDSMDDMIAEVPSSINVGHMNARFHLSTSYSGALLENDRNTLEGVVIGNDLPFATSNNNTLASKRTLSSLYWNDHDHHEDVVNATSCDHKHFNLDSNGNVTVLRTEENTDNNGSFATLLNHFPQAPYQIQGTNWYG
	Cc_44516	Scaffold134427:20536:22583:-	2047	324	36501.5	6.15	18-142	METTDDSSTTSQQQPNLPPGFRFHPTDEELVVHYLKKKVDSIPLPVSIIADVDLYKFDPWELPGKASFGEEEWYFFSPRDRKYPNGARPNRAATSGYWKATGTDKPVCSGTHKVGVKKSLVFYGGKPPKGVKTDWIMHEYRLADTKPNNKPPGCDLGHKKNSLRLDDWVLCRIYKKGNTQRSPMDHDKDDSMDDMIAEVPSSINVGHMNARFHLSTSYSGALLENDRNTLEGVVIGNDLPFATSNNNTLASKRTLSSLYWNDHDHHEDVVNATSCDHKHFNLDSNGNVTVLRTEENTDNNGSFATLLNHFPQAPYQIQGTNWYG
	Cc_35648	Scaffold000213:47817:49447:-	1630	398	45282.7	6.33	19-144	MMMEEPVVVNKGDEPLDLPPGFRFHPTDEEIITCYLTEKVLNRGFSATAIGEADLNKCEPWDLPKKAKMGEKDWYFFCQRDRKYPTGMRTNRATQSGYWKATGKDKEIYKGKSNLVGMKKTLVFYRGRAPKGEKTNWVMHEFRLEGKFACYNLPKVAKDEWVVCKVFHKANNTDANKRIPISPGLLRMNSFGEDLFDFSSLPPLVDPLFDQTSNKHIDNDFKGNTNTITNTPSSSTKPPPSEGYNYHPNFFINNNQHMLMMKPEDHRTYEFPTNNYGQNPMGISMSTSTSTSNTLQNSTSPFNMFQDHYMHQGKNNSSNFIPGLDKQCKVEQFSNTNTNQPVVSASQDTCLSNDRNTDTSSVVSKQDMGRNKALYEDNLEGPSSVAALSDLECLWDDY
	Cc_28603	Scaffold126180:96570:98227:-	1657	244	27670.6	8.59	15-140	MERLNFIKNGMSRLPPGFRFQPTDEELVFQYLKCKIFSCQLPASIIPEINVSKYDPWDFPGNCDEQERYFFSSKETKYRNGNRMNRTTNSGYWKATGSDKKISSSISNNGIAGVRKTLVFYEGKSPNGSRTDWVMHEYRLVSLESDASNSSQNYANEIGDWVLCRMSMKKRSKESGDNSTAPRKNNTMRNSVQVDQPRFFDFLSVQNSAPAPIHSSTSSSSSSSNNFVEVSSPNHEETSGYADF
	Cc_48539	Scaffold118686:529:699:-	170	56	6562.53	6.01	2-56	LPPGFRFHPTDEEHVLHYLCPKCASHQIVVPIITEIDLYKYDPWDLPGKIKHTHTD
	Cc_06648	CcLG02:23211971:23216917:+	4946	276	31817.8	6.41	11-137	MGLRDIGASLPPGFRFYPSDEELVLHYLYKKVTNEEVLKGTLMDIDLHTCEPWQLPEVAKLNANEWYFFSFRDRKYATGFRTNRATTSGYWKATGKDRTVFDPATREVVGMRKTLVFYRNRAPNGIKTGWIMHEFRLETPHMPPKEDWVLCRVFHKGKTDNSAKLMYETTVPSLTLSSPTNQTTPVGYNQLVPFSSSMGTHHHYHHHQNQNQNQNSLMSLLQFSRETNTNSSTVTQISPKCDDGYEFLWDMDLDDGVASNMDGMRFEVDNNSVVLI
	Cc_07217	CcLG02:28803061:28806425:-	3364	346	39704.5	6.5	6-133	MESCVPPGFRFHPTEEELVGYYLKRKINSLKIDLDVIVEIDLYKMEPWDIQDRCKLGYEQQNEWYFFSHKDKKYPTGTRTNRATAAGFWKATGRDKAVMSKNRIIGMRKTLVFYKGRAPNGRKTDWIMHEYRHQTSEHGPPQAKVMKKAEHGSKFPLQEEGWVVCRAFRKPSPSQRQGYEPWCSSSSSQQQHFFRDQSYARPLSIADILNETNVVQVLPSEGASFSHPFSSDQQHLMNLSNQAVMDNKLQLIDLPQLDSPTEIKECNNPNNALTNEEYCSDEIERSNNSTGQGGIDWKSLDNLFGSQLSDAAYFSHPNLPLMMPHNHELQPQNQASHILGCFPADS
	Cc_41044	Scaffold137032:44200:47484:-	3284	349	39247.9	7.1	18-143	MEGVSREAQMSIAASSMFPGFRFCPTDEELISYYLRKKLDGHEDSVQVIPEVELCKYEPWDLPAKSFIQSDNEWFFFSPRGRKYPNGSQSKRATECGYWKATGKERNVKSGSNVIGTKRTLVFHLGRAPKGERTEWIMHEYCINDKSQDSLVICRLKRNTDFRLNDASNRASSSQRHPVNSHESGCAVSEGGTDQRGVCEQDKEVGCSSKRSSSSYGSMDQIDSVSESNPRPANEATLTESSNQPKEAYEEDCYAEILKDDIIKLDESSISEEGHTRAQDPAQVHPAQGTAQRRIRLRIGNSKHSPAVVRFPSTIHSSKSALANRLAMFAFFIFTLIVLYFWSLLCGLK
Groundnut
	Ah_ann1.05SHD0.2	Arahy.11:53546421-53550826 (-)	4405	386	6.16	44380.2	17-145	MVFGCFGGDMNTFSHVPPGFRFHPTDEELVDYYLRKKVASKKIDLDVIKDVDLYKIEPWDLQELCKIGSDEENDWYFFSHKDKKYPTGTRTNRATKAGFWKATGRDKAIYSKQHCLIGMRKTLVFYKGRAPNGHKSDWIMHEYRLETNENGTAPEEGWVVCRVFKKKMATVRKIGDYDSPCSWYDEQVPFMQDLESSSPIKPPIINNNHYASSYNYHQLQLPCKPEFHQLMQYNNMNMPRHDDAADNNNNFLQLPQLESPNGGISPFLQQQDHHHQLLQQQNSNSNYHLDQVTDWRVLDKFVASQLMSHGHDDNDDDGHNNNNNVSKEVINSYSDASILHVAQQIAMLANGSSSSSSSRRPQISHQEYAASTSTSSSQIDLWKSSS
	Ah_ann1.09VTBX.1	Arahy.07:9512105-9514059 (+)	1954	240	7.16	27822.3	10-126	NMASTNLPSGASKKFKPTDEELIQDFLRNKINGRPVPNYGTILEENVKNSYDGKDLYFFTTLKRKFPTNSLRMVRTIGLGSWKGEDIKKEIMANKTNQHIGMRKRYRFEKSGTSHDGGWILHQHSIDSSLLPNPSNMNNYILCRFRMNNIKSRQKKRKPVAPKTMATLMPIDEIQRELTNQLENNNGDEKIDEIQRELTNQLENNKDEIKVEALVTTIRIEANYDEMEDGDDDENHNDMT
	Ah_ann1.0UTR6Y.1	Arahy.19:145193544-145194694 (+)	1150	90	5.53	10308.8	24-89	MHRLLWSRHEPVVVNKGKEPLDLPPGFGLHPTDEEIITYYLTEKVMNSNFSATAIGEADLNKSGPWDLPKKAKMGEKEWYFFCQKGDITD
	Ah_ann1.0V68XN.1	Arahy.12:19289698-19296599 (-)	6901	307	6.59	34673.9	11-137	MGLRDIGASLPPGFRFYPSDEELVLHYLYKKITNEEVLKGTLMEIDLHTCEPWQLPEVAKLNANEWYFFSFRDRKYATGFRTNRATTSGYWKATGKDRTVLDPLTREVVGMRKTLVFYKNRAPNGIKTGWIMHEFRLETPHMPPKEDWVLCRVFHKGKTDNSAKLSPQFMYEATPSSLTLASSSSSPPTNQTNCNNLHVIGYNQLPNFSSSSSPMAIHHNHHHHHHHQNQNGSSSLMNLLQFSTKENSTITQLSPKGGGGGGGGDDGGYGFMWDMDLEENSFHDGGVIASNLNDMRFEVDNNTMVML
	Ah_ann1.12HUMH.1	Arahy.06:100589985-100591704 (-)	1719	273	9.2	31820.2	71-197	MSCIYKLTHTHFSLSSHIKQHCSLSHPSNPSIFFFQRGVPLKPPFFFFFFFFFEMDNRLATNSSYASLRLPVGYRFCPSDEVFVSCYLKNKALSKTLDFDVVPVFDVFNTEPKNLPSGGKVFLETKYFYFDLKERVFEDNNKIEAGKGHWKRVGKGNQELLNNNNKLIGFKTKFVFWRKKNRTQFLKTKWVMFEFRVFLNPSQIMSSWAGYKIYLKKDKRRNKKAKFSCEESSDDDEEEEAERASEVNFADEISGINTGPLSPTSSNESSVTN
	Ah_ann1.13C0EN.1	Arahy.19:141984145-141988045 (-)	3900	418	5.1	46393.6	57-195	MAGSSWLVDKSRIATKIKSASGASGKVLWKSNPTRTCPNCQHVIDNSDVAQEWPGLPKGVKFDPSDQEIISHLLAKVGAAGSEPHPFIDEFIATLEVDDGICYTHPKHLPGVKQDGSATHFFHRSIKAYNTGNRKRRKINDQDSGDVRWHKTGKTKPVVSDGVQRGCKKIMVLYMTSVRGVKAEKTNWVMHQYHLGTDEDEKEGEYVISKVFYQQQVKFGEKDDHDVPGTNEATVVKDDPVTSKSLTSEPPHSEKQCSDLDIGEKTHQILQGPQTDCVEDIQVECEEIVKTDVSMADAQNNEGMDNVEIMLTENKNGGTNLLDSQQLVEALALCDDLLHSQCSNKDDENEEHKEHLSLSIYAHLGPEHLKKDLEECQNLTLDPANVELETPPSEFRLSQ…
	Ah_ann1.1BXK41.2	Arahy.20:133573664-133576546 (+)	2882	152	4.53	17557.5	17-84	MGERNIEMENKIEDEMMPGFRFHPTDEEIVGFYLKRKIQQKSLPIELIKQVDIYKYEPWDLPSLHEDPNHHHYNNNSSGFSSSSIMMMQPNIMATSDDDDSGVITTIAGFPFNLPPNDDDAAWNNNIKPNTTLPWDYLSDMSTTYSTNKSYT
	Ah_ann1.1GPE0T.1	Arahy.17:18202760-18208274 (+)	5514	678	5.51	77254.9	7-133	MAPVSLPPGFRFHPTDEELVAYYLKRKINGRKIELEIIAEVDLYKCEPWDLPGKSLLPGKDLEWYFFSPRDRKYPNGSRTNRATKSGYWKATGKDRKVNSQCRAVGMKKTLVYYRGRAPHGSRTDWVMHEYRLDDRECENASSGLQDAYALCRVFKKSAVITPKVDEEHHHHHHYVNANNHNNSSHALPITSDQSSSMELYSEGRGEDLDNSSNYLVPIDTTCTLPLNNMVMNNNNSDASFNSRDNNGKWSQFVSEDPLFSFPTSSSSFANSYGSITYPPSKVDIALECARMQHRFTMPPLEVEDFPHVGTSELKMTELTSGAASAVHGTRNETDILQEILSVAHASQELINHSSYSSSWGGDGGGNHENCATHGDDFTFMVGSTNYNNNNLNDINSMR…
	Ah_ann1.1I167B.2	Arahy.11:35134951-35138007 (-)	3056	277	5.37	31265.8	7-137	MGGASLPPGFRFHPTDEELLGYYLKRKVEGLEIELEVIPVIDLCKFDPWELPEKSLLANRDMEWFFFCPRDRKYPNGSRTNRATKAGYWKATGKDKKVVCQFDTPSTVTGYRKTLVFYRGRAPLGDRTDWLMHEYRLADDLGLSSTCFQGGYALCRVIKKNEKVNNENDASMRFSNEPFAISADASSSQPSYLNNESVYSSPNASPHNVDSNQASINTSSSSEFWVSPDLILDSSKDYPQLQNTFTRCDIPSSTMTPWLSLDQPEISSSSSYSNFNG
	Ah_ann1.1IJJ7X.1	Arahy.12:7116916-7121461 (-)	4545	481	5.61	54595.8	16-144	MARSATIPFPILDFIPVGFRFKPTDEELVSYYLNHKLLNDNFPIDIIPDIDLCKVEPWQIPALSKVKSDDPEWFFFSGRDYKYGKSKRSNRATKGGYWKATGQDRFIKERGTMNVIGSKKTLVFYSGRVPNGVKTNWVIHEYHATTFDDSQRNFVLCRLMKKVERKSEDGTDAQACDEGEPSTHMEEADESVSTMFDSPDVDMDSIFHTLPQDRSSSQHSPVGIEQQESFPFSPSENYYLVNEDSSMHIQFETNEEKQDAEKFADSILDSGNIAMFEERQQHHTFMNNHLRSVPSMRVCYESSDTDAEVVSRRADSREYHVSKMVQSSHSAARTDKTRSISSEDFWGVDSSSCDSNADKPFEINSIEISSPPPALSGSKNQYNPRLSQTHRKVSSNAIP…
	Ah_ann1.1P6DI5.1	Arahy.06:95240091-95241866 (-)	1775	256	6.3	29012.7	9-62,55-72	MGSPESNLPPGFRFHPTDEELILHYLRKKVASIPLPVSIIAEVDIYKLDPWELPGRPPKGVKTNWIMHEYRLSKFSVSSPEESPSIEVQAAEENGLFKNTILRSPIPTPSPSPPPPLPQSLLSQKSVSFSNLLDAMDYSMLSTILSENNNNSTLDQQQYSQINTNQLNHSSNMENTSNSNMMVMRSKRQIEEETTTVLHPSKKFHHQLMGSSSCSFPNNINNTNTAQYENPQWNYLVKQSFLNQHLLLAPHLRFQG
	Ah_ann1.1Q9HM8.1	Arahy.09:118111102-118114121 (-)	3019	226	5.54	26175.7	8-191	MDMESCVPPGFRFHPTEEELVGYYLKRKINSLKIDLDVIVEIDLYKMEPWDIQGWVVCRAFRKPSPSHQRQLGFDPWCSNHHHQAHYFRDQSSYGGRPLSITDLLTSETHLLNHPTEGTNFSHSFGSDHHHHHQEQEFVISNNHQQLIELPQLDSPTTTSFAVKESSSINNNNEEYCSDDRNNNNNNIDWKSLDNLFADTSNYFSSNPNMSQFMTINHHLGCFPGS
	Ah_ann1.1UE66A.1	Arahy.20:99254525-99259219 (-)	4694	592	5.46	66973.8	24-150	MGAVVDCYPPHAGEVAVLSLNSLPLGFRFRPSDEELVDYYLRQKINGNGEEVWVIREIDVCKWEPWDLPDLSVIRNKDPEWFFFCPQDRKYPNGHRLNRATNHGYWKATGKDRKIKSGSTLIGMKKTLVFYTGRAPKGKRTNWVMHEYRPTLKELDGTNPGQNAYVLCRLFKKQDESLEVSNCDEVEQTDSAPMAANYSPEEIQSDQALAEVSPSQVTDEKHQGVIPENSEEAVSNVITSADCHSDGYDACERRNQAFELPAEDIPPLNWDIFNDPEDKIFDDKLFSPVHSHIPPEFYYQANNETNIADILNSVNWDEISYEDPYSQAQNNFFNNVKQSVSGSEPDAGLTNMTCVHPTNVVYPEEAIHRKVALATTPQFCSTFTSDFSADEQKSSVALI…
	Ah_ann1.2275VI.1	Arahy.01:19572737-19575435 (-)	2698	127	9.63	15204.4	8-126	MTETTILPVGYRFRPTEELLVHYLNNKHLRNDAQIKNTVSQIDLYNFDPWDLPEQSKVKWDDQEWFFFNELKHIKNKRCNRKTNAGYWKITGKERIVKRTGIDNVIGTKRTLVFYKRPQCQNQLGSS
	Ah_ann1.23ZMCQ.1	Arahy.20:115280113-115281873 (-)	1760	279	6.15	31732	20-138	MMMMTTTSTTADYESVKQLPPGFLFSPTDEELVLHFLYAKASLLPCHPNIIPDLDLSLAHPSQLNDKALSSGNQYYFFSKVKEKRITENGYWKEIGESEAILSSTVEKKVGTKKNLVFHIGEAPHGIETSWVMQEYHICRSSNIISTSRARRKHDHQIWSKWVLCKVYEKKGSVRGVNYCSDDDDSGTELSWLDEIYLSLDDDLEEISQSITHACVLLIGFSLQLRSNIAPPTTTNQPVPHSLPHTAQPVLNTSKWQNHKESVFQARILFYARHLAEIH
	Ah_ann1.24LKGZ.2	Arahy.13:34282808-34286593 (+)	3785	381	7.33	42672.2	48-189	MNKMDLIDAKLQEEHQLCASSLKQCPACGHKFEGSSGKKAEWEWVGLPAGVKFDPTDQELIEHLEAKVEAKRSHPLIDEFIPTIEGEDGICYTHPEKLPGVTRDGLSRHFFHRPSRAYTTGTRKRRKILQNDEAEAERGETRWHKTGKTRAVMLKGKQKGCKKILVLYTNFGKNRKPQKTNWVMHQYHLGLHEEEKDGELVVSKIFYQTQPRQCSWSSSSSSSSITAVAPPVKTNNDTCPVLGFPPMEHFSSFIPLRKTLHNEEVGIGGETCTPASHIPSSNPVGVFHHNTSIILDDLISARFMTPPPPPQFHQQHDNKVVGGTSASGLEELIMGCTSTSTTHNITKEASMSNTNPQEAEWLKYSSYWADPQPQPQPHLHG
	Ah_ann1.2C699W.1	Arahy.18:39974480-39980788 (+)	6308	217	9.2	25120.5	2-91	MKLRNNNNYGEQEDRYLFSSKEVKYRNGNRMNRITKSGYWKATGSDKRIISTSCNNNNNSNIVGIRKTLVFYHGKSPNGSRTHWIMREYRLVTTHSNSSQINLNIYSQDSLAKHAGMFMFMLGTDNWLFDKSRRLSLGADKLDGISPESLFEDKFNELSVSKDLIPTGISPERELPEKLLSVFMCNYFKISHAVAKAYKYVEEEDYICITLINYVGY
	Ah_ann1.2FYA1K.1	Arahy.18:132283392-132286467 (+)	3075	304	6.42	35076.5	8-131	MQGGLELPPGFRFHPSDEELVNHYLCKKCAKQSIAAPIIKEIDLYKFDPWQLPEMALYGEKEWYFFSPRDRKYPNGSRPNRAAGSGYWKATGADKPIGKPKALGIKKALVFYAGKAPKGVKTNWIMHEYRLANVDRSAANKLNNNNLRLDDWVLCRIYNKKGKIEKFNSATTGLEQKLPKFSPGEILHYDHDHEHETKPKIIHNFSNNEHQLYMDTSDSVPRLHTDSSCSDHAVSPDATCDKEVESNPKWSNELDMQLFDTFDFQLNNYDNSLPMNDDDLFGNQFQMNQLMSFQDTFLFPQKPF
	Ah_ann1.2I3PJC.1	Arahy.19:137577569-137583637 (+)	6068	740	8.65	83187.9	78-204	MGRETLLHPPPPSTTTATATHTPPPPPPLPSLPSLTQAGPSGGVSASAPSPSASPSSPAIVATTAVATAVAAPPTSLAPGFRFHPTDEELVIYYLKRKVCGKSFRFDAISEVDIYRSEPWDLADKSRLKTRDQEWYFFSALDKKYGNGGRMNRATSKGYWKATGNDRPVKHEQRTVGLKKTLVFHSGRAPDGKRTNWVMHEYRLVDEELERARSGSSQPQVRLLSLQLEVSLKLCCLVNVESLVCYVLYYSMAIVIISQQLVNHFCAFLFRMEKDAYVLCRVFHKNNIGPPNGQRYAPFVEEEWDDASALVPGAEPVEDVTVTVAHPLRIESNGRTLCSDRRNNVAQRDNEVINLDLVFLANLQESCHPFYCYYYKEKTLSSVRRMELLTGASDNLVNF…
	Ah_ann1.2L619Y.2	Arahy.01:44477833-44482133 (-)	4300	382	6.3	43830.7	17-145	MVFGCFGGDMNTFSHVPPGFRFHPTDEELVDYYLRKKVASKKIDLDVIKDVDLYKIEPWDLQELCKIGSDEENDWYFFSHKDKKYPTGTRTNRATKAGFWKATGRDKAIYSKQHCLIGMRKTLVFYKGRAPNGHKSDWIMHEYRLETNENGTAPEEGWVVCRVFKKKMATVRKIGDYDSPCSWYDEQVPFMQDLESSSPIKPPIINNNHYASSYNHHQLQLPCKPEFHQPMQYNNMNMPRHDDAADNNNNFLQLPQLESPNAGISPFLQQQDPHQLLQQQNSNNSNYHLDQVTDWRVLDKFVASQLMSHGDDDGHNHNNNVSKEVINSYSDASILHVAQQIAMLANGSSSSSSSRRPQISHQEYAASTSTSSSQIDLWKSSS
	Ah_ann1.2MPS86.1	Arahy.13:210008-211705 (+)	1697	317	8.94	36027.7	13-137	MENICSEVEMDLPPGFRFHPTDEELISHYLYNKVIDTNFSARAIAEVDLNRSEPWDLPWKAKMGEKEWYFFCVRDRKYPTGLRTNRATEAGYWKATGKDKEIYRGKSLVGMKKTLVFYKGRAPKGEKSDWVMHEFRLHGKFNPHNLPKSAKNEWVICRVFQKSSAAKKIHLTGIMRLDSSVFLPPLADSSSSPSNTATTAPYVPCFSNPIIHNQVGIFDPFSNTPFGADSFYTSQGMPMQHAQPPSCYTTQDHSILRTLLQNNSSNLRSGFKPAEREMAHHQTSLVDANNNNNNNGITSVVAPQDLSSLWNYQVQIK
	Ah_ann1.2P3Z86.1	Arahy.15:155843328-155845244 (-)	1916	306	5.48	34445.9	19-144	MVDRDSSEAHMSIAASSMFPGFRFCPTDGELISYYLRKKLDGDEDSVQIISELELCTFEPWDLPEKSFIKSNDEWFFFSRRWRRYPNGSQNKRATKSGYWKVTGNERQIESGQNVIGTKRTLVFHVGRAPKGERTEWIIHEYCINDKFQDSLVVCRLKRNTKFRANDDSNRTSRESGCGVSEGVTVQMSTCVPIQDKEVGCSSKRSNNSNSSPSITVQIKSSDRVANEDNPKASSNESSDRVANEANPKDRVANEANPKASSNESSDRVANEANPKASSNHSKVDEVDYYAEINLDDIINLDEPAL
	Ah_ann1.332M63.1	Arahy.10:102674029-102677702 (+)	3673	374	8.64	41628.1	34-160	MQKEKEAITTNKEGINKKDIEIMEGCNGKEETLPPGFRFHPTDEELITCYLINKISDSNFSGRAITDVDLNKCEPWELPGKAKMGEKEWYFFSLRDRKYPTGVRTNRATNTGYWKTTGKDKEILNSVTSELIGMKKTLVFYKGRAPRGEKSNWVMHEYRIHSKSTFRTTKQDEWVVCRVFQKSAGAKKYPSSNHASRAMNPFNLEIGHHNIVPPPPMMQLGDPAAAHFLYGRNYMNTAELAEVARVLRVGTGSTSTNLPGMQPQINYPVAASPGIGFTISGLNLNLGGGGGETVVATTQPVLRPMQPTPPSQTLGMVPHHQVHHDVSSNMISTNSLGAENVGYVNEISNTNGGHGNRFMGMDHCMDLDNYWPSY
	Ah_ann1.338FND.1	Arahy.07:67924104-67926888 (-)	2784	269	6.43	31634.3	26-242	MGVNEDLMMKDDSYASSVMEEEDDVPLPGFRFHPTDEELVSFYLKRKLDKKPISIELIKQIDIYKYDPWDLPIVIQSVIAIRRLNYCYDHYDYYIKLHEIWTLCRIFKRNVSQRKHTADLRSHLVTANSNKHKTTRTHVVQSNNNNINQHQESYINFGATIIGHHHYHHQNEQKPVTNYTACNNNTDQIQRNNSNHHHHHQLNYHPSSAVATTVPQQQQQQYHHHHQLMTAPASNMWINPSAMNDLFAFDDNWDELGSVLKFAVDTPSL
	Ah_ann1.3F2LJ6.1	Arahy.16:126272372-126274687 (-)	2315	395	6.21	44491.4	17-142	MEEPVVVNKGEEPLDLPPGFRFHPTDEEIITYYLTEKVMNSSFSATAIGEADLNKSEPWDLPKKAKMGEKEWYFFCQKDRKYPTGMRTNRATDSGYWKATGKDKEIFKGKGNLVGMKKTLVFYRGRAPKGEKTNWVMHEFRLEGKFANYNLPKAAKDEWVVSRVFHKNTDVKKTTTPSSSSSIIPGLLRINSIGDDLLDCSTLPPLMDPHPTPLDTTKSDGYYFPSFSSSHQILNIKPEEHNTSHQIPITNYQIPNFNTTLSSSSSHQIRLQNHLNLFSSSSSNNNYHNSSWPTYYDEVHHHHQDDILLRAIASKNYSNGGGGAGECKVEQFSSGNQSVVSVSQETGLSNDRTTNDTSSVVSKQQHNNRTLYEDLEGPSSSVAPLSDLECLWDTY
	Ah_ann1.3G9MJD.1	Arahy.20:141213310-141214542 (-)	1232	133	5.58	15478.2	8-131	MDAALDLPPGFRFHPTDEEIISYYLTHKVLNTSFTATAIGEVDLNKCEPWDLPKKAKMGEKDWYFFWQRDRKYPTGIRTNRATESGYWKATGKDKEIYKGRNLVDFSSLPPLMDPSNNYDDEHTTTTNNNYVN
	Ah_ann1.3GEX4P.1	Arahy.03:120056207-120057711 (+)	1504	206	5.19	23586.2	5-120	MTNLPPGFCFSPTDEELILHFLYSRISLPFHPSIIPDLDPSQLHPCQLNGKAFSSGNQHYFFTNKVKENRSTENGYWKEIGLSEPIISADANKKLGIKKYFVFTLNEGTETNWVMQEYHISSSMFHNPISCYANGTAHRRLLRPDQNQNNKWVLCRVYEKNKSQSQQGATANSYYSDEDDCGSELSYLDEVYLSLDDDLEVISPPN
	Ah_ann1.3M9RMX.2	Arahy.05:87890743-87893316 (+)	2573	363	9.35	40163.1	19-144	MVDRDSSGAHMSIAASSMFPGFRFCPTDHELISYYLRKKLDGDEDSVQIISELELCTFEPWDLPEKSFIKSNDEWFFFSRRGRKYPNGSQNKRATKHGYWRVTCNERQIKSGQNVIGTKRTLVFHVGRAPKGQRTEWIIHEYCINDKFQDSLVVCRLKRNTKFHASDSSNKALRKSGGGVSEGVTVQRSTCVPIQDRSNKTSCKSSASRKSSCGVSEGITIQRSTCAPIQDRSNKASRKSSSSRKSSCGVSKGVTVQRSTCVLIQDRINKASRKNCCGVSEEGVTVQRSTCVPIQDKEVGCSSKKGNNNNSSPSTTAQIESSRIVANEANPKASSGHSKVVDEVGYYAEINLVDIINLDETAL
	Ah_ann1.3N6K0N.1	Arahy.05:48399898-48401289 (+)	1391	213	4.81	24369.3	13-120	MEGSRRSSNSELPPGFRFHPTDEELIVHYLCNQATSKPCPASVIPEVDIYKFDPWELPDDWVLCRIYKKRSIAKSMLEPKEEFPTMPQINHHLTSSSNDGNDNNDDEQEMMMKFPRTCSLTHLLEMDYLGPISQILSDGSYNSTFDFQLNSANVGNMIMDPFVKQPQILEIPNKNNPNNPYYDVDSGKNNLVKQNSTINPTIFVNQFFDHSGS
	Ah_ann1.3X1GMP.2	Arahy.05:88031218-88033817 (+)	2599	363	9.32	40195.1	19-144	MVDRDSSGARMSIAASSMFPGFRFCPTDHELISYYLRKKLDGDEDSVQIISELELCTFEPWDLPEKSFIKSNDEWFFFSRRGRKYPNGSQNKRATKHGYWKVTGNERQIESGQNVIGTKRTLVFYVGRAPKGQRTEWIIHEYCINDKFQDSLVVCRLKRNTKFHASDSSNKALRKSGGGVSEGVTVQRSTCVPIQDRSNKTSCKSSASRKSSCGVSEGITIQRSTCAPIQDRSNKASRKSSSSRKSSCGVSKGVTVQRSTCVLIQDRINKASRKNCCGVSEEGVTVQRSTCVPIQDKEVGCSFKKGNNNNSSPSTTAQIESSRIVANEANPKASSGHSKVVDEVGYYAEINLVDIINLDETAL
	Ah_ann1.4435CX.1	Arahy.03:11227097-11229643 (-)	2546	384	7.33	43628.4	10-137	MGSSNNGGVPPGFRFHPTDEELLHYYLKKKVSFQKFDMDVIREVDLNKMEPWDLQERCRIGSTPQNEWYFFSHKDRKYPTGSRTNRATNAGFWKATGRDKCIRNTYKKIGMRKTLVFYKGRAPHGQKTDWIMHEYRLEDSNDPQANANEDGWVVCRVFKKKNLFKIGNEGGGGSTHTSSDQQLNNSTATNARSFMQRENHYLLHHHQQQQNPRNGNPSSSSSGFDELDKPELGLHHYPHMQNPHYSLFHHSQPLLHPQAHKPIVYDYSYTPALPSDPPVIAKQLMTNPRDCDSGGSEGLRYQQVSEPGMEVGSCEQAQEMGAAAATRGGGEGMNEWGVLDRLVTGNLGNEDSANKGIRFEDANPHQINQLSLRGEMDFWGYGKQ
	Ah_ann1.4PPW5Y.1	Arahy.18:39973833-39974183 (+)	350	80	8.32	9257.67	44-80	MASKKENTSNTRNRMNLLECSFCSSQIKEYASCTQIKNGVRLLPPVFRFQPTEEEFLFQYLKCKLPASIISEINVCNYDP
	Ah_ann1.4QZT53.1	Arahy.13:14914686-14916941 (-)	2255	375	7.28	42546.3	10-137	MGSSNNGGVPPGFRFHPTDEELLHYYLKKKVSFQKFDMDVIREVDLNKMEPWDLQERCRIGSTPQNEWYFFSHKDRKYPTGSRTNRATNAGFWKATGRDKCIRNTYKKIGMRKTLVFYKGRAPHGQKTDWIMHEYRLEDSNDPQANANEDGWVVCRVFKKKNLFKIGNEGGGGSTHTSSDQQLNNSTATNARSFMQRENHYLLQNPRNGNPSSSSSGFDELDKPELGLHHYPHMQTPHYSLFHHSQPLLHPQAHKPIVYDYSYAPALPSDPPVIAKQLMTNPRDCDSGGSEGLRYQQVSEPGMEVGSCEQAQEMGAARGGGEGMNEWGVLDRLVTGNLGNEDSANKGIRFEDANPHQINQLSLRGEMDFWGYGKQ
	Ah_ann1.563XC3.1	Arahy.03:10904377-10904971 (-)	594	64	5.17	7773.88	11-63	MENMNSFCHVPPGFRFHPTDEELVDYYLRKKVSSRKIELDVIKDVDLYKIEPWDLQEIFAYIHN
	Ah_ann1.5AD6K9.1	Arahy.06:113391621-113395838 (+)	4217	393	6.67	44133.8	25-167	MEQEEEPQQNEPPHSHSQSRCVTLPPGCRFHPSEELLLRYYLTNKNGTGNWNGNGGLGFDGSDLIRELDFYDYDPFELPDFACFAYGYGGRRRHWYCFTSVRVSRGERWKRKRKVKSGFWLRRGRVSNVNGVGENVVLGTRTRFVFYMGDSAKNGARTDWVLYEYALVDHVMASYVLCRVFSKPRYKNSASDIGLSCCAEESVSAVRHIGIQHDEHVKLDAVEAKVCDDISIDHNNEICAGGNSDNDNQVKNAHDIDALRCLAGPQGSQQLSIANFYISNNLKSLVRNGAISVGSQLAFLSSLQLPSPFLDLLDLRTHSYDLGCIPLFFPANIIINIRLNVLFFLLNGKTYYCSVETAISKSSSNMSFHPALAFQQTFALACSFASESVHFIL
	Ah_ann1.5P3U81.1	Arahy.18:6544944-6546522 (+)	1578	264	7.03	29612.9	5-137	MEDPPTGFRFYPTEEELVAFYLNTQLQLQGHANNINRVIPVVDINGVEPWTLPSLAGELCREEKEQWFFFVPRQEREARGGRINRTTASGYWKATGSPGYVYSSDNQVIGVKKTMVFYKGKAPTGRKTKWKMHEYRAIVQAPNQSPTAIPQLRHEFSLCRVYVISGSFRAFDRRPREVVVPRVLHHGSSTTSAQQHQGESSARVQANNNNNGSSSSETSLSSGGPDLPPDTGGGGSSSNWNSSEVQVQAQVQEPLWEWEQLDWL
	Ah_ann1.65HUV4.1	Arahy.08:38774622-38778136 (-)	3514	358	8.65	39840.6	16-142	MESTDSSTGSQQPNLPPGFRFHPTDEELVVHYLKKKAASAPLPVAIIAEVDLYKFDPWELPAKATFGEQEWYFFSPRDRKYPNGARPNRAATSGYWKATGTDKPVLTSGGTQKVGVKKALVFYGGKPPRGIKTNWIMHEYRLADNKPNNRPPGCDLGNKKNSLRLDDWVLCRIYKKNNTHRSPMEHEREDSMDDMIGGIPPSINVGQMNARFHLSKMSTSFSNALLENDHHHHQNLLEGMMLGGGTNNSNPNMLGLGSASNTINNNSNKAELSFVPTMTTSSNTKRTLSSLYWNEDDVAASNKRFNLESGDHNHGENNGTSASSIATLLNQLPQTPSLHQHNIMGTIPYQIQGMNWYA
	Ah_ann1.6LHU5T.1	Arahy.12:7075944-7082266 (-)	6322	210	6.39	23814.7	1-59	MKNKRCNRKTNMGYWKITGKERIIKRTGTDSVIGTKRTLVFYKRPHNVKTNWVLHEYHALHQKSNIVLSRVTMNAEKREKKLKTKASNIIEEEVKCEDEPCSEITGCVTQATTEDAILPDNACVSSEWQQPQAMDYEILSSGQRSSVAYSGNENNAALLPMEATWRQDAGMNTECFWNSLFSSIDADPHAEFLNSVLAGDDQLYVDSGHH
	Ah_ann1.6RTE4A.1	Arahy.05:104880778-104885849 (-)	5071	275	5.12	31694.1	30-156	MNTLLQNTKISNNQINTREKNNIMSPVGLPPGFRFHPTDEELVNYYLKRKINGQEIELDIIPEVDLYKCEPWELAEKSFLPSRDPEWYFFGPRDRKYPNGFRTNRATRAGYWKSTGKDRRVSSQSRPIGMKKTLVYYRGRAPQGIRTDWVMHEYRLDDKDSEDTTGLQDTYALCRVFKKNGICTDVEEQVGHCSNMSSLIESSQTIINNNNNNSNNNNEYCETMSPDIAGVSSSCLEEEDKDDSWMQFITEDAWYSSNAPNMVGGEEVSHVTFTS
	Ah_ann1.70K1B3.1	Arahy.13:142582174-142582608 (+)	434	99	9.34	11209.7	13-96	SGAGDQHHHPQLPPGFRFHPTDEELVVHYLKKKASSSPLPIAIIADVDLYKFDPWELPSKAAFGDQERYFFSPRDRKYPNGARPNRRLLLGIGKPPGHI
	Ah_ann1.72Q128.1	Arahy.15:59403428-59405511 (+)	2083	217	4.98	24929	13-118	MEGSRRSSNSELPPGFRFHPTDEELIVHYLCNQATSKPCPASVIPEVDIYKFDPWELPVKFLDDWVLCRIYKKRSIAKSMLEPKEEFPTMPQINHHLTSSSNDGNDNNDDEQEMMMKFPRTCSLTHLLEMDYLGPISQILSDGSYNSTFDFQLNSANVGNMIMDPFMKQPQILEIPNKNNHNNPYYDVDSGKNNLVKQNSTINPTIFVNQFFDHSGS
	Ah_ann1.76LABN.1	Arahy.15:5793583-5797056 (+)	3473	356	5.2	40346.9	7-140	MGGASLPPGFRFHPTDEELIGYYLKRKVEELEIELEVIPVIDLYKFDPWELPEKSFLPKRDLEWFFFCPRDRKYPNGSRTNRATKAGYWKATGKDKKVVCQSSPSTSIMKATGYRKTLVFYRGRAPLGDRTDWVMHEYRLCDDLGQDSPSFQGAYALCRVIKKNDKASDYKGKRGVSSSKNENENENESSMRLSSSKEHLSISADVSSQASQLCSESRYSSPIASPCAYNVAATAGFEPPSVDTNPSTFLVSPDMILDSSKDFAQTQDVISGFFPHHELPSTMTPWQSLEHTEISSSSSYSNFNGEIEFSDELGLIGRMSRYSGQVDMLDFYGNEEVLYEYEGYDQINSIRDPRQF
	Ah_ann1.78BVZL.1	Arahy.07:9526282-9530142 (+)	3860	319	5.27	36875.3	9-137	MTSTNLPSGASKKFKPTDEELIQDFLRNKINGRPLPNYGTILEGELFGTEKNPWEIWEENVENSYDGKDLYFFTTLKRKFSTNSLRMVRTIGLGSWEGEDIGKEIMANKTNQRIGMRKRYRFEKSGTSHDAIGGGRGMVSPLFRKNNIKPCQKRRKLVAPETVATVIPNANNYAGIVEFVKQSENGDGRMEIQNKSANQSRNNEDKKIDEIQRKLTNQLENNNEDEKIDEFQRDLTNQLENNKDEIKVDALVTTIEIEANCDEMEDGDDDKDHNDMTWPEFFAMQLIEVNKDWFIPNDDVPLIPNKFHNDTLKRFKKVL
	Ah_ann1.798CQ8.1	Arahy.10:114422544-114425830 (-)	3286	204	5.35	23645.5	13-126	MDAEDHNHALDLPPGFRFHPTDEEIISYYLTHKVLNTSFTATAIGEVDLNKCEPWDLPQKAKMGEKDWYFFWQRDKKYPTGIRTNRATESGYWKATGKDKEIYKGRNLVEKLNPTIPSGLFRIMKNVNSIEDDDLVDFSSLPPLMDPSNNYDDEHTTTTNNMFPSSSDYNITIQQNKKDMMGKFWPASLVPHTKAWLQLIDQSF
	Ah_ann1.7G7SK7.1	Arahy.04:123511467-123513398 (+)	1931	330	5.72	37986.6	20-145	MESMENVRMQREKDQKFELPSGFRFHPTDVELINYYLVKKVLDDKHFCSIAIADADMNKSEPWDLPGLAKMGETEWYFFSMKDRKYPTGQRTNRATEAGYWKATGKDKEISKENSKIGMKKTLVFYKGRAPRGEKTNWVMHEYRLEGNKSVYNLSQPERGEWVICRVFEKGNNGKRLNIAKLERLNSSGKEPLPLPKPTPLMPPLMDSSSSRTTPGELSQATCYSSDPNQADVQNNLHDDIVESRETPILNFSPASINEELIQIPNQIENPDYYTLPQENNGSIARQNQKSEFDADISSLIYNNDMFYRFFGNQEHSSSASADICNLWNY
	Ah_ann1.7GZ1C0.1	Arahy.12:6271947-6275241 (-)	3294	464	6.05	51256.2	16-143	MPESMSISVNGQSQVPPGFRFHPTEEELLQYYLRKKVSYEKIDLDVIRDVDLNKLEPWDIQEKCKIGTTPQNDWYFFSHKDKKYPTGTRTNRATAAGFWKATGRDKVIYSNGKRIGMRKTLVFYKGRAPHGQKSDWIMHEYRLDDNTTNDANIVSNVMGDAAQEEGWVVCRIFKKKNHLKTLDSPLTSSISGDGGRRSHHHHHLFDSCDEGALEQILQQMGRGGGGGCKEEINNYDQSNNNNNNNNNNYGGSSSLTTRYARPFDTINNNVDSRFLKLPSLESPKSTSMDHNNNNNNDNDDSNENNGYHPIIPVEMVTENEGSFTCDNPNNMFHHHHLGGGGGGGSDGGGGLTNWVALDRLVASQLNGQTEASRQLSCFNDPTMGYGTGNHDLLFPTVRS…
	Ah_ann1.7J37F0.1	Arahy.15:153065182-153069211 (-)	4029	418	5.68	46428.5	63-204	MMIIVTWMIEIWVIDIGGLAKKVKNNTLPLADQINDCGAYCECPICHYHIDNIDVSPEWPGFPAGVKFDPSDVELLEHLAAKCCVGNKVPHAFIQDFIPTLEGDQGICYTHPENLPGAKKDGASVHFFHKTTNAYATGQRKRRKINHQLGLSEEHVRWHKTGKTKAVTENGVHKGFKKIMVLYIRPKRGAKPNKSKWVMHQYHLGNDEGEKEGEYVVSKIFYQQKKKTKKNKLNPLVAEDSVMALQASPRTPNPNPPKRPRTGKSVDCDDNFDETDLMLFTQDGKPTIHGESLAPPPSEVHGDENNGGFNNTALLSVETQPVENSDFIGLDDILLCKEQTLDSSSAYLNDSGLKSNNLKGFACNANGNAAELFGDVNDCYGISVLDNLGLDSPPDFDLS…
	Ah_ann1.7QMU6B.1	Arahy.18:134197801-134200379 (-)	2578	239	9.74	27756.6	20-153	MMSKKMRFVKKNKNGVRLLPPGFRFQPTEEELLFQYLKCKVFSFQLPASIIPEINVCNYDPWDLPGNNNNYGEQEERYLFSSKEVKYRNGNRMNRITKSGYWKATGSDKRIISTSCNNNNNSNIVGIRKTLVFYHGKSPNGSRTHWIMREYRLVTTPSNSSQKYVEDLGNWVLCRIFKKKRSIESQHHMVNNKINNVVEVANNNNKPIFFDFMRLYDSPISSSSSSSSSCLSSDFITQV
	Ah_ann1.83A3G6.1	Arahy.05:87976694-87978686 (+)	1992	351	9.06	39104.8	19-144	MVDRDSSGVNMSIAASSMFPGFRFCPTDHELISYYLRKKLDGDEDSVQIISELELCTFEPWDLPEKSFIKSNDEWFFFSRRGRKYPNGSQNKRATKHGYWKVTGNERQIESGQNVIGTKRTLVFHVGRAPKGQRTEWIIHEYCINDKFQDSLVVCRLKRNTKFHASDSSNKASRKSGGGVSEGVTVQRSTCVPIQDRSNKASRKSSCGVSEEVTIQRSTCVPIQDRSNKASRKSSCGVSKGVTVQRSPCVPIQDRFNKASRKNCCGVSEEGVTIQRSTYVPIQDKEVGCSSKKGNNNNSSPSTTTQIESSRIVANEANPKASSDHSKVVDEVGYYAEINLVDIINLDETAL
	Ah_ann1.83IFXD.1	Arahy.16:126403710-126405478 (-)	1768	325	5.98	36560.7	99-170	MENFEVDPSSHSFMPPSPLGLISFSTWRQIPSTIKSPSLLTSPKISILSSSLFLDFSLLHQTSLSLLLFLLFLTKPITNILLHQIIRLSKMGSPESNLPPGFRFHPTDEELILHYLRKKVASIPLPVSIIAEVDIYKLDPWELPVSSPEESPSSEVQAAEENGLFKNTILKSPIPTLSPSPPPPLPPQPLLSQKSVSFSNLLDAMDYSMLSTILSENNNNSTLDQEQYSQINTNQLNHSSNMENTSNSNMMLMRSKRQIDEETTTVLHPSKKFHHQLMGSSSCSFPNNINNTNTAQYENPQWNYLVKQSFLNQHLLLAPHLRFQG
	Ah_ann1.83Q9A2.1	Arahy.01:105164905-105167533 (+)	2628	321	6.1	36142.9	53-271	MAIAAPNSSPTMSLSHSHSHEDGGTTTAASTTNDNLNGNGKQEDDDHEHDMVMPGFRFHPTEEELVEFYLRRKVEGKRFNVELITFLDLYRYDPWELPGINTRVGRILKLAPLAEISLCRVYKRAGVEDHPSLPRCLPTRAPSSRTVDHQKNKQQHHNDQLNMGFAGNTADGASDNRDHDVTTALALSKHNTNAYRAPSLGLPPLLLPLDDEAAFVLMQQQQHHAGPSSGTTTMMDDLNRLVSYQHQYYNSSSSSSNNNNPNHHHHLLMHQQQQQQQQTPPAIMSLNNTPSPLATAFSDRLWEWNPLPEANQRQYSNMSFK
	Ah_ann1.8AKD3R.1	Arahy.06:27881809-27882681 (-)	872	62	5.42	7234.26	12-61	MDKDTSLEIHLPPGFRFHPSDEELIVHYLRNKVTSSPLPASFIAEIDLYKFNPWELPTNIPR
	Ah_ann1.8D109F.1	Arahy.19:149053838-149058561 (-)	4723	499	4.44	56135.1	18-132	MGAEAGATECFSKAMASMPGFRFHPTDEELVMYYLKRKICGKKLKLDVILETDVYKWDPEELPGISVLRTGDRQWFFFTHRDRKYPNGARSNRATRQGYWKATGKDRNVTCNSRSVGYGAPFKEEEWADDECVDFNINSADREVVNTVPVNDQLPPLADDEVTDMINQILDNELALDQQFGDDLLEFPQVVAEETQSTVVDQFSEAVTDPEYNDIYHSTSQHYDAQNVNFNQSVASHLHAPEGSEVISTANIQVEDYNFQEDDFLEINDLNGSELTIPNMETPVENLQFEDGLCELDLFQDAEMFLRDLGPINEETIPHSYMNNAPGSNIENQNYHLLPNPEDTTQNVHEFWMHDERNTLSLFEGFDDSVSQQNPGAVCDSASFPTTEGYDNQSSIAED…
	Ah_ann1.8E68ZN.1	Arahy.16:131914438-131916265 (-)	1827	270	9.28	31395.7	69-195	MSCIYKLTHTHFSLSSHTKQHCSLSHPTNPSLFFFQRGVPLKPPFFFFFFFEMDNRLATNSSYASLRLPVGYRFCPSDEVFVSCYLKNKALSKTLDFDVVPVFDVFNTEPKNLPSGGKVFLETKYFYFDLKERVFEDNNKIEAGKGHWKRVGKGNQELLNNNNKLIGFKTKFVFWRKKNRTQFLKTKWVMFEFRVFLNPSQIMSSWAGYKIYLKKDKRRNKKAKFSCEESSDDEEEEAERASEVNFPDEISGINTGPPSPTSSNESSVTS
	Ah_ann1.8GCY61.1	Arahy.02:14868225-14874967 (-)	6742	303	6.56	34391.7	11-137	MGLRDIGASLPPGFRFYPSDEELVLHYLYKKITNEEVLKGTLMEIDLHTCEPWQLPEVAKLNANEWYFFSFRDRKYATGFRTNRATTSGYWKATGKDRTVLDPLTREVVGMRKTLVFYKNRAPNGIKTGWIMHEFRLETPHMPPKEDWVLCRVFHKGKTDNSAKLSPQFMYEATPSSLTLASSSSSPPTNQTNCNNLHVIGYNQLPNFSSSSSPMPIHHNHHHHHHQNQNGSSSLMNLLQFSTKENSTITQLSPKGGGGGDDGGYGFMWDMDLEENSFHDGGVIASNLNDMRFEVDNNTMVML
	Ah_ann1.8KC8J6.2	Arahy.02:5663651-5668228 (-)	4577	481	5.81	54407.6	16-144	MARSATIPFPILDFIPVGFRFKPTDEELVSYYLNHKLLNDNFPINIIPDIDLCKVEPWQIPALSKIKSDDPEWFFFSGRDYKYGKSKRSNRATKGGYWKATGQDRYIKERGTTNVIGSKKTLVFYSGRVPNGVKTNWVIHEYHATTFDDSQRNFVLCRLMKKAERKSEDGTDAQACDEGEPSTHMEEADESVPSMFESPDVDMGSIFHTLPQDGSSSQHSPVSIEQQESFPFSPSENYYLVNEDRSMHIQFETNEEKQDAEKFADSILDGGSIAMFEERQQHHTFMNNHLRSVPSMRVCYESSDTDAEVVSRRAGSREYHVSKMVQSSHSAACTDKTRSISSEDFWGVDSSSCDSNADKPFEISSIEISSPPSALSRSKNQYNPRLSQTHRKVSSNAIP…
	Ah_ann1.90HG3Y.1	Arahy.02:5600059-5605255 (-)	5196	282	5.08	32681.4	8-133	MAETRVLPVGYRFRPTEEELLIHYLNNKHLKNDAEIKNTISQVDLCNFDPWDLPEQSKVKSDDQEWFFFNELKYMKNKRCNRKTNMGYWKITGKERIIKRRGTDSVIGTKRTLVFYEPPHNVKTNWVLHEYHAFDQKSNIVLSRVIMNAEKREQKLKTKASNIVEEEEVKCEDEPCSEITGCVTQATTEDAIIPDNACVSSERQQPQVIDYEILSSGEQSSVAHSDNENNNAAEATWRQDADMNIEYFWNLLFSSIDADPHAEFLNSVLAGDDQLYVDSGHH
	Ah_ann1.919QYJ.2	Arahy.15:119586341-119591026 (+)	4685	444	4.98	50219.9	72-208	MVIDFYNFVALIFLCRASWLVDKSRIATKIKSASGACDPNEVIWKTNPTRICPNCHHPIDNSDVTQEWPGLPKGVKFDPSDQEIIWHLLVKAGVGNLKPHPFIDEFITTLEVDDGICYTHPQHLPGVKQDGRASHFFHRAIKAYNTGTRKRRKVHGQDDVRWHKTGRTKLITLNGVQKGCKKIMVLYTNAVRGGKSEKTNWVMHQYHLGTEEDEKEGEYVISKVFYKEDQDIPEAAESKNATVAKVDPVTPKSTTPEPPRNERQDSDLGLDLDLGQEALAFPEMDCLDEIQADCEESAKANPPVLETQENEGMDNKETNAYEGQLWWDSDSQNLLDSQQLVEALTLCEDIFHSQSSNKDDENDKNQTGLSVYAHLGPEHLKKDIEECQKLAPAGPEHQK…
	Ah_ann1.9732XC.1	Arahy.18:11907903-11910313 (+)	2410	294	8.82	33464.6	55-194	MTQCNSNDYPENNHNTIVERNKDILISRTCPSCGHHIKCQQDHQGAGIHDLPGLPAGVKFDPTDQEILEHLEAKVRSDIHKLHPLIDEFIPTLEGENGICCTHPEKLPGVGKDGLIRHFFHRPSKAYTTGTRKRRKVHTDADGSETRWHKTGKTRPVYISGKLKGYKKILVLYTNYKKQRKPEKTNWVMHQYHLGNNEEEKEGELVVSKVFYQTQPRQCAGSLLIKDSSSFPAKLKDQSGVHHHEVTNNHKNNGFVEYYNASFISFAQGEQQHRSNNPTLISHFPAHDGAPFIP
	Ah_ann1.9ZTQ0N.1	Arahy.18:22975007-22977422 (-)	2415	269	5.22	29960.3	15-165	MGIQEKDPLSQLSLPPGFRFYPTDEELLVQYLCRKVAGHHFSLEIIGEIDLYKFDPWVLPNSTRKNGSTKLDDWVLCRIYKKNSSAQQKVPNGVVSSSEQYATQYSNGSSSNSSSSHLDEVLESLPEIDDRCFALPRVNSLRALQQQRHHQEDTKVGLLQQQQQQGLVAGTGSFLDWASGPGILNDLGQAQQGIVNYGNDLFVPSVCHVDSNLVPAKIEEEVQSGVKTQSAFFQQGPNPNDFTQAFSNQLDPYGFSRYSVQPVGFGFRQ
	Ah_ann1.A1VWSL.1	Arahy.13:11001263-11003864 (+)	2601	313	6.62	36050.9	16-143	MIDMGSSSVIDGEVTLPGFRFHPTEEELLDFYLKNMVVGKKLRFDVIGFLNIYHHDPWDLPGLAKVGEREWYFFVPRDRKHGTGGRPNRTTEKGFWKATGSDRKIVTLSDPKRIIGLRKTLVFYEGRAPRGSKTDWVMNEYRLPDNSPLPKDIVLCKIYRKATSLKVLEQRAAIEEEMKQMVGSPESTPSSTDTMSYEEQQQNQNQNLQLLPTQHVVTKKEVEAEVEEEKMVHVTLTTTKQENKDTTKNNKSSCCGNTNTNTNTSSLQLPFGKDKIPELQMPMMITDWTQDTFWAQLNSPWLQNYTYSNILNF
	Ah_ann1.A3J7SX.1	Arahy.09:105602763-105609144 (+)	6381	606	7.22	67928.8	79-205	MGRETLLHPPPPSTTAPTATHTPPPPPPPLPSLPSLTQAGPSGGVSASAPSPSASPSSPAIVATTAVATAVAAPPTSLAPGFRFHPTDEELVIYYLKRKVCGKSFRFDAISEVDIYRSEPWDLADKSRLKTRDQEWYFFSALDKKYGNGGRMNRATSKGYWKATGNDRPVKHEQRTVGLKKTLVFHSGRAPDGKRTNWVMHEYRLVDEELERARSGSSQPQLVNHFCAFLFRMEKDAYVLCRVFHKNNIGPPNGQRYAPFVEEEWDDASALVPGAEPVEDVTVTVAHPLRIESNGRTLCSDRRNNVAQESSLCCPYEYGALGGYLIFVDFWFRNKHFEVYYMGLYNPYLPKKSREEKQERDGLASDYLSTRLTISSIFYHMTSSGKWDTQSNNKVPFDV…
	Ah_ann1.A5ASCL.1	Arahy.06:75207121-75209243 (+)	2122	256	6.32	29490.6	5-135	MENMPPGYRFYPTEEELISFYLRNKLEGVREDMNRVIPVLDIYEYSPSELPQISGEASVRDSEQWFFFIPRQESEARGGRPKRLTTTGYWKATGSPNHVFSSDNRVIGMKRTMVFYCGRAPNGTKTDWKMNEYKAIDTHHPSSSSNNRAVPMLRQEFSLCRVYKKAKCLRAFDRRPPPRRDTYPPSQNNGSSSFDHHHQHNQTVEKSSGAGSSPESSCSEDHGQCSHRTEDVENANEPFLDWEQIDWFLGSSLPEP
	Ah_ann1.A80DKX.2	Arahy.13:133805863-133810507 (-)	4644	607	6.06	68812.7	7-133	MAPVSLPPGFRFHPTDEELVAYYLKRKINGRKIDLEIIPEVDLYKCEPWDLPGRSLLPGKDLEWYFFSPRDRKYPNGSRTNRATKCGYWKATGKDRKVNSQSRAVGMKKTLVYYRGRAPHGSRTGWVMHEYRLHERECETNAASGLQDAYALCRVFKKAAVIIPKVADHYAADNIMMMTTDSQGTPQVFDTMPWDHHIGHNGKCPHLSQDPFLNNLPSSMQHSFSMPPLEVVEEFPNVGISELNIMTRGTTSMCGGSMNNNNESDILQQILSLANANVSSHEFTNHSNHSHTLLGGNNANYAAPHHHEHDFAFNAGTSYTNHAVNDMNPMRYEIQDQNLRTIEIGDLESEFKSFMEEQKTVPIEDISSFQTNIQENEVQAESELHNSNKEFSEADIDNF…
	Ah_ann1.AIPG34.1	Arahy.13:138011480-138012935 (-)	1455	286	8.32	32819.3	12-136	MEGSSKSCELLPPGFRFHPTDEELIVYYLCNQATSKPCPASIIPEVDIYKFDPWELPGKAEFGEKEWYFFSPRERKYPNGVRPNRATVSGYWKATGTDKAIYSKCKHVGVKKALVFYRGRPPKGIKTDWIMHEYRLLQQSNHNSRITGSMRLDDCVLCRIYKKKHAAKALDQGQEYPTTVQINLNASTNNDDEKELMMMKNLPRTCSLTYLLDMNYFGPISQLLSDGSYNKSSTFEIFQHSNSVDNIGIVDPLVKTQMVEMDDSYYAQDSGKSQVMKQGNDLRGYY
	Ah_ann1.B9XEKF.1	Arahy.08:40056890-40059540 (-)	2650	370	7.22	40799.3	20-146	MDSFYHHHNHHFDNSDTHLPPGFRFHPTDEELITYYLVKKVLDNTFTGRAIAEVDLNKCEPWELPEKAKMGEKEWYFFSLRDRKYPTGLRTNRATEAGYWKATGKDREIYSSKTCALVGMKKTLVFYRGRAPKGEKSNWVMHEYRLEGKFAYHYLSRSSKDEWVISRVFQKTTTGGGGGGGGGGSAVSTTAGGSKKAKMSTSTTTSTMSFCPEPSSPSSVYLPPLLDSSPYTTATTGSVTSAAAAYDGRQSSSFDNNNNNNDSTREHVSCFSTISNNFVNGFFDLAPMDSFARFQRNNNVGVSAFPSLRSLQDNLQINPLFFSAAAAQPLHGGELHAAGTWPVPDDQRVAEAAAAGMALGHSELDCMWGY
	Ah_ann1.BEF3I8.1	Arahy.08:34472678-34475068 (+)	2390	300	8.55	34168.4	61-200	MQEEIMTQCNSNNDYPENNHSTIVERNKDSLISRTCPSCGHHIKCQQDHQGAGIHDLPGLPAGVKFDPTDQEILEHLEAKVRSDIHKLHPLIDEFIPTLEGENGICCTHPEKLPGVGKDGLIRHFFHRPSKAYTTGTRKRRKVHIDADGSETRWHKTGKTRPVYISGKLKGYKKILVLYTNYKKQRKPEKTNWVMHQYHLGNNEEEKEGELVVSKVFYQTQPRQCAGSLLIKDSSSFPAKLKDQSGVHHHEVTNNHKNNGFVEYYNASFISFAQGEQQHRSNNPTLISHFPAHDGAPFIP
	Ah_ann1.BFU0GS.1	Arahy.08:10764844-10766881 (-)	2037	225	4.95	25215.3	11-156	LSKMASELQLPPGFRFHPTDEELVLHYLCRKCTSQPIAVPIIAEIDLYKYDPWDLPDVDRSVRKKNSLRLDDWVLCRIYNKKGSIEKQQPSSGVSTVVNQRAESSEVEDKKPDIVPRGGGGGVLPPHPPTAQASAGGVTTDYMYFDNSDSVPKLHTDSSCSEQVVSPEFASEVQSEPKWNEWDKNLESAYNYLDATLTNGFGFPFQGNNQMSPLQDMFMNLPKPF
	Ah_ann1.BN8407.1	Arahy.07:41534100-41538588 (+)	4488	349	5.05	39886.5	7-133	MAPMSLPPGFRFHPTDEELVAYYLERKITGRSIELDVIAEVDLYKCEPWDLPDKSFLPSKDMEWYFYSPRDRKYPNGSRTNRATRGGYWKATGKDRAVQSQKKAVGMKKTLVYYKGRAPHGIRTNWVMHEYRLIESLPGTPHSSFKDSFSLCRIFKKTIQVQDKSKEEKEHQALLEEDHSSGIEISREMEAMNDNNNNNITLNSNEQYPNNNNNKLPNCDASSSDLTQGTCTPTETGIADDFHAQFACDEANSAANSYSMGIAYPSNVFQDIEMSMYGSMHNYQFPQTPLVMEDFPQIDFAETKSLKPEVTEDCMFYDRYGRDCMNGTLEEIISLCSSQDNSVALPMLE
	Ah_ann1.BPCJ1X.1	Arahy.18:6621922-6624293 (+)	2371	444	5.42	49380.4	19-144	MVDRDSSEAHMSIAASSIFPGFRFCPTDEELISYYLRKKLDGDEDSVQVISELELCTFEPWDLPGKSFIQSDNEWFFFSPRGRKYPNGSQSKRATECGYWKATGKERVVKSGQNVIGTKRTLVFHLGRAPKGERTEWIMHEYCVNDKSQDSLVICRLKRNTEFRASDHSNRTSHDSDCGVSEGVTVQGDTYVPIQDKETGCSSKRTSSSNSSPSTTGQIESSHRVANEGNEANQANEANVANEINQVNEAIEANVANIAKEANQANEVSVANEVNIANETNEANVANEVNITNEANQVNQANEVNIANEANQVNQANEANVANPRNHPQVNEEEDCYAEILNDDIIKLDESTLSRPSPPQGTANRRIRLRVPKSTVPKSRVPKSRVPTGNGCQCSKQSS…
	Ah_ann1.BS3I7W.1	Arahy.07:3197673-3201191 (-)	3518	281	5.27	32893.4	39-89,84-97	MDVAKLYMNNDYSEEHEHEYQHDEDDDDEMMKEEKEVVLPGFRFHPTDEELVGFYLRRKVEKKTLKIELIKHVDIYKYDPWDLPSTKTDWMMHEFRLPPNNNNGAKLLSNNQEANNATKDLHEAEVWTLCRIFKRIPTYKKYTPNLKDSSTSPLMNKPINNINHQTDSSVTSISCSLESDNNNSKQFLTFTNTMGIQQCERKPLVIGHVDERNNNFFLDHSSIHHQQAPTTITTTALSSSSYSSWNQHHVVEDYLFANENWDDLRSVVEFATDPNNSKVYL
	Ah_ann1.BX5EMB.1	Arahy.15:145545939-145550107 (-)	4168	363	7.21	41082.7	6-130	MEENLPPGFRFHPTDEELITYYLTRKVSENGFTSKAIAVVDLNKSEPWDLPGKASMGEKEWYFFSLRDRKYPTGLRTNRATESGYWKTTGKDKEIFRGGVLVGMKKTLVFYKGRAPRGEKSNWVMHEYRLENKNPFRTKDEWVVCRVFQKSTAAKKPPQQTSSSQPESPCDDTTSLVNEFGDVIEFPNLNTNINNTNNNNNNSSSSSSSALFPNNILISGQHIHHHHDLTNNNNNNNVNTNMNLAMNWPPSSDHNVPWPSVGLLNPSISSMNSLILKALQLRNNYQQREVASTFAPSSYIMPHHQGVVVPHQQVIIGTNNDDLITTSSNLINASSSSSSKVLECMPHQQQQQQEQPFNLDSLW
	Ah_ann1.CDPA7L.1	Arahy.08:30826824-30829116 (+)	2292	457	5.38	50748	19-144	MVDTDSSEAHMSIAASSIFPGFRFCPTDEELISYYLRKKLDGDEDSVQVISKLELCTFEPWDLPGKSFIQSDTEWFFFSPRGRKYPNGSQSKRATECGYWKATGKERIVKSGQDVIGTKRTLVFHLGRAPKGERTEWIMHEYCVNDKSQDSLVICRLKKNTEFRANDHSNKTSHDSDCGVSEGATVQGGTYVPIQDKETGCSSKRTSSSNSSPSTTTGQIESSHRVVNEANQANEVNIANETNQVNEAIETNVANEVNIANEVNQVNQANEVNVANEVNQLNEANETIQLNEANEANVANEVNIGNEVNQANEVNIVHEANQVNQANQANVANQANPRNHPQVDEDDCYAEILNDDIIKLDESTLSRPSPPQGTANRRIRLRVPKSTVPKSRVPKSTVP…
	Ah_ann1.CK11CG.1	Arahy.10:108765201-108768180 (+)	2979	317	4.96	36644.7	8-135	MNTKIELPPGFRFHPTDEELITHYLSQKVVASCFYATAIIGEADFNKCEPWDLPWRGKMGEKEWYFFCLKDKKYPTGERTNRATGAGYWKATGKDREIYNAKAKALIGMKKTLVFYKGRAPNGEKTNWVMHEYRLEGDNKPSIYNLPKTTKKEWALCRVLHKSEKKVMHVPQPQGLVEFSSYENKELPQLMDSSQVTFFSSDPNNQSEDPNPITRDDDNNNNDDIIVDSIETPFLEQQPPYYSSSYDSSDLDTLNPATWDISENAPTSNASKETDFDADMFSLMYNNREVFQTSFENQEYYAYDSMGHVDNGSLWNF
	Ah_ann1.CRX62L.1	Arahy.15:136448828-136454210 (+)	5382	275	5.12	31694.1	30-156	MNTLLQNTKLSNNQINTREKNNIMSPVGLPPGFRFHPTDEELVNYYLKRKINGQEIELDIIPEVDLYKCEPWELAEKSFLPSRDPEWYFFGPRDRKYPNGFRTNRATRAGYWKSTGKDRRVSSQSRPIGMKKTLVYYRGRAPQGIRTDWVMHEYRLDDKDSEDTTGLQDTYALCRVFKKNGICTDVEEQVGHCSNMSSLIESSQTIINNNNNNSNNNNEYCETMSPDIAGVSSSCLEEEDKDDSWMQFITEDAWYSSNAPNMVGGEEVSHVTFTS
	Ah_ann1.CSHQ77.1	Arahy.01:29507896-29511264 (-)	3368	331	4.82	37191.2	7-137	MGGASLPPGFRFHPTDEELLGYYLKRKVEGLEIELEVIPVIDLCKFDPWELPEKSLLANRDMEWFFFCPRDRKYPNGSRTNRATKAGYWKATGKDKKVVCQFDTPSTVTGYRKTLVFYRGRAPLGDRTDWLMHEYHLADDLGLASTCFQGGYALCRVIKKNEKVNNGNDASMRFSNEPFSISADASSSQPSYLNSESVYSSPNASSHNVAPMADSNQASINTSSSSEFWVSPDLILDSSKDYPQLENTFTRCDIPSSTMTPCLSLDQPEISPCSSYSNFNGQLGFSDDFNMIGGMSPYSIQEDFTYFHGNDGDVSYGSYDHINSVEYPEYF
	Ah_ann1.CSZ51X.2	Arahy.08:50199809-50201900 (-)	2091	249	9.71	28948.8	20-153	MMSKKMRFVKKNKNGVRLLPPGFRFQPTEEELLFQYLKCKVFSFQLPASIIPEINVCNYDPWDLPGNNNNYGEEEERYLFSSKEVKYRNGNRMNRITKSGYWKATGSDKRIISTSSNNNNNNNIVGIRKTLVFYHGKSPNGSRTHWIMREYRLVTTPSNSSQKYVEDLGNWVLCRIFKKKRSIESQHHMVKNKINNNVVEVANNNNNKPIFFDFMRLYDSPISSSSSSSSSCLSSDFITQIFVEFSINS
	Ah_ann1.CTTQ97.1	Arahy.05:99556720-99560479 (+)	3759	376	7.21	42575.6	6-130	MEENLPPGFRFHPTDEELITYYLTRKVSENGFTSKAIAVVDLNKSEPWDLPGKASMGEKEWYFFSLRDRKYPTGLRTNRATESGYWKTTGKDKEIFRGGVLVGMKKTLVFYKGRAPRGEKSNWVMHEYRLENKNPFRTKLIIGVFKIQSGFEDEWVVCRVFQKSIAAKKPPQQTSSSQPESPCDDTTSLVNEFGDVIELPNLNTNINNNNNSSSSSSSALFPNNILISGQHIHHHHDLTNNNNNNNVNTNMNLAMNWPPSSDHNINNVPWPSVGLLNPSISSMNSLILKALQLRNNYQQREVASTFAPSSYIMPHHQGLVVPHQQVIGTNNNDDLITTSSNLINASSSSSKVLECMPHQQQQQQQQEQPFNLDSLW
	Ah_ann1.D4BTID.2	Arahy.03:120646809-120654287 (-)	7478	350	4.86	38963.3	40-166	MDETTSLLNPEASSDRNSNEDDDGARLLIDVNYMEKGKLIPGFHFNPTDVELLKYFLKRKVTGKKLPNVIAEINVYQYCPWDLQGKSHLKSGDLEWYFFCARGKNYGIGSKTNRAIKNGYWKATGMDKAIVQHDKQTVGMMKTLVFHTGKPPHGTRTDWVMHEYRLQDKDLTDKGIAQDSYVICKVFRKEGHGPRSGAQYRKPFNEEDWDDDDDDDDDHHVVEEGGTPSTALVAPVSIQSMTLDGSSYMKATSVSCESGPVATSPVPSTPSSDASIHTVNNSTVTDLSKDEKTVPKENIAAGDLLSKFFEGLEDLESEYTPNGMGLDDFAPNGINYDDLGHLDLIDCNFL
	Ah_ann1.D5FDJH.1	Arahy.13:129791977-129793880 (-)	1903	248	5.78	27315.6	22-118	MVDNSTDSSSGAGEQHHHPQLPPGFRFHPTDEELVVHYLKKKASSSPLPVAIIADVDLYKFDPWELPSTQLFHTHMPNSSIGFPPSIPLDPLKKTSLRLDDWVLCRIYKKSNSSSSSLPIPRPAFLMDEEKDLISMESSMVPTMSMSKPRSTSTTGCYGPMALENDDNFFDGILAASTDHHTMQNGSPGSSSSSKRFHGDLNNGDNTSFVSLLNQLPHNTPFHPNSILGSVGDAVLRQQFQLPGLNWN
	Ah_ann1.EHBV2Z.1	Arahy.15:12754684-12755219 (+)	535	151	8.36	17779.2	7-134	MESSCVPPGFRFHPTDEELVGYYLRKKVASQKIDLDVIREIDLYRIEPWDLQERCRIGYEEQNEWYFFSHKDKKYPTGTRTNRATMAGFWKATGRDKAVYDKAKLIGMRKTLVFYKGRAPNGQKTDWIMHEYRLESDENGPPQASLLDCSI
	Ah_ann1.F01Q5M.1	Arahy.06:1217685-1221909 (-)	4224	280	6.67	32478.4	11-152	MGLRDIGASLPPGFRFYPSDEELVCHYLYKKITNQQLLKGTLIEIDLHICEPWQLPELLRWNGVMKYVVYAEVAKLNANEWYFFSFRDRKYATGFRTNRATTSGYWKATGKDRTVQDPLTQEVVGMRKTLVFYRNRAPNGIKTGWIMHEFRLETPHMPPKEDWVLCRVFHKSKEENSGKLIMYDSISTHHESSNSMALVSTHLLNPINNHNAMNNFLHHFSSSRDDSQTNNANNNNNNNSPKGYDGYGFIWDHMDLEDHSVPSSDFQVDNNNNNNNIALL
	Ah_ann1.FD63AG.1	Arahy.13:131061979-131066907 (+)	4928	330	8.47	37328	82-221	MTWCNRSSVVEGGIEIINHPNLNIIAIPRNSNDNNNSVISVNHANTPPKPTEIRAVTCPSCGHHIQIQQDQGGGIQDLPGLPAGVKFDPNDQEILEHLDAKVQSDVRKLHPLIDEFIPTLEGENGICYTHPEKLPGVSKDGQVRHFFHRPSKAYTTGTRKRRKVHTDQEGSETRWHKTGKTRPISVAGSVKGFKKILVLYTNYGRQKKPEKTNWVMHQYHLGSNEEEKDGELVVSKVFYQTQPRQCANKDPYDERLLMTSQINSVNDISIHALPKNNNNNNAGFVDYYNPGFMNMNYEQMNETTSPQLIPNMVVQGDSSSFIRLPRLDRK
	Ah_ann1.FFKU3L.1	Arahy.19:137608277-137611863 (+)	3586	583	4.67	65014.5	6-132	MSRILGPGFRFHPTDDELVQYYLRRKVIGKLNHHDHIGVINIYDYEPWQLPELSKLNTRDLEWYFFTVLDKKYEKGEKTKRATVNGYWKTTGKDRGIKYGDRQVGMKKTLVYHEGRAPTGKRSNWVMHEYRMVDEQLAEVGYQLDAFVLCRIFEKSGMGPKNGEKYGAPFREEDWVEDGDLLEPIADEPVVELSVDQSDAFLETDDLEKKLGTHVVDGSADLPPNPPNYFYGECSHYPQHQEEFVEVPKPLEGTEGRNFDVTGPYAEDTCLENHEMNHNGNSSGFIYGDVNSDEIMDSIVDPLIGAELFLETDDLLNPIEGNSSGADPYTVEGNHPRADPYAAEGNPPGPDPYTAEGNYPGTDPYAVDMLDEYLALPDDDILRYISFDDSPPSMEGENP…
	Ah_ann1.FHJ4BK.1	Arahy.14:105327339-105329676 (+)	2337	76	4.64	8424.45	17-73	MEEPVVVNKGKEPLDLPPGFGFHPTDEEIITYYLTEKVMNSSFSATAIGEADLNKSEPWDLPSKKESKDGREGVVK
	Ah_ann1.FKL2A7.1	Arahy.03:138316535-138318357 (+)	1822	195	4.77	22268.5	10-128	MGDSNNVNLPPGFRFYPTDEELVVHFLQRKAALLPCHPDVIPDLDLYPFDPWELDGRALAEGNQWYYYSRRTQNRVTANGYWNPMGIEEAVVSNSSNRRVGIKKFYVFYVGEAPHGNRTNWIMQEYRLSDSAASSSRSSTKRKSQPKTDHSKWVVCRVHESDENDDDGDGDGTELSCLDEVFLSLDDLDEVSLPN
	Ah_ann1.FU1JML.2	Arahy.08:38900848-38910580 (-)	9732	349	7.66	39145.9	15-139	MGIQEKDPLSQLSLPPGFRFYPTDEELLVQYLCRKVAGHHFSLEIIGEIDLYKFDPWVLPSKAIFGEKEWYFFSPRDRKYPNGSRPNRVAGSGYWKATGTDKTITTEGRKVGIKKALVFYIGKAPKGTKTNWIMHEYRLLDSTRKNGSTKLDDWVLCRIYKKNSSAQQKVPNGVISSSEQYATQYSNGSSSNSSSSHLDEVLESLPEIDDRCFALPRVNSLRALQQQRHHQEDTKVGLLQQQQEQGLVAGTGSFLDWASGPGILNDLGQAQQGIVNYGNDLFVPSVCHVDSNLVPAKIEEEVQSGVKTQSGFFQQGPNPNDFTQAFSNQLDPYGFSRYSVQPVGFGFRQ
	Ah_ann1.G1V3KR.2	Arahy.20:114021919-114025341 (+)	3422	367	4.72	40432.3	7-133	MAAMKSIPGYRFHPTDVELVQYFLKRKVMGKRFPCDVIAELDIYKYPPWDLPDHSLLKTGDLEWYFFCPRGKKYSSGGRMNRATECGYWKTTGKDRSVENKKLVVGMIKTLVFHNGKAPKGDRTDWVLHEYRLQDKDLADKGVQQDSYVICKVFQKDGPGPRNGAQYGRPFNEEDWDKEDEIDCVESAPVAALPAAVPIQPASCHSSVVNNVNLSVSECYGLTSVSCLTGPMPSCSAHPSAPSNQVDGDITPVPGSAIEDNIMAPTENTTTEKVDNPPDINNAEGTPCFDPNEIFGGLGDLDGLFEMGGIGHGFSCGQNGGYTVNEMLSASDGLRFPDPLDYLELGDLDTPLLWETNEQGNWSQDNK
	Ah_ann1.G3FV2L.2	Arahy.03:32455211-32459113 (+)	3902	382	7.34	42797.2	48-189	MNKMDLIDAKLQEEHQLCASSWKQCPACGHKFEGSSGKKGEWEWVGLPAGVKFDPTDQELIEHLEAKVEAKRSHPLIDEFIPTIEGEDGICYTHPEKLPGVTRDGLSRHFFHRPSRAYTTGTRKRRKILQNDEAEAERGETRWHKTGKTRAVMLKGKQKGCKKILVLYTNFGKNRKPQKTNWVMHQYHLGLHEEEKDGELVVSKIFYQTQPRQCSWSSSSSSSSITAAAAPSVKTNNDTCPVLGFPPMEHFSSFIPLRKPLHNEEVGIGGETCTPASHIPSSNPLGVFHHNTSIILDDLISARFMTPPPPPHFHQQHDNKVVGGTSASGLEELIMGCTSTSTTHNITKEASMTNTNPQEAEWLKYSSYWADPQPQPQPHLHG
	Ah_ann1.G3YZJ0.2	Arahy.10:108271368-108274153 (+)	2785	139	4.54	16226.7	17-136	MEERNIEMENKIEDEMMPGFRFHPTDEEIVGFYLKRKIQQKSLPIELIKQVDIYKYEPWDLPSLHEDPNHHHYNNNSSGFSYDDDSGVITTIAGFPFNLPPNDDDAAAWNNNNNKPNTTLPWDYSSDMSTTYSTNKSYT
	Ah_ann1.GDX8G8.1	Arahy.07:50520787-50525633 (+)	4846	350	7.07	40485.1	11-140	MMAGSGQLTVPPGFRFHPTDEELLYYYLRKKVSYEAIDLDVIREVDLNKLEPWDLKDKCRIGSGPQNEWYFFSHKDKKYPTGTRTNRATTAGFWKATGRDKAIYHTSNSKRIGMRKTLVFYTGRAPHGQKTDWIMHEYRLDEDDAEVQEDGWVVCRVFKKKNQSRGFRQEIEEEEHHHLAAAHQHMRGVASQQVLDPKHHHHLQHHQGLYDNENNNNYTNNFDGSMHLPQLFSPESSVATVAAHTSMNAMDILECSQNLLRLTTTSGCGLNLMQQQHGERFNGDWSFLDKLLASHHGSTMDHHQHHHHHSKCNNNLHHQHSAIAIGTTSSQKFPFHHLGCDNHDIMKFSK
	Ah_ann1.GPRR9Y.1	Arahy.17:102371105-102372749 (+)	1644	394	7.85	44459.1	28-160	MMMMMMLSMEELACELSDHEKRNAQGLPPGFRFHPTDQELITFYLASKVFNNTNATTATTTTTHVNFVEVDLNRCEPWELPEVAKMGEREWYLYSVRDRKYPTGLRTNRATAAGYWKATGKDKQVYGGGGLVGMKKTLVFYKGRAPRGQKTKWVMHEFRLDPHSSPSLSKDEWVICRIFHKSGEKRAPTTTPPPLLLHHQLQHQQQHDPLLLFQTPSSLFNDHISHSHNHNQNLLSPLLHPFPIPEETTKTRSSTINSNHYPPPPPSSQHSLKLNKSTKLTKTVPPSPSFFQYQQLLEDYPNLLHWIDSGNNNNNNCNANNTASSVEIMDAAAAGLIAFSSGGPSPTPNNNNNNNNNNAEIMMMSSSSASMLHILDDAPLGIQSWPHHHHHHLL
	Ah_ann1.GU1UJS.1	Arahy.19:148021173-148024295 (+)	3122	250	5.45	28983.9	12-217	ERASMDMESCVPPGFRFHPTEEELVGYYLKRKINSLKIDLDVIVEIDLYKMEPWDIQEIIMWTLLEEGWVVCRAFRKPSPSHQRQLGYDPWCSNHHHQPHYFRDQSSYGGRPLSITDLLTSETHHHHHLLNHPTEGTNFSHPFGSDHHHQQEQQEFVISNNHQQLIELPQLDSPTSASLSAPPTTSFAVKESSSINNNNEEYCSDERNNNNNIDWKSLDNLFADTSNYFSNPNMSQFMTINHHLGCFPGS
	Ah_ann1.H91V8V.1	Arahy.17:31791029-31795578 (-)	4549	709	4.72	78942.8	26-152	MGAVEVFQQQPLVVDAAPVLSLNSLPLGFRFRPTDEELVDFYLRQKINGNGDEVWVIREIDVCKWEPWDLPDLSVVRNKDPEWFFFCPQDRKYPNGHRLNRATTHGYWKATGKDRKIKSGSTVIGMKKTLVFYTGRAPKGKRTNWVMHEYRPTLQELDGTNPGQNPYVLCRLFKKQDESLEGSNGEEMERTTSTNLTANYSPEEIQSDPAVKSVSSSQATEDDKKLAVIPLTPEEAISNVITPVGCQNDGCDAYDAQNQIAAGDPSKEEDLQVNMDIFYDPSELFDDKLFSPLHKHIPEELFHQSNNEANGHFGLQHQCGTNEISISDFFDSVINWDEISGDNSSGQTPNSAWFDVQHNESWGNSNVDMVHARVSDSVNPVYLLPLQVGGADYPGDATE…
	Ah_ann1.HHSK2A.1	Arahy.07:9707094-9707384 (+)	290	96	6.29	11064.5	9-95	MALTNLPSGASKKFKPTDEELIQDFLRNKINERPLPNYGTILEGELFGTEKNLSEIWKEHVENSYDGKDLYFFTTLKRKFSKLEDGSHHRVGFLGS
	Ah_ann1.HJ0R1G.1	Arahy.12:88963125-88964180 (-)	1055	188	9.63	21642.7	9-140	MASTKLPSGASKKFKPTDEELIQDFLLNKINGRPLPNNGTILEGEMFGTEKNPWEIWEENVENSYDGKDLYFFTTLKRKFSTNSLRMVRTIGLGSWEGEDIGKEIMANKTNQRIGMRKRYRFEKSGTSHDGGWILHQYSIDSSLLPNPSNMNNYVLCRFRKNNSKPRQKKRKIVAPETVATVIPFIAY
	Ah_ann1.I1Q9WS.1	Arahy.15:155808826-155810967 (-)	2141	268	5.94	30346.5	19-144	MVDRDSSEAHMSIAASSMFPGFKFCPTDGELISYYLRKKLDGDEDSVQIISELELCTFEPWDLPEKSFIKSNDEWFFFSRRGRKYPNSSQNKRATKSGYWKVTGKERQIESGQNVIGTRRTLVFHVGRVPKGERTEWIIHEYCINDKFQDSLVVCRLKKNTKFHTNDDSNKASRESGCGVSEGGYSSKEHFSKRSNNSNSSPSITVQIESSNRVANEVNPKASSNESSDRVANEANPKASSNHSKVDEVDYYAEINLDDIINLDEPAL
	Ah_ann1.I4FPAQ.1	Arahy.17:130540423-130541478 (+)	1055	188	9.76	21683.8	9-140	MASTKLPSGASKKFKPTDEELIQDFLLNKINGRPLPNNGTILEGELFGTEKNPWKIWEENVENSYDGKDLYFFTTLKRKFSTNSLRMVRTIGLGFWEGEDIGKEIMANKTNQRIGMRKRYRFEKSGTSHDGGWILHQYSIDSSLLPNPSNMNNYVLCRFRKNNSKPRQKKRKIVAPETVATVIPFIAY
	Ah_ann1.ILS8DP.2	Arahy.09:105641268-105644874 (+)	3606	583	4.71	65321.9	6-132	MSRILGPGFRFHPTDDELVQYYLRRKVIGKLNHHDHIGVINIYDYEPWQLPELSKLNTRDLEWYFFTVLDKKYEKGEKTKRATVNGYWKTTGKDREIKYGDRQVGMKKTLVYHEGRAPTGKRSNWVMHEYRMVDEQLAEVGYQLDAFVLCRIFEKSGMGPKNGEKYGAPFREEDWVEDGDLLEPIADEPVVELSVDQSDAFLETDDLEKKLGTHVVDGSADLPPNPPNYFYGECSHYPQHQEEFVEVPKPLEGTEGRNFDVTGPYAEDTCLENHEMNHNGNSSEFIYGDVNSDEFMDSIVDPLIGAELFLETDDLLNPIEGNSSGADPYTVEGNHPRADPYATEGNPPGPDPYTAEGNYPGTDPYAVDMLDEYLALPDDDILRYISFDDSPPSMEGEHP…
	Ah_ann1.JB9PK4.1	Arahy.18:58337766-58344128 (-)	6362	321	7.57	36291.8	12-134	MSNISLVEARLPPGFRFHPKDEELVCDYLMKKFTHNESLLMIDVDLNKCEPWDIPETACVGGKEWYFYTQRDRKYATGLRTNRATASGYWKATGKDRPILRKGSLVGMRKTLVFYQGRAPKGRKTEWVMHEFRIEPPLPPPNTSSKEDWVLCRVFYKNREVGGKPNSMGSCYDDTGSSSLPALMDSFISFDQQQQPQTHLHADEYEQVPCFSIFSHTQTSPIFNHIMEPKLFPTNNNNNNATLYGGGGTTTTSNLGSCLDPFSCDRKVLKAVLSQLTNMERNIPNNNNNNTNSIKGSPSLGEGSSESYLSEVGMPNLWNNY
	Ah_ann1.JBNT97.1	Arahy.03:131298982-131303032 (-)	4050	634	6.32	71839.3	7-133	MAPVSLPPGFRFHPTDEELVAYYLKRKINGRKIDLEIIPEVDLYKCEPWDLPGRSLLPGKDLEWYFFSPRDRKYPNGSRTNRATKCGYWKATGKDRKVNSQSRAVGMKKTLVYYRGRAPHGSRTGWVMHEYRLHERECETNAASGLQDAYALCRVFKKAAVIIPKVADHYAGNNIMMMTTDSQGTPQVFDTMPWDHHIGHNGKCPHLSQDPFLNNLPSSSSSSFPHYGALTYSPSKMDVALECARMQHSFSMPPLEVVEEFPNVGISELNIMTRGTTSMCGGSMNNNNESDILQQILSLANANVSSHEFTNQSNHSHTLLGGNNANYSAPHHHEHDFAFNAGTSYTNHAVNDMNPMRYEIQHQNLRTIEIGDLESEFKSFMEEQKTVPIEDISSFQTNI…
	Ah_ann1.JBU48Q.1	Arahy.17:127095480-127097548 (-)	2068	304	7.12	34066.4	11-134	LSKMASELQLPPGFRFHPTDEELVLHYLCRKCTSQPIAVPIIAEIDLYKYDPWDLPGMASYGEKEWYFFSPRDRKYPNGSRPNRAAGTGYWKATGADKPIGQPKPVGIKKALVFYSGKAPKGDKTNWIMHEYRLADVDRSVRKKNSLRLDDWVLCRIYNKKGSIEKQQPSSGVSTVVNQKAESSEVEDKKPDIVPRGGGGGVLPPHPPTAQASAGGVTTDYMYFDNSDSVPKLHTDSSCSEQVVSPEFASEVQSEPKWNEWDKNLESAYNYLDATLTNGFGFPFQGNNQMSPLQDMFMNLPKPF
	Ah_ann1.JE37KP.1	Arahy.11:135087591-135090066 (-)	2475	403	6.86	46076	53-178	MAIAAPNSSPTMSLSHSHSHEDGGTTTAASTTNDNLNGNGKQEDDDHEHDMVMPGFRFHPTEEELVEFYLRRKVEGKRFNVELITFLDLYRYDPWELPALAAIGEKEWYFYVPRDRKYRNGDRPNRVTTSGYWKATGADRMIRTENFRSIGLKKTLVFYSGKAPKGIRTSWIMNEYRLPQHETERYQKAEISLCRVYKRAGVEDHPSLPRCLPTRAPSSRTVDHQKNKQQPHNDQLNMGFGGNTADGASDNRDHDVTTALALSKHNTNNTNNAYRAPSMGLPPLLLPLDDEAAFVLMQQQHHAGPSSGTTMMDDLNRLVSYQHQYYNSSSSSSNNNNPNHHHHLLMHQQQQQQQQQQQQQNPPAIMSLNNTPSPLATAFSDRLWEWNPLPEANQRQYSN…
	Ah_ann1.JHHH6T.1	Arahy.16:136652644-136656818 (+)	4174	491	5.01	55017.4	151-291	MHSLFPLPTKTPGYNFPLTLPTVAFFVSLSIENGKPMLKLNTLHSSASAQASSSSSLQWLGEVLESDSDMATLHNEIHVFFLSLEGEGKEVKGLKSKRSWLIDIGGFAKKVKSTNLSPADQIKDCGAYRDCPNCHYRIDNRDVSTEWPGFPVGVKFDPSDVELLEHLAGKCGIGNAQLHMFINEFIPTIEEEEGICYTHPENLPGVKKDGSSAHFFHRTTNAYTTGQRKRRKIHHQCLTEEHVRWHKTGKTKAILEDGVHKGFKKIMVLYIRPKKGSKPDKTNWVMHQYHLGTDEEEKNGEYVVSKIFQKQTEKNEENPAVEDSDQNEKNENRLADDSNCIASRTSPRTPKPNPPNPPRAGNFVDNDDNIDETELPFTQDVKCVPQCDVLDQNNAGDPA…
	Ah_ann1.JUA047.1	Arahy.08:28456146-28457404 (-)	1258	360	5.95	41040.7	18-144	MEEGGGDQHASNSSYTFPPGFRFHPSDEELIVHYLQNRISSRPLPASIIAEIDLYKYNPWDLPKKALFGEEEWYFFSPRDRKYPNGLRPNRAAGSGYWKATGTDKPILTSYGSKRIGVKKALVFYLGRPPKGTKTDWIMNEYRLVDTITSPSRLKGSMRLDDWVLCRVRHKGYSSKNSCENQDNPCEPNMLSNLPRCDEGYPATNMNFHADMITDYQYKDYQILASILVGGHVPTTESMSSLNLKDGKGNDPITSVHEDGFHREDSSTTVSPLDCYFNSLKRKSNEDSQYENLISFNRKLNMETTMDDESSIINGGLNFYNQNQSQDDIIFNKRAAEPSINFQELKQSAFIGRYPQCSSD
	Ah_ann1.K4491K.1	Arahy.06:104660122-104664605 (+)	4483	471	5.08	52566.6	129-269	MHSLFPLPTKTPGYNFPLTLPTVAFFVSLSIENGKPMLRLNTLHSSASAQASSSSSLQWLGLEGEGKEVKGLKSKRSWLIDIGGFAKKVKSTNLSPADQIKDCGAYRDCPNCHYRIDNRDVSTEWPGFPLGVKFDPSDVELLEHLAGKCGIGNAQLHMFINEFIPTIEEEEGICYTHPENLPGVKKDGSSAHFFHRTTNAYTTGQRKRRKIHHECLTEEHVRWHKTGKTKAILEDGVHKGFKKIMVLYIRPKKGSKPDKTNWVMHQYHLGTDEEEKNGEYVVSKIFQKQTEKNEENPGVEDSDQTEKNENRLADDSNCIASRTSPRTPKPNPPNPPRAGNFVDNDDNIDETELPFTQDVKCVPLCDVLDQNSAGDPAWLAGESQAVENFDFDGLDDILF…
	Ah_ann1.K9ZHT4.1	Arahy.18:68815413-68818348 (-)	2935	78	4.42	9236.55	26-76	MGVNEDLMMKDDSYASSVMEEEDDVPLPGFRFHPTDEELVSFYLKRKLDKKPISIELIKQIDIYKYDPWDLPRNLDIV
	Ah_ann1.KK00U0.1	Arahy.08:4243923-4245422 (-)	1499	376	7.84	42500.1	28-153	MMMMMMLSMEELACELSDHEKRNAQGLPPGFRFHPTDQELITFYLASKVFNTTTTTHVNFVEVDLNRCEPWELPEVAKMGEREWYLYSVRDRKYPTGLRTNRATAAGYWKATGKDKQVYGGGGLVGMKKTLVFYKGRAPRGQKTKWVMHEFRLDPHSSPSLSKDEWVICRIFHKSGEKRTPTTTPAPLLLHHQQHDPSSLFNDHISHSHNHNQNLLSPLLHPFPIPEETTKTKSSTINSNHYPPPPPSSQHLLKLNKSTKLTKTVPPSPSFFQYQQLLEDDPNLLHWMDSGNNNNNNCKANNTASSVEIMDAAAAGLIAFSSGGPSPTPTNNNNNNSEIIRDMMMMSSSSASMLHILDDAPLGIQSWPHHHHHHLL
	Ah_ann1.L5HHP2.1	Arahy.08:51200843-51202462 (-)	1619	322	8.99	36484.2	13-137	MENICSEVEMDLPPGFRFHPTDEELISHYLYNKVIDTNFSARAIAEVDLNRSEPWDLPWKAKMGEKEWYFFCVRDRKYPTGLRTNRATEAGYWKATGKDKEIYRGKSLVGMKKTLVFYKGRAPKGEKSDWVMHEFRLHGKFNPHNLPKSAKNEWVICRVFQKSSAAKKIHLTGIMRLDSSVFLPPLADSSSSPSNTATTAPYVPCFSNPIIHNQVGIFDPFSNTPFVADSFYSSQGMPMQHAQPPSSTYSASGYTTHDHSILRALLQNNSSNLRNGFKPGEREMAHHQTSLVDANNNNNNGITSVVAPQDLSSLWNYQVQIK
	Ah_ann1.L9IK9Y.1	Arahy.01:110960045-110961987 (-)	1942	330	8.16	37217.1	18-142	MEKVASLVLKEEEQMDLPPGFRFHPTDEELITHYLYKKVIDTNFAARAIGEVDLNRCEPWDLPWKAKMGEKEWYFFCVRDRKYPTGLRTNRATESGYWKATGKDKEIFRGKSLVGMKKTLVFYKGRAPKGEKTNWVMHEFRLEGKFSIHNLPKTAKNEWVICRVFRKSSAGKKVHISGIMRLDTFRTELDSSGLPPLTETSPSFDTIHDESPYVPCFSNPIDVPRNQAAGGSGGGGGVFGGSFPNNSSSSVPAYAVSSNILPRMPICGGSLYSTQHQDQSILRALYESNEREMISVSQETGLTTEMNVETNSVVSNFDLGRAHFESLWNY
	Ah_ann1.LV3APC.1	Arahy.02:4991065-4994322 (-)	3257	466	6.13	51443.4	16-143	MPESMSISVNGQSQVPPGFRFHPTEEELLQYYLRKKVSYEKIDLDVIRDVDLNKLEPWDIQEKCKIGTTPQNDWYFFSHKDKKYPTGTRTNRATAAGFWKATGRDKVIYSNGKRIGMRKTLVFYKGRAPHGQKSDWIMHEYRLDDNTTNDANIVSNVMGDAAQEEGWVVCRIFKKKNHLKTLDSPLTSSISGDGGRRSHHHHHLFDSCDEGALEQILQQMGRGGGGGGCKEEINNYDQSNNNNNNNNNNYGGSSSLTTRYARPFDTINNNVDSRFLKLPSLESPKSTSMDHNNNNNNNDNDDSNENNGYHPIIPVEMVTENEGSFTCDNPNNMFHHHHLGGGGGGSSDGGGGLTNWVALDRLVASQLNGQTEASRKLSCFNDPTMGYGTGNHDLLFPSV…
	Ah_ann1.M99KVR.1	Arahy.13:117576839-117578079 (+)	1240	211	9.45	23678.6	16-145	MEKLNFVKKNGVSRMPPGFRFQPTDEELVFQYLKCKVFSFPLPASMIPDINLSNYDPWDLPGNCDEHQEMYFFSSKEPKYRNGSRMNRTTTSGYWKATGSDKRIISSSNNSDDNSILGIRKTLVFYQGKSPNGTRTHWVLHEYRLVSTTLHANNNACDIGDWVLCRLSVKKRSVGSGSIIISKKARSSPSSSSSSSTSSNNVMEVSSSYAS
	Ah_ann1.MFVS6B.1	Arahy.07:25230677-25235223 (+)	4546	698	4.69	77655.3	26-152	MGAVEVFQQQPLVVDAAPVLSLNSLPLGFRFRPTDEELVDFYLRQKINGNGDEVWVIREIDVCKWEPWDLPDLSVVRNKDPEWFFFCPQDRKYPNGHRLNRATSHGYWKATGKDRKIKSGSTVIGMKKTLVFYTGRAPKGKRTNWVMHEYRPTLQELDGTNPGQNPYVLCRLFKKQDESLEGSNGEEMERTTSTNLTANYSPEEIQSDPAVKSVSSSQATEDDKKLAVIPLTPEEAISNVITPVGCQSDGCDAYDAQNQIAAGDPSKEEDLQVNMDIFYDPSELFDDKLFSPLHKHIPEELFHQSNNEANGHFGLQHQCGTNEISISDFFDSVINWDEISGDNSSGQTPNSAWFDVQHNESWGNSNVDMVHARPLQVGGADYPGDATEGKLPLLKTREF…
	Ah_ann1.MGN032.1	Arahy.04:128745511-128748005 (-)	2494	248	8.61	28216.7	17-140	MEGRGSSFVKNGELRLPPGFRFHPTDEELVVQYLKRKVFSCPLPASFIPEVDICKSDPWDLPGDLEQERYFFSTREAKYPNGNRSNRATNSGYWKATGLDKHIATSKGHQLIGMKKTLVFYRGKPPYGSRTDWIMHEYRLVSHPHLLPMQNWVLCRIFFKRRAPATAKNVLLDHNSHSASASEEAFTISHEGSNSKVVFYDFLAQNRADLNRVTPPASSTSGTSGITTESDEHEDSSSCNNFPFFSWY
	Ah_ann1.MI72XM.2	Arahy.10:91687223-91690640 (+)	3417	367	4.75	40434.3	7-133	MAAMKSIPGYRFHPTDVELVQYFLKRKVMGKRFPCDVIAELDIYKYPPWDLPDHSLLKTGDLEWYFFCPRGKKYSSGGRMNRATECGYWKTTGKDRSVENKKLVVGMIKTLVFHMGKAPKGDRTDWVLHEYRLQDKDLADKGVQQDSYVICKVFQKDGPGPRNGAQYGRPFNEEDWDKEDEIDCVESAPVAALPAAVPIQPASCHSSVVNNVNLSVSECYGLTSVSCLTGPMPSCSAHPSAPSNQVDGDITPVPGSSIEDNIMAPTQNTTTEKVDNPPDINNAEGTPCFDPNEIFGGLGDLDGLFEMGGIGHGFSCGQNGGYTVNEMLSAGDGLRFPDPLDYLELGDLDTPLLWETNEQGNWSQDNK
	Ah_ann1.N4TQEE.1	Arahy.10:92412281-92413664 (-)	1383	230	5.23	26107.5	37-155	MDYGSVVITIPNSTIHTYTTNSMMMMTADYESVKQLPPGFLFSPTDEELVLHFLYAKASLLPCHPNIIPDLDVSLAHPSQLNGKALSSGNQYYFFSKVKEKRITENGYWKEIGESEAILSSTFEKKVGTKKNLVFHIGEAPHGIETSWVMQEYHICPSSNIISTTRARRKHDHQIWSKWVLCKVYEKKGSVRGVNYCSDDDDSGTELSWLDEIYLSLDDDLEEISVSILD
	Ah_ann1.NB8KRW.1	Arahy.13:29651468-29653481 (-)	2013	362	6.34	40777	15-166	MGVPEKDPLSQLSLPPGFRFYPTDEELLVQYLCRKVAGNHFSLPIIAEIDLYKFDPWILPGIYLIRDNDIISVIESKMFIYLVCFCAGKAIFGEKEWYFFSPRDRKYPNGSRPNRVAGSGYWKATGTDKVITTEGRKVGIKKALVFYIGKAPKGTKTNWIMHEYRLLNGSQKSLGSTKLDDWVLCRIYKKNLSSSQKVNMPSFTSKEWSNGSSPSSSSHIDDMLELPEIDDRCFALPRVNSLQHEEKLTLGGTGNNFPDWVNSGGLDSVPEFGSQSQGMTSYDGNDLYVPSASQFCHVNTMVVPGNPTEEEVQSGIRTQRIDENFGLFQQNSNVFTHRYLSSSGDSFGFGYPNQQFGFGFRE
	Ah_ann1.NLE5K3.1	Arahy.10:5667472-5669359 (+)	1887	185	4.83	21399.8	9-127	MGDNNVNLPPGFRFYPTDEELVVHFLHRKAALLPCHPDVIPDLDLYPYDPWELDGRALAEGNQWYYYSRRTQSRVTENGYWKATGMEEPVMTSSTNKRVGIKKYFVFHLGESPSAIKTNWIMQEYCLSDYSASSSRSSKRKSDYSKWVICRVYERNGDDDDGTELSCLDEVFLSLDDLDEISLPN
	Ah_ann1.Q3Y7SF.1	Arahy.03:127243745-127245897 (-)	2152	330	8.36	36456.9	24-151	MIMVDNSTDSSSGAGDQHHHPQLPPGFRFHPTDEELVVHYLKKKASSSPLPVAIIADVDLYKFDPWELPSKAAFGDQEWYFFSPRDRKYPNGARPNRAATSGYWKATGTDKPILSSDGNKQKVGVKKALVFYGGKPPKGVKTNWIMHEYRLTDNNNNASSSISSKPPSIPLDPLKKTSLRLDDWVLCRIYKKSNSSSSSLPIPRPAFLMDEEKDLISMENSMVPTMSMSKPRSTSTTGCYGPMALENDDNFFDGILAASTDHHTMQNGSPGSSSSSKRFHGDLNNGDNTSFVSLLNQLPHNTPFHPNSILGSVGDAVLRQQFQLPGLNWN
	Ah_ann1.QDSH2R.1	Arahy.13:122796080-122797577 (+)	1497	206	5.19	23571.2	5-120	MTNLPPGFCFSPTDEELILHFLYSRISLPFHPSIIPDLDPSQLHPCQLNGKAFSSGNQHYFFTNKVKENRSTENGYWKEIGLSEPIISADANKKLGIKKYFVFNLNEGTETNWVMQEYHISSSMFHNPISCYANGTAHRRLLKPDQNQNNKWVLCRVYEKNKSQSQQGATANSYYSDEDDCGSELSYLDEVYLSLDDDLEVISPPN
	Ah_ann1.QL5RCW.1	Arahy.20:4143171-4146189 (-)	3018	324	8.41	36857.4	55-195	MAWCNDTHEKEIIASNNSTITLRPKSDPNVTCPSCGHNIQIIQEQGGIHELPGLPAGVKFDPNDIEILEHLEAKVMSHVPNLHPLIDEFIPTLQDENGICYTHPEKLPGVKKDGQIRHFFHRPSKAYTTGTRKRRKVHTDEDGSETRWHKTGKTRPVVAGGGLVKGFKKILVLYTNYGRQKKPEKTNWVMHQYHLGSNEEERDGELVVSKVFYQTQPRQCGNSIVIKEDNDDDLPYGKILMMNNSSKKHKNNNDRNVAAPVVDYYINYDHVDHHNHNHNSQRCSSPTQLIPNLVLQGDSSSLFRFASSSLDGNTNKTRLFERKL
	Ah_ann1.QVEY1G.1	Arahy.16:27133222-27134709 (-)	1487	225	7.93	26061.8	3-85,90-216	MWYAEVAKLNANEWYFFSFRDRKYATGFRTNRATTSGYWKATGKDRTVQDPLTQEVVGMRKTLVFYRNRAPNGIKTGWIMHEFRLETPHMPPKEDWVLCRVFHKSKEENSAKLIMYDSISTHHQSSNPMALVSTHHLNPINNHNNTYHAMNNFLHHFSSSRDDSQTNNANNNNSSVTQISPKGYDGYGFIWDHMDLEDGGVPSSDFQVDNNNNRNNNNNNNIALL
	Ah_ann1.QZZL54.1	Arahy.03:27969656-27971660 (-)	2004	376	8.17	42478.8	29-180	RKEKSSRNQKRFSIMGVPEKDPLSQLSLPPGFRFYPTDEELLVQYLCRKVAGNHFSLPIIAEIDLYKFDPWILPGIYLIRDNDIISVIESKMFIYLGSFCAGKAIFGEKEWYFFSPRDRKYPNGSRPNRVAGSGYWKATGTDKVITTEGRKVGIKKALVFYIGKAPKGTKTNWIMHEYRLLNGSQKSLGSTKLDDWVLCRIYKKNLSSSQNVNMPSFTSKEWSNGSSPSSSSHIDDMLELPEIDDRCFALPRVNSLQHEEKLTLGATGNNFPDWVNSGGLDSVPEFGSQTQGMTSYDGNDLYVPSASQFCHVNTMVVPGNPTEEEVQSGIRTQRIDENFGLFQQNSNVFTHRYLSSSGDSFGFGYPNQQFGFGFRE
	Ah_ann1.R9WKT4.1	Arahy.20:134322597-134325308 (+)	2711	292	4.71	33462.9	8-112	MNTKIELPPGFRFHPTDEELITHYLSQKVVGSCFYATAIIGEADFNKCEPWDLPCQTNRATGAGYWKATGKDREIYNAKAKALIGMKKTLVFYKGRAPNGEKTNWVMHEYRLEGDNKPSIYNLPKETKKEWALCRVLHKSEKKVMHVPQPQGLVEFSSYENKELPQLMDSSQVTFFSSDPNNQSEDPNPITRDDDNNNDDIIFDSIETPFLEQQPPYSSSYDSSDLDTLNPATWDISENAPTSNASKETDFDADMFSLMYNNREVFQTSFENQEYYAYDSVGHVDNGSLWNF
	Ah_ann1.RC5QY0.1	Arahy.13:141206124-141208762 (+)	2638	237	5.5	26989.2	52-170	SHSDLILPLISLITKQGKKHMGKGRSTLLLHSMSSSWFRFLALMGDSNVNLPPGFRFYPTDEELVVHFLQRKAALLPCHPDVIPDLDLYSFDPWELDGRALAEGNQWYYYSRRTQNRVTANGYWNPMGIEEAVVSNSSNRRVGIKKFYVFYVGEAPHGNRTNWIMQEYRLSDSAASSSRSSTKRKSQPKTDHSKWVVCRVYESDENDDDGDGDGTELSCLDEVFLSLDDLDEVSLPN
	Ah_ann1.RU4C7B.1	Arahy.18:101051702-101056198 (+)	4496	350	5.05	40013.7	7-133	MAPMSLPPGFRFHPTDEELVAYYLERKITGRSIELDIIAEVDLYKCEPWDLPDKSFLPSKDMEWYFYSPRDRKYPNGSRTNRATRGGYWKATGKDRAVQSQKKAVGMKKTLVYYKGRAPHGIRTNWVMHEYRLIESLPGTPHSSFKDSFSLCRIFKKTIQVQDKSKEEKEHQALLEEDHSSGIEISREMEAMNDNNNNNITLNSNEQYPNNNNNKLPNCDASSSDLTQGTCTPTETGIADDFHAQFACDEANSSAANSYSMGIAYPSNVFQDIEMSMYGSMHNYQFPQTPLVMEDFPQIDFAETKLLKPEVTEDCMFYDRYGRDCMNGTLEEIISLCSSQDNSVALPMLE
	Ah_ann1.S7B9UU.1	Arahy.07:71285736-71286519 (+)	783	172	5.06	19698.5	9-61	MGDSNANLPLGFWFYPTNEELVVHFLHRRAALLRCHPDVELWQRGTNGTTIVKGHKIESLPMIIGIQWELKRQRFQTQAIGELISRNFMCSMLEKPLMVTEPIESCKSIVFQNLQHPLADYKQKNHNKKQIIVICIVYESDENDGDDDGTGLSCLDEVFLSLDDLDEVSLPN
	Ah_ann1.S9FEUH.1	Arahy.03:135147748-135149530 (-)	1782	286	8.48	32833.3	12-136	MEGSSRSCELLPPGFRFHPTDEELIVYYLCNQATSKPCPASIIPEVDIYKFDPWELPGKAEFGEKEWYFFSPRDRKYPNGVRPNRATVSRYWKATGTDKAIYSKCKHVGVKKALVFYKGRPPKGIKTDWIMHEYRLLQQSNHNSRTTGSMRLDDCVLCRIYKKKHAAKALDQGQEYPTTVQINLNASTNNDDQKELMMMKNLPRTCSLTYLLDMNYFGPISQLLSDGSYNNSSTFEICQHSNSVDNIGIVDPLVKTQMVEMDDSYYAQDSGKSQVMKQGNDLRGYY
	Ah_ann1.SJ3Y3C.1	Arahy.05:12184444-12184988 (+)	544	154	8.69	18136.6	7-134	MESSCVPPGFRFHPTDEELVGYYLRKKVASQKIDLDVIREIDLYRIEPWDLQERCRIGYEEQNEWYFFSHKDKKYPTGTRTNRATMAGFWKATGRDKAVYDKAKLIGMRKTLVFYKGRAPNGQKTDWIMHEYRLESDENGPPQASLLDCSIRSN
	Ah_ann1.T50ENK.1	Arahy.15:150435587-150441902 (+)	6315	461	6.58	52236.9	51-192	MNNNKISNLSSVSSSDLIDAKLEEHQWCGGSKQCPGCGHKFESKPDWLGLPAGVKFDPTDQELIEHLEAKVESKNMKSHPLIDEFIPTIEGEDGICYTHPEKLPGVTRDGLSKHFFHRPSKAYTTGTRKRRKIQNECDLQGGETRWHKTGKTRPVMVNGKQKGCKKILVLYTNFGKNRKPEKTNWVMHQYHLGQHEEEKEGELVVSKIFYQTQPRQCNWSSDRSATTTIATAEGSGEPLQNSRRDSGSGSCSSKEINIGHRDEMSAVVGVNNTPITSFTHPLDIHHHLKSDHFSFIPFRKNFDEVGIGEASTAREVQASGSCDEVVHEHVNHHHQQQQQHHHHQHHQIATSAFHISRPSHPISTLISPPPLHHTSIILDDNSYQVSRIMLQNEHFQQQQ…
	Ah_ann1.T5AJQY.1	Arahy.13:23543199-23549543 (+)	6344	285	7.75	32562.4	50-190	MTECNEHENNHGNIIVEGRKDSLIRTCPTCGHHIKCQDQGGGLHDLPGLPAGVKFDPTDQEILEHLEAKVRSDIHKLHPLIDEFIPTLEGENGICYTHPENLPGVSKDGLIRHFFHRPSKAYTTGTRKRRKVNSDEEGNETRWHKTGKTRPVYIRGKLKGYKKILVLYTNYGGKQRKPEKTNWVMHQYHLGNDEEEKEGELVVSKVFYQTHPRQCSSLLVNNNKDSSTTLVKGNNNNGFVEYYHSNFISFDQGEHQHRSSGAQVVISHFPLHEAAPNYHSLNQKE
	Ah_ann1.TCTP66.1	Arahy.18:4207014-4208270 (-)	1256	360	5.95	41047.8	18-144	MEEGGGDQHASNSSYTFPPGFRFHPSDEELIVHYLQNRISSRPLPASIIAEIDLYKYNPWDLPKKALFGEEEWYFFSPRDRKYPNGLRPNRAAGSGYWKATGTDKPILTSYGSKRIGVKKALVFYLGRPPKGTKTDWIMNEYRLVDTITSPSRLKGSMRLDDWVLCRVRHKGYSSKNSCENQDNPCEPNMLPNLPRCDEGYPATNMNFHADMITDYQYKDYQILASILVGGHVPTTESMSSLNLKDGKGNDPITSVHEDGFHREDSSTTVSPLDCYFNSLKRKSNEDNQYENLISFNRKLNMETAMDDESSIINGGLNFYNQNQSQDDIIFNKRAAEPSINFQELKQSAFIGRYPQCSSD
	Ah_ann1.TY7WD8.1	Arahy.03:7810468-7813061 (+)	2593	315	6.62	36289.2	16-143	MIDMGSSSVIEGEVTLPGFRFHPTEEELLDFYLKNMVVGKKLRFDVIGFLNIYHHDPWDLPGLAKVGEREWYFFVPRDRKHGTGGRPNRTTEKGFWKATGSDRKIVTLSDPKRIIGLRKTLVFYEGRAPRGSKTDWVMNEYRLPDNCPLPKDIVLCKIYRKATSLKVLEQRAAIEEEMKQMVGSPESTPSSTDTMSYEEQQQNQNQNQNLQLLPPQHVVTKKEVEAELEEEKMVHVTLATTKQENKDTTKNNKSSCCGNTNTNSNTSSLQLPFGKDKIPELQMPMMITDWTQDTFWAQLNSPWLQNYTYSNILNF
	Ah_ann1.U16Y2L.1	Arahy.05:5793583-5797056 (+)	3473	356	5.2	40346.9	7-140	MGGASLPPGFRFHPTDEELIGYYLKRKVEELEIELEVIPVIDLYKFDPWELPEKSFLPKRDLEWFFFCPRDRKYPNGSRTNRATKAGYWKATGKDKKVVCQSSPSTSIMKATGYRKTLVFYRGRAPLGDRTDWVMHEYRLCDDLGQDSPSFQGAYALCRVIKKNDKASDYKGKRGVSSSKNENENENESSMRLSSSKEHLSISADVSSQASQLCSESRYSSPIASPCAYNVAATAGFEPPSVDTNPSTFLVSPDMILDSSKDFAQTQDVISGFFPHHELPSTMTPWQSLEHTEISSSSSYSNFNGEIEFSDELGLIGRMSRYSGQVDMLDFYGNEEVLYEYEGYDQINSIRDPRQF
	Ah_ann1.U487DX.1	Arahy.10:2874656-2876604 (+)	1948	169	9.34	19160.9	9-135	MDSCQPQLPPGFRFHPTDEELIVHYLKRKASSAPLPVAIIADVDLYKFDPWELPSKATFGEQEWYFFSPRDRKYPNGARPNRAATSGYWKATGTDKPIIASDGQHRLGVKKALVFYGGKPPKGVKTNWIMHEYRLTTTHNNNSISSNLMIGCCAEYMKKATVAILQEQR
	Ah_ann1.UCK419.1	Arahy.09:120314039-120317924 (+)	3885	417	5.1	46452.5	57-195	MAGSSWLVDKSRIATKIKSASGASGKVLWKSNPTRTCPNCQHVIDNSDVAQEWPGLPKGVKFDPSDQEIISHLLAKVGAAGSEPHPFIDEFIATLEVDDGICYTHPKHLPGVKQDGSATHFFHRSIKAYNTGNRKRRKINDQDSGDVRWHKTGKTKPVISDGVQRGCKKIMVLYMTSVRGVKAEKTNWVMHQYHLGTDEDEKEGEYVISKVFYQQQVKFGEKDDHDVPGTNEATVVKDDPVTSEPPHSEKQCSYLHIGEKSHQIPQGPQTDCVEDIQAECEEIVKTDVAMADAQNNEGMDNVENNADGEQKWWDSESQNLLDSQQLVEALALCDDLLHSQCSNKDDENVEHKEHLSLSIYAHLGPEHLKKDLEECQNLNLDPANVELETPPSEFRLSQL…
	Ah_ann1.UEI6NJ.1	Arahy.07:9582880-9584601 (+)	1721	122	10	14076	1-54	MVRTNGLGSWEGEDIRKEIMANKTNQRIGMRKRYRFEKSGTSHDGGWILHQYSIDSSLLPNPSNMNNYVLCRFRKNNIKPRQKRRKPVASKTVATVISNANDYAGIVEFVKQSENGDERMEI
	Ah_ann1.UK39BN.1	Arahy.17:5194800-5198834 (-)	4034	251	5.41	29394.7	36-236	MDVAKLYMNNDYSEEHEHEHEDEDHEMMKEEKEVVLPGFRFHPTDEELVGFYLRRKVEKKPLKIELIKHVDIYKYDPWDLPTNNATKDLHEAEVWTLCRIFKRIPTYKKYTPNLKDSSTSPLMNKPINNINHQTDSSVTSISCSLESDNNNSKPFLTFTNTMTMGIQQCERKPLVIGHVDERNNNFFLDHSSIHHQQAPTTITTTALSSSSYSSWNQHHLVEDYLFANENWDDLRSVVEFATDPNNSKVYL
	Ah_ann1.UX5JN7.1	Arahy.05:95117452-95123223 (-)	5771	460	6.58	51973.7	51-192	MNNNKISNLSSVSSSDLIDAKLEEHQLCGGSKQCPGCGHKFESKPDWLGLPAGVKFDPTDQELIEHLEAKVESKNMKSHPLIDEFIPTIEGEDGICYTHPEKLPGVTRDGLSKHFFHRPSKAYTTGTRKRRKIQNECDLQGGETRWHKTGKTRPVMVNGKQKGCKKILVLYTNFGKNRKPEKTNWVMHQYHLGQHEEEKEGELVVSKIFYQTQPRQCNWSSDRSATTIIATAEGSGEPLQNSRRDSGSGSCSSKEINIGHRDEMSAVVGVTNTPITSFAHPLDIHHHLKSDHFSFIPFRKSFDEVGIGEASTAREVQASGSCDEVVHEHVNHHHHQQQQQHHHHHHQIATSAFHISRPSHPISTLISPPPLHHTSIILDDNSYQVSRIMLQNEHFQQQQ…
	Ah_ann1.V0X4SV.1	Arahy.05:115369102-115371675 (-)	2573	240	5.87	27636.7	8-123	MNTFCHVPPGFRFHPTDEELVDYYLRKKVNSCRIDLDVIKDVDLYKIEPWDLQGWVVCRVFKKRVTSIMRKMSDHDSPSCTWYDDSSFMHQQPDHFDNSCSSSSKHQLIPNNNCDVFYQQHNNNLPLHHLPLLHQTAALSNHNNNNPIMAPPFAAINNNETTAFQEQGKSLIHHQALLYGNLNEEQASSSADWRLVDKFVSSQLREDHHVSKQELMMPENNNNNNNDNGASTSNSSCPIM
	Ah_ann1.V20ZHW.1	Arahy.10:77824837-77828550 (+)	3713	592	5.52	66957.8	24-150	MGAVVDCYPPHAGEVAVLSLNSLPLGFRFRPSDEELVDYYLRQKINGNGEEVWVIREIDVCKWEPWDLPDLSVIRNKDPEWFFFCPQDRKYPNGHRLNRATNHGYWKATGKDRKIKSGSTLIGMKKTLVFYTGRAPKGKRTNWVMHEYRPTLKELDGTNPGQNAYVLCRLFKKQDESLEVSNCDEVEQTDSAPMAANYSPEEIQSDQALAEVSPSQVTDEKHQGVIPEISEEAVSNVITSADCHSDGYDACERRNQAFELPAEDIPPLNWDIFNDPEDKIFDDKLFSPVHSHIPPEFYYQANNETNIADILNSVNWDEISYEDPYSQAQNNFFNNVKQSVSGSEPDAGLTNMTCIHPTNVVYPEEAIHRKVALATTPQFCSTFTSDFSADEQKSSVALI…
	Ah_ann1.V6VDUM.1	Arahy.03:22261119-22266410 (+)	5291	286	7.78	32659.4	50-190	MSESNEHENNHGNIIVEGRKDSLIRTCPTCGHHIKCQDQGGGIHDLPGLPAGVKFDPTDQEILEHLEAKVRSDIHKLHPLIDEFIPTLEGENGICYTHPENLPGVSKDGLIRHFFHRPSKAYTTGTRKRRKVNSDEEGNETRWHKTGKTRPVYIRGKLKGYKKILVLYTNYGGKQRKPEKTNWVMHQYHLGNDEEEKEGELVVSKVFYQTHPRQCSSLLINNNKDSSTAALVKDNNNNGFVEYYHSNFISFDQGEHQHRSSGAQVVISHFPLHEGAPNYHSLNRKE
	Ah_ann1.V88TU5.1	Arahy.07:72037706-72043979 (+)	6273	323	7.57	36519.1	12-134	MSNISLVEARLPPGFRFHPKDEELVCDYLMKKFTHNESLLMIDVDLNKCEPWDIPETACVGGKEWYFYTQRDRKYATGLRTNRATASGYWKATGKDRPILRKGSLVGMRKTLVFYQGRAPKGRKTEWVMHEFRVEPPLPPPNTTSSKEDWVLCRVFYKNREVSGKPNSMGSCYDDTGSSSLPALMDSYISFDQQQQPQTHLHADEYEQVPCFSIFSHAQTSPIFNHIMEPKLFPTNNNNNNNATLYGGGGTTTTPNLGSCLDPFSCDRKVLKAVLSQLTNMERNIPNNNNNNTNSIKGSPSLGEGSSESYLSEVGMPNLWNNY
	Ah_ann1.V9YDBD.1	Arahy.10:2052797-2056222 (-)	3425	319	8.14	36591.1	55-194	MAWCNETHEKEIIASNNSTITLRPKSDQEIRNISCPSCSHNIQIIQEQGGIHELPAGVKFDPNDIEILEHLEAKVMSHVSNLHPLIDEFIPTLQDENGICYTHPEKLPGVKKDGQIRHFFHRPSKAYTTGTRKRRKVHTDEDGSETRWHKTGKTRAVVAGGLVKGFKKILVLYTNYGRQKKPEKTNWVMHQYHLGSNEEERDGELVVSKVFYQTQPRQCGNSIVIKEDDDDLPYGKILMMNNRKKHKNNDDAAPVVDYYINYDHVEHHHNHNHNSQRCSSPTQLIPNLVLQGDSSSLFRFASSSLDGNANKTRLFERKL
	Ah_ann1.VCF3H0.1	Arahy.08:48032457-48035512 (+)	3055	304	6.42	35117.6	8-131	MQGGLELPPGFRFHPSDEELVNHYLCKKCAKQSIAAPIIKEIDLYKFDPWQLPEMALYGEKEWYFFSPRDRKYPNGSRPNRAAGSGYWKATGADKPIGKPKALGIKKALVFYAGKAPKGVKTNWIMHEYRLANVDRSAANKLNNNNLRLDDWVLCRIYNKKGKIEKFNSATTGLEQKLPKFSPGEILHYDHEHEHETKPKIIHNFSNNEHQLYMDTSDSVPRLHTDSSCSDHAVSPDATCDKEVESNPKWSNELDMQLFDTFDFQLNNYDNNLPMNDDDLFGNQFQMNQLMSFQDTFLFPQKPF
	Ah_ann1.VI6QZG.1	Arahy.20:10819554-10821059 (+)	1505	185	4.92	21413.9	9-127	MGDNNVNLPPGFRFYPTDEELVVHFLHRKAALLPCHPDVIPDLDLYPYDPWELDGRALAEGKQWYYYSRRTQSRVTENGYWKATGMEEPVMTSSTNKRVGIKKYFVFHLGESPSAIKTNWIMQEYCLSDYSASSSRSSKRKSDYSKWVICRVYERNGDDDDGTELSCLDEVFLSLDDLDEISLPN
	Ah_ann1.W5I9MA.1	Arahy.03:134840922-134842779 (+)	1857	201	4.56	21973.6	11-118	MEGEKLDEIMLPGFRFHPTDEELVGFYLKRKIQQMPLSIELIKQLDIYKYDPWDLPNLISNDCLIPSSTTPLETSSNSAKPTMDFSSLLLNMSSSVLGDFAGKTSSSSSSQEGTAAAATATTITSSFGGGMQEHYPTIPLLRQMHQGNNNNNNNIGINNNNVSAGGEEQELEKVGSIVGFPFMNIGDAWKSNMLWDTSCPL
	Ah_ann1.W8FFAE.1	Arahy.13:137847419-137848474 (-)	1055	188	9.76	21623.7	9-140	MASTKLPSGASKKFKPTDEELIQDFLLNKINGRPLPNNGTILEGELFGTEKNPWEIWEENVENSYDGKDLYFFTTLKRKFSTNSLRMVRTIGLGSWEGEDIGKEIMANKTNQRIGMRKRYRFEKSGTSHDGGWILHQYSIDSSLLPNPSNMNNYVLCRFRKNNSKPRQKKRKIVAPKTVATVIPFIAY
	Ah_ann1.WB1HDB.1	Arahy.20:126391431-126395275 (+)	3844	370	8.86	41026.5	34-160	MQKEKEAITANKEGTNKKDIGIMECCHGKEETLPPGFRFHPTDEELITCYLINKISDSNFSGRAITDVDLNKCEPWELPGKAKMGEKEWYFFSLRDRKYPTGVRTNRATNTGYWKTTGKDKEILNSVTSELVGMKKTLVFYKGRAPRGEKSNWVMHEYRIHSKSTFRTTKDEWVVCRVFQKSAGAKKYPSSNHASRAMNPFNLEIGHHNIVPPPPMMQLGDPAAAHFLYGRNYMNTAELAEVARVLRVGTGSTSTNLPGMQPQINYPVAASSPGVGFTISGLNLNLGGGGGGTVVATTQPVLRPMQPTPPSQTLGMVPHHQVHHDVSSNMISGAENVGYVNEISNTNGGHGNRFMGMDHCMDLDNYWPSY
	Ah_ann1.WF4CBH.1	Arahy.14:143181041-143183535 (-)	2494	248	8.61	28216.7	17-140	MEGRGSSFVKNGELRLPPGFRFHPTDEELVVQYLKRKVFSCPLPASFIPEVDICKSDPWDLPGDLEQERYFFSTREAKYPNGNRSNRATNSGYWKATGLDKHIATSKGHQLIGMKKTLVFYRGKPPYGSRTDWIMHEYRLVSHPHLLPMQNWVLCRIFFKRRAPATAKNVLLDHNSHSASASEEAFTISHEGSNSKVVFYDFLAQNRADLNRVTPPASSTSGTSGITTESDEHEDSSSCNNFPFFSWY
	Ah_ann1.WPHD30.1	Arahy.03:119219928-119222377 (-)	2449	260	7.71	29917.8	8-131	MKSELELPPGFRFHPTDEELVNHYLCKKCASQSIAVPIIKEIDLYKFDPWHLPEMALYGEKEWYFFSPRDRKYPNGSRPNRAAGTGYWKATGADKPIGKPKALAIKKALVFYAGKAPKGVKTNWIMHEYRLANVDRSAGNKKNNLRLDDWVLCRIYNKKGKIEKYNHLGAADHKSASSWEENERKPEVKERLHMDTSSDSVVSADVTWESREVQSEPKWTDLLDQVFDFQLGSFVDFSSAGDDPFAPQLSPWHQDTFITF
	Ah_ann1.WULW7H.1	Arahy.06:95121633-95123973 (-)	2340	396	6.21	44478.3	17-142	MEEPVVVNKGEEPLDLPPGFRFHPTDEEIITYYLTEKVMNSSFSATAIGEADLNKSEPWDLPKKAKMGEKEWYFFCQKDRKYPTGMRTNRATDSGYWKATGKDKEIFKGKGNLVGMKKTLVFYRGRAPKGEKTNWVMHEFRLEGKFANYNLPKAAKDEWVVSRVFHKNTDVKKTTTPSSSSSIIPGLLRINSIGDDLLDCSTLPPLMDPHPTPLDTTKSDGYYFPSFSSSHQILNIKPEEHNTSHQIPITNYQIPNFNTTLSSSSSHQIRLQNHLNLFSSSSSNNNYHNSSWPSYYDEVHHHHQDDILLRAIASKNYSNGGGGGGGECKVEQFSSGNQSVVSVSQDTGLSNDRTTNDTSSVVSKQQHNNKTLYEDLEGPSSSVAPLSDLECLWDTY
	Ah_ann1.X47CQ0.1	Arahy.13:121867204-121869706 (-)	2502	260	7.09	29859.7	8-131	MKSELELPPGFRFHPTDEELVNHYLCKKCASQSIAVPIIKEIDLYKFDPWHLPEMALYGEKEWYFFSPRDRKYPNGSRPNRAAGSGYWKATGADKPIGKPKALAIKKALVFYAGKAPKGVKTNWIMHEYRLANVDRSAGNKKNNLRLDDWVLCRIYNKKGKIEKYNHLGAADHKSASSEEENERKPEVKERLHMDTSSDSVVSADVTWESREVQSEPKWNDLLDQVFDFQLGSFVDFSSAGDDPFAPQLSPWHQDTFITF
	Ah_ann1.XB6K25.1	Arahy.18:26244149-26246859 (-)	2710	366	7.22	40441	20-146	MDSFYHHHNHHFDNSDTHLPPGFRFHPTDEELITYYLVKKVLDNTFTGRAIAEVDLNKCEPWELPEKAKMGEKEWYFFSLRDRKYPTGLRTNRATEAGYWKATGKDREIYSSKTCALVGMKKTLVFYRGRAPKGEKSNWVMHEYRLEGKFAYHYLSRSSKDEWVISRVFQKTTTGGGGGGGGSAVSTTAGGSKKAKMSTSTTTSTMSFCPEPSSPSSVYLPPLLDSSPYTTATTGSVTSAAAAYDGRQSSSFDNNNNDSTREHVSCFSTISNNFVNGFFDLAPMDSFARFQRNNNVGVSAFPSLRSLQDNLQINPLFFSAAAAQPLHGGELHAAGAWPVPEDQRVAEAAAAGMALGHSELDCMWGY
	Ah_ann1.XKF840.1	Arahy.07:14476515-14482811 (+)	6296	679	5.43	77435.1	7-133	MAPVSLPPGFRFHPTDEELVAYYLKRKINGRKIELEIIAEVDLYKCEPWDLPGKSLLPGKDLEWYFFSPRDRKYPNGSRTNRATKSGYWKATGKDRKVNSQCRAVGMKKTLVYYRGRAPHGSRTDWVMHEYRLDDRECENASSGLQDAYALCRVFKKSAVITPKVDEEHHHHHHYVNANNHNNSSHALPITSDQSSSMELYSEGRGEDLDNSSNYLVPIDTTSTLPLNNMVMNNNNSDASFNSRDNNGKWSQFISEDPLFSFPTSSSSFANSYGSITYPPSKVDIALECARMQHRFTMPPLEVEDFPHVGTSELKMTELASGAGSTVHGTRNETDILQEILSVAHASQELINHSSYSSSWGGDGGGNHENCATHGDDFTFMVGSTNYNNNNLNDINNMR…
	Ah_ann1.XMHS8A.1	Arahy.05:109971298-109975961 (-)	4663	431	4.98	48531.8	59-195	MAGASWLVDKSRIATKIKSASGACDPNEVIWKTNPTRICPNCHHPIDNSDVTQEWPGLPKGVKFDPSDQEIIWHLLVKAGVGNLKPHPFIDEFITTLEVDDGICYTHPQHLPGVKQDGRASHFFHRAIKAYNTGTRKRRKVHGQDDVRWHKTGRTKLITLNGVPKGCKKIMVLYTNAVRGGKSEKTNWVMHQYHLGTEEDEKEGEYVISKVFYKEDQDIPEAAESKNATVAKVDPVTPKSTTPEPPRNERQDSDLGLDLDLGQEALVFTEMDCLDEIQADCEESAKANPPVLETQENEGMDNKETNAYEAQPWWDSDSQNLLDSQQLVEALTLCEDIFHSQSSNKDDENDKNQTGLSVYAHLGPEHLKKDIEECQKLAPAGPEHQKDIEDGQNLDIDLA…
	Ah_ann1.YB9YM9.1	Arahy.18:22631603-22633194 (-)	1591	297	9.18	33049.3	16-142	MESTDSSTGSQQPNLPPGFRFHPTDEELVVHYLKKKAASAPLPVAIIAEVDLYKFDPWELPAKATFGEQEWYFFSPRDRKYPNGARPNRAATSGYWKATGTDKPVLTSGGTQKVGVKKALVFYGGKPPRGIKTNWIMHEYRLADNKPNNRPPGCDLGNKKNSLRLDDWVLCRIYKKNNTHRSPMEHEREDSMDDMIGGIPPSINVGQMNARFHLSKMSTSFSNGLLENDHHHHQNLLEGMMLGGGNNNNNNVVPPNMLGLGSASNTINNNSNKAELSFVPTMTTSSNTKRSIISLLE
	Ah_ann1.YH9HLJ.1	Arahy.20:5058215-5060443 (+)	2228	345	6.51	39364.7	9-135	MDSCQPQLPPGFRFHPTDEELIVHYLKRKASSAPLPVAIIADVDLYKFDPWELPSKATFGEQEWYFFSPRDRKYPNGARPNRAATSGYWKATGTDKPIIASDGQHRLGVKKALVFYGGKPPKGVKTNWIMHEYRLTTTHNNNSISSSKSFPSLPSHLPSANNKKNSLRLDDWVLCRIYEKSNRGNFARTALMEHHDHDDDDDDNKDQLSAETTSMIENMSTMSSQNSKPTQHYGPLLVQNDDNFFDGILAADHHNQQHNLPMKRTLVNMNNSQFWNETNKRFHCDLNNNTNIVANNDEDNTSFVSLLSHNQIPHHPTNNASLLDPTVADGVFRQHFQLQAINWNL
	Ah_ann1.YSLF5V.1	Arahy.18:109673629-109678502 (-)	4873	350	6.73	40504.1	11-140	MMAGSGQLTVPPGFRFHPTDEELLYYYLKKKVSYEAIDLDVIREVDLNKLEPWDLKDKCRIGSGPQNEWYFFSHKDKKYPTGTRTNRATTAGFWKATGRDKAIYHTNNSKRIGMRKTLVFYIGRAPHGQKTDWIMHEYRLDEDDAEVQEDGWVVCRVFKKKNQSRGFQQEIEEEEHHHLAAEHQHMRGVASQQVLDPKHHHHLQHHQGLYDNDNDNNYTNNFDGSMHLPQLFSPESSVATAAAHTSMNAMDILECSQNLLRLTTTSGCGLNLMQQQHGERFNGDWSFLDKLLASHHGSTMDHHHHHHHHSKCNNNLHHQHPAIAIGTTSSQKFPFHHLGCDNHDIMKFSK
	Ah_ann1.YV5C93.1	Arahy.13:137702109-137703952 (+)	1843	198	4.56	21704.4	11-118	MEGEKLDEIMLPGFRFHPTDEELVGFYLKRKIQQMPLSIELIKQLDIYKYDPWDLPNLISNDCLIPSSTTTPLETSSNSAKPTMDFSSLLLNMSSSVLGDFAGKTSSSSSSQEGTAATATTITSSFGGGMQEHYPTIPLLRQMHQGNNNNNIGINNNNVSAGGEEQELEKVGSIVGFPFMNIGDAWKSNMLWDTSCPL
	Ah_ann1.YXGX3A.1	Arahy.08:30758971-30760629 (+)	1658	264	7.06	29669	5-137	MEDPPTGFRFYPTEEELVAFYLNTQLQLQGHTTHINRVIPVVDINGVEPWTLPSLAGELCREEKEQWFFFVPRQEREARGGRINRTTASGYWKATGSPGYVYSSDNQVIGVKKTMVFYKGKAPTGRKTKWKMHEYRAIVQAPNQSPTAIPQLRHEFSLCRVYVISGSFRAFDRRPREVVVPRVLHHGSSTTSAQQHQGESSARVQANNNNNGSSSSETSLSSGGPDLPPDTGGGGSCSNWNSSEVQVQAQVQEPLWEWEQLDWL
	Ah_ann1.YY4A03.1	Arahy.15:160449218-160451778 (-)	2560	240	5.87	27533.5	8-127	MNTFCHVPPGFRFHPTDEELVDYYLRKKVNSTRIDLDVIKDVDLYKIEPWDLQGWVVCRVFKKRVTSIMRKMSDHDSPSCTWYDDSSFMHQQPDHHFDNSCSSSSKHQLIPNNNCDVFYQQHNNNNLPLHHLPLLHQNNNNPIMAPPFAAINNNETTAFQEQGKSLIHHQALLYGNLNEEQASSSAAAAAADWRLVDKFVSSQLREDHHVSKQELMMPENTNNNNNDNGASTSNSSCPIM
	Ah_ann1.Z03JM7.1	Arahy.03:115179052-115180523 (+)	1471	211	9.45	23638.5	16-145	MEKLNFVKKNGVSRMPPGFRFQPTDEELVFQYLKCKVFSFPLPASMIPDINLSNYDPWDLPGNCDEHQEMYFFSSKEPKYRNGSRMNRTTTTGYWKATGSDKRIISSSNNSDDNSILGIRKTLVFYQGKSPNGTRTHWVLHEYRLASTTLHANNNACDIGDWVLCRLSVKKRSVGSGSIIISKKARSSASSSSSSSTSSNNVMEVSSSYAS
	Ah_ann1.Z8VU36.1	Arahy.16:152695626-152700210 (+)	4584	558	6.7	62573.1	25-167	MEQEEEPQQNEPPHSHSQSRCVTLPPGCRFHPSEELLLRYYLTNKNGTGNWNGNGGLGFDGSDLIRELDFYDYDPFELPDFACFAYGYGGRRRHWYCFTSVRVSRGERWKRKRKVKSGFWLRRGRVSNVNGVGENVVLGTRTRFVFYMGDSAKNGARTDWVLYEYALVDHVMASYVLCRVFSKPRYKNSASDIGLSCCAEESVSAVRHIGIQHDEHVKLDAVEAKVCDDISIDHNNEICAGGNSDNDNQVKNAHDIDALRCLAGPQGSQQLSIANFYISNNLKSLVRNGAISVGSQLAFLSSLQLPSPFLDLLDLRTHSYDLGCIPLFFPANIIINIRLNVLFFLLNGKTYYCSVETAISKSSSNMSFHPALAFQQTFALACSFASESERLPLLPSSST…
	Ah_ann1.ZDQ75D.1	Arahy.16:100258873-100260783 (+)	1910	263	6.51	30057.1	5-135	MENMPPGYRFYPTEEELISFYLRNKLEGVREDMNRVIPVLDIYEYSPSQLPQISGEASVRDSEQWFFFIPRQESEARGGRPKRLTTTGYWKATGSPNHVFSSDNRVIGMKRTMVFYCGRAPNGTKTDWKMNEYKAIDTHHASSSSSSSSSSNNRAVPMLRQEFSLCRVYKKAKCLRAFDRRPPPRRDTYPPSQNNGSSSFDHHHQHNQTVEKSSGAGSSPESSCSEDHGQCSHRTEDVENANEPFLDWEQIDWFLGSSSPPEP
	Ah_ann1.ZM1I0C.1	Arahy.05:13979981-13983527 (+)	3546	368	8.01	42638	40-169	MRCKNVKKRKIYVQRFYLEFLGARYIKLRRFEMNAFSHVPPGFRFHPTDEELVDYYLRKKIASKRIDLDVIKDVDLYKIEPWDLQEICKIGSDDENEWYFFSHKDKKYPTGTRTNRATKAGFWKATGRDKAIYSSSSHCLVGMRKTLVFYKGRAPNGLKSNWIMHEYRLDSNQEDGWVVCRVFKKRMPTLRNVVDYDDQLPFMQGSPSTHYPCKHELHQFQYNTNDAFLQLPHLESPNQVLSCGSPVIAPYAYAENNNNNNGTSSTSALQSYSSERIQQQLHLLYGSNIEQAVVVDQVTDWRVLDKFVASQLMSQDQDQASKETCSMADEQHVATTVLPNGSTKQEMAPQDDYVSTSASSNCDIHLWN

## Sheet: Table S2
Table S2. Details of well-known NAC genes from model and crop plants.
TF ID	Description/function	Common name/other name	Regulation	Signature domain	Expressed in microarray/ uniprot/experimental evidences etc.	Reference	Protein sequence
Arabidopsis
AT1G52890.1	NAC domain-containing protein 19	ANAC, ANAC019, F14G24.16, NAC019	Induced by drought, high salinity and abscisic acid (ABA). Slightly up-regulated by jasmonic acid. Not induced by cold treatment.	NAM	stems, flowers, cauline leaves,rosettes.	[61]	MGIQETDPLTQLSLPPGFRFYPTDEELMVQYLCRKAAGYDFSLQLIAEIDLYKFDPWVLPNKALFGEKEWYFFSPRDRKYPNGSRPNRVAGSGYWKATGTDKIISTEGQRVGIKKALVFYIGKAPKGTKTNWIMHEYRLIEPSRRNGSTKLDDWVLCRIYKKQSSAQKQVYDNGIANAREFSNNGTSSTTSSSSHFEDVLDSFHQEIDNRNFQFSNPNRISSLRPDLTEQKTGFHGLADTSNFDWASFAGNVEHNNSVPELGMSHVVPNLEYNCGYLKTEEEVESSHGFNNSGELAQKGYGVDSFGYSGQVGGFGFM
AT1G01720.1	Stress-induced transcription factor NAC1	ANAC002, ATAF1, NAC002, T1N6.12		NAM	flower, inflorescence, leaf, root, seed	[62]	MSELLQLPPGFRFHPTDEELVMHYLCRKCASQSIAVPIIAEIDLYKYDPWELPGLALYGEKEWYFFSPRDRKYPNGSRPNRSAGSGYWKATGADKPIGLPKPVGIKKALVFYAGKAPKGEKTNWIMHEYRLADVDRSVRKKKNSLRLDDWVLCRIYNKKGATERRGPPPPVVYGDEIMEEKPKVTEMVMPPPPQQTSEFAYFDTSDSVPKLHTTDSSCSEQVVSPEFTSEVQSEPKWKDWSAVSNDNNNTLDFGFNYIDATVDNAFGGGGSSNQMFPLQDMFMYMQKPY
AT1G69490.1	NAC-LIKE, ACTIVATED BY AP3/PI	ANAC029, ATNAP, F10D13.14, NAC029, NAC29, NAP	Induced by the heterodimer APETALA3 (AP3)/PISTILLATA (PI)	NAM	floral meristem, leaf	[63]	MEVTSQSTLPPGFRFHPTDEELIVYYLRNQTMSKPCPVSIIPEVDIYKFDPWQLPEKTEFGENEWYFFSPRERKYPNGVRPNRAAVSGYWKATGTDKAIHSGSSNVGVKKALVFYKGRPPKGIKTDWIMHEYRLHDSRKASTKRNGSMRLDEWVLCRIYKKRGASKLLNEQEGFMDEVLMEDETKVVVNEAERRTEEEIMMMTSMKLPRTCSLAHLLEMDYMGPVSHIDNFSQFDHLHQPDSESSWFGDLQFNQDEILNHHRQAMFKF
AT3G15500.1	NAC domain-containing protein 19	ANAC055, ATNAC3, MJK13.16, NAC055, NAC3	Strongly induced by high salinity. Slightly up-regulated by drought, abscisic acid (ABA) and jasmonic acid. Not induced by cold treatment.	NAM	inflorescence, leaf, seed	[61]	MGLQELDPLAQLSLPPGFRFYPTDEELMVEYLCRKAAGHDFSLQLIAEIDLYKFDPWVLPSKALFGEKEWYFFSPRDRKYPNGSRPNRVAGSGYWKATGTDKVISTEGRRVGIKKALVFYIGKAPKGTKTNWIMHEYRLIEPSRRNGSTKLDDWVLCRIYKKQTSAQKQAYNNLMTSGREYSNNGSSTSSSSHQYDDVLESLHEIDNRSLGFAAGSSNALPHSHRPVLTNHKTGFQGLAREPSFDWANLIGQNSVPELGLSHNVPSIRYGDGGTQQQTEGIPRFNNNSDVSANQGFSVDPVNGFGYSGQQSSGFGFI
AT4G27410.2	Encodes a NAC transcription factor induced in response to desiccation.	ANAC072, F27G19.10, NAC072, RD26	Strongly induced by drought, high salinity and abscisic acid (ABA). Slightly up-regulated by cold treatment. Not induced by jasmonic acid	NAM	leaves, root pericycle, epidermis.	[61]	MGVREKDPLAQLSLPPGFRFYPTDEELLVQYLCRKVAGYHFSLQVIGDIDLYKFDPWDLPSKALFGEKEWYFFSPRDRKYPNGSRPNRVAGSGYWKATGTDKIITADGRRVGIKKALVFYAGKAPKGTKTNWIMHEYRLIEHSRSHGSSKLDDWVLCRIYKKTSGSQRQAVTPVQACREEHSTNGSSSSSSSQLDDVLDSFPEIKDQSFNLPRMNSLRTILNGNFDWASLAGLNPIPELAPTNGLPSYGGYDAFRAAEGEAESGHVNRQQNSSGLTQSFGYSSSGFGVSGQTFEFRQ
AT5G08790.1	Stress-induced transcription factor NAC1	ANAC081, ATAF2, NAC081, T2K12.140	Induced by wounding, jasmonic acid, salicylic acid	NAM	flower, inflorescence, leaf, root, seed	[73]	MKSELNLPAGFRFHPTDEELVKFYLCRKCASEQISAPVIAEIDLYKFNPWELPEMSLYGEKEWYFFSPRDRKYPNGSRPNRAAGTGYWKATGADKPIGKPKTLGIKKALVFYAGKAPKGIKTNWIMHEYRLANVDRSASVNKKNNLRLDDWVLCRIYNKKGTMEKYFPADEKPRTTTMAEQSSSPFDTSDSTYPTLQEDDSSSSGGHGHVVSPDVLEVQSEPKWGELEDALEAFDTSMFGSSMELLQPDAFVPQFLYQSDYFTSFQDPPEQKPFLNWSFAPQG
AT2G27300.1	NTM1-like 8	ANAC040, F12K2.12, NTL8	Induced by high salt stress, drought stress. Repressed by gibberellic acid	NAM	Expressed in seeds, leaves, roots and inflorescence ; Expressed in roots, rosette leaves, cauline leaves, shoot apex, stems and flowers	[74, 63]	MSKEAEMSIAVSALFPGFRFSPTDVELISYYLRRKIDGDENSVAVIAEVEIYKFEPWDLPEESKLKSENEWFYFCARGRKYPHGSQSRRATQLGYWKATGKERSVKSGNQVVGTKRTLVFHIGRAPRGERTEWIMHEYCIHGAPQDALVVCRLRKNADFRASSTQKMEDGVVQDDGYVGQRGGLEKEDKSYYESEHQIPNGDIAESSNVVEDQADTDDDCYAEILNDDIIKLDEEALKASQAFRPTNPTHQETISSESSSKRSKCGIKKESTETMNCYALFRIKNVAGTDSSWRFPNPFKIKKDDSQRLMKNVLATTVFLAILFSFFWTVLIARN
AT3G44290.1	NAC domain containing protein 60	ANAC060, NAC060, NAC60, NTL5, T10D17.80	Induced by salt, drought stress and methyl methanesulfonate (MMS) treatment	NAM	Expressed in roots, rosette leaves, cauline leaves, shoot apex, stems and flowers.	[75]	MAAAPPIEPAVTTTFPGFKFSPTDIELISYYLKRKMDGLERSVEIIPEVEIYNFEPWDLPDKSIVKSDSEWFFFCARGKKYPHGSQNRRATKIGYWKATGKERNVKSGSEVIGTKRTLVFHIGRAPKGGRTEWLMHEYCMIGVSLDALVICRLRRNTEFQGSTIQKPPQPSLPLDKHVNLRNEAISESIYGWETMVDFYLSSESGQELLSEIAESSQSSQNPQVPSEEDFYADILRDEIVKLDDPAVSGNTLINVPRLQTESNTTRVLPLPDMVDKQMQSLLQKLPLQNDTGEENNISMSNCFIGIYSIKSINRARWDVVVWLLVMIAVLVFYLV
AT1G34180.2	Stress-induced transcription factor NAC1	ANAC016, F23M19.14, NAC016, NTL3	Induced by cold, salt, drought stress and methyl methanesulfonate (MMS) treatment.	NAM	Expressed in roots, rosette leaves, shoot apex, stems and flowers.	[75]	MVDSSRDSCFKAGKFSAPGFRFHPTDEELVVYYLKRKICCKKLRVNAIGVVDVYKVDPSELPGNFQHLLIDFDSCLSMLKTGDRQWFFFTPRNRKYPNAARSSRGTATGYWKATGKDRVIEYNSRSVGLKKTLVFYRGRAPNGERTDWVMHEYTMDEEELGRCKNAKEYYALYKLYKKSGAGPKNGEQYGAPFQEEEWVDSDSEDADSVAVPDYPVVRYENGPCVDDTKFCNPVKLQLEDIEKLLNEIPDAPGVNQRQFDEFVGVPQGNSAEVIQSTLLNNSSGEYIDPRTNGMFLPNGQLYNRDSSFQSHLNSFEATSGMAPLLDNEKEEYIEMNDLLIPELGASSTEKSTEFLNHGEFGDVNEYDQLFNDISVFQGTSTDLSCLSNFTNNTSGQRQQ…
AT1G34190.1	Regulates the mitochondrial retrograde response and coordinates organellar functions and stress responses.	ANAC017, F23M19.13, NAC017, NTL7, RAO2	Induced by cold and drought stresses.	NAM	flower, root, seed, silique	[75]	MADSSPDSCFKGGKFSAPGFRFHPTDEELVMYYLKRKICRKRLRVNVIGVVDVYKMDPEELPGQSMLKTGDRQWFYFTPRSRKYPNAARSNRGTENGYWKATGKDRVIEYNSRSVGLKKTLVFYRGRAPSGERTDWVMHEYTMDEDELGRCKNPQEYYALYKLFKKSGAGPKNGEQYGAPFQEEEWVDDDNEDVNAIAVAVPEQPVVRYEDARRVDERRLFNPVILQLEDIDELLNGIPNAPGVPQRCIPQVNSEEELQSTLVNNSAREFLPNGQQYNRPSSFDSLETAEVTSAPLVFEKEDFIEMDDLLLIPEFGASSTEKAAQFSNHGEFDDFNEFDQLFHDVSMSLDMEPIDQGTSANLSSLSDSANYTSDQKQQLLYQQFQDQTPENQLNNIMDP…
AT1G32870.1	Arabidopsis NAC domain-containing protein 13; Expression in rosette leaves is activated by high concentration of boron.	ANAC013, ANAC13, F9L11.7, NAC13, NTL1	Induced by heat, salt stress, abscisic acid (ABA)	NAM	Expressed in roots, rosette leaves, shoot apex, stems and flowers.	[75]	MDLSVENGGLAPGFRFHPTDEELVVYYLKRKIRRKKLRVEAIGETDVYKFDPEELPEKALYKTRDRQWFFFSLRDRKHGSRSSRATERGYWKATGKDRVIHCDSRPVGEKKTLVFHRGRAPNGERTNWVMHEYTLHKEELKRCGGEDVKDAYVLYKIYKKSGSGPKNGEQYGAPFIEEEWAEDDDDDVDEPANQLVVSASVDNSLWGKGLNQSELDDNDIEELMSQVRDQSGPTLQQNGVSGLNSHVDTYNLENLEEDMYLEINDLMEPEPEPTSVEVMENNWNEDGSGLLNDDDFVGADSYFLDLGVTNPQLDFVSGDLKNGFAQSLQVNTSLMTYQANNNQFQQQSGKNQASNWPLRNSYTRQINNGSSWVQELNNDGLTVTRFGEAPGTGDSSEFL…
AT3G10500.1	Anther indehiscence factor	AIF, ANAC053, F13M14.22, F18K10.7, NAC053, NTL4	Induced by abscisic acid (ABA), Induced by heat shock, Induced by cold, drought stress and methyl methanesulfonate (MMS) treatment	NAM	Expressed in roots, rosette leaves, cauline leaves, shoot apex and stems.	[75]	MGRGSVTSLAPGFRFHPTDEELVRYYLKRKICNKPFKFDAISVTDVYKSEPWDLPDKSRLKSRDLEWYFFSMLDKKYRNGSKTNRATEMGYWKTTGKDREILNGSKVVGMKKTLVYHKGRAPRGERTNWVMHEYRLVDQDLDKTGVHQDAFVLCRIFQKSGSGPKNGEQYGAPFVEEEWEEEDDMTFVPDQEDLGSEDHVYVHMDDIDQKSENFVVYDAIPIPLNFIHGESSNNVETNYSDSINYIQQTGNYMDSGGYFEQPAESYEKDQKPIIRDRDGSLQNEGIGCGVQDKHSETLQSSDNIFGTDTSCYNDFPVESNYLIGEAFLDPNSNLLENDGLYLETNDLSSTQQDGFDFEDYLTFFDETFDPSQLMGNEDVFFDQEELFQEVETKELEKEE…
AT5G04410.1	Functions as a transcriptional activator, regulates flavonoid biosynthesis under high ligh	ANAC078, NAC078, NAC2, NTL11, T32M21.10	Induced by heat and methyl methanesulfonate (MMS) treatment	NAM	flower, leaf, root, seed	[75]	MGRGSVTSLAPGFRFHPTDEELVRYYLKRKVCNKPFKFDAISVTDIYKSEPWDLPDKSKLKSRDLEWYFFSMLDKKYSNGSKTNRATEKGYWKTTGKDREIRNGSRVVGMKKTLVYHKGRAPRGERTNWVMHEYRLSDEDLKKAGVPQEAYVLCRIFQKSGTGPKNGEQYGAPYLEEEWEEDGMTYVPAQDAFSEGLALNDDVYVDIDDIDEKPENLVVYDAVPILPNYCHGESSNNVESGNYSDSGNYIQPGNNVVDSGGYFEQPIETFEEDRKPIIREGSIQPCSLFPEEQIGCGVQDENVVNLESSNNNVFVADTCYSDIPIDHNYLPDEPFMDPNNNLPLNDGLYLETNDLSCAQQDDFNFEDYLSFFDDEGLTFDDSLLMGPEDFLPNQEALDQ…
AT4G01540.1	Designated NTM1 (for NAC with transmembrane motif1). NTM1 regulates cell division in Arabidopsis.	ANAC068, F11O4.4, NAC68, NTL12, NTM1	Induced by Drought, salt	NAM	-	[74]	MMKGLIGYRFSPTGEEVINHYLKNKLLGKYWLVDEAISEINILSHKPSKDLPKLARIQSEDLEWYFFSPIEYTNPNKMKMKRTTGSGFWKPTGVDREIRDKRGNGVVIGIKKTLVYHEGKSPHGVRTPWVMHEYHITCLPHHKRKYVVCQVKYKGEAAEISYEPSPSLVSDSHTVIAITGEPEPELQVEQPGKENLLGMSVDDLIEPMNQQEEPQGPHLAPNDDEFIRGLRHVDRGTVEYLFANEENMDGLSMNDLRIPMIVQQEDLSEWEGFNADTFFSDNNNNYNLNVHHQLTPYGDGYLNAFSGYNEGNPPDHELVMQENRNDHMPRKPVTGTIDYSSDSGSDAGSISTTSYQGTSSPNISVGSSSRHLSSCSSTDSCKDLQTCTDPSIISREIRE…
AT4G01550.1	Encodes a plasma-membrane bound NAC transcription factor, whose controlled proteolytic activation allows it to enter the nucleus	ANAC069, F11O4.5, NAC069, NAC69, NTL13, NTM2		NAM	flower| seed	[74]	MVKDLVGYRFYPTGEELINHYLKNKILGKTWLVDEAISEINICSYDPIYLPSLSKIKSDDPVWYFFCPKEYTSAKKKVTKRTTSSGYWKATGVDRKIKDKRGNRGEIGIKKTLVYYEGRVPKGVWTPWVMHEYHITCLPQDQRNYVICQVMYKGEDGDVPSGGNNSSEPSQSLVSDSNTVRATSPTALEFEKPGQENFFGMSVDDLGTPKNEQEDFSLWDVLDPDMLFSDNNNPTVHPQAPHLTPNDDEFLGGLRHVNREQVEYLFANEDFISRPTLSMTENRNDHRPKKALSGIIVDYSSDSNSDAESISATSYQGTSSPGDDSVGSSNRQFLQTGGDEILSSCNDLQTYGEPSISSSTRQSQLTRSIIRPKQEVKQDTSRAVDSDTSIDKESSMVKT…
AT1G01010.1	NAC domain containing protein 1;	ANAC001, NAC001, NTL10, T25K16.1	Cold, Drought, Salt, MMS	NAM	Expressed in roots, rosette leaves, cauline leaves, shoot apex, stems and flowers.	[74]	MEDQVGFGFRPNDEELVGHYLRNKIEGNTSRDVEVAISEVNICSYDPWNLRFQSKYKSRDAMWYFFSRRENNKGNRQSRTTVSGKWKLTGESVEVKDQWGFCSEGFRGKIGHKRVLVFLDGRYPDKTKSDWVIHEFHYDLLPEHQRTYVICRLEYKGDDADILSAYAIDPTPAFVPNMTSSAGSVVNQSRQRNSGSYNTYSEYDSANHGQQFNENSNIMQQQPLQGSFNPLLEYDFANHGGQWLSDYIDLQQQVPYLAPYENESEMIWKHVIEENFEFLVDERTSMQQHYSDHRPKKPVSGVLPDDSSDTETGSMIFEDTSSSTDSVGSSDEPGHTRIDDIPSLNIIEPLHNYKAQEQPKQQSKEKVISSQKSECEWKMAEDSIKIPPSTNTVKQSWIV…
AT3G49530.1	Serves as a molecular link between cold signals and pathogen resistance responses	ANAC062, NAC062, NTL6, T9C5.120	induced in Cold, Drought, Salt, Heat, MMS (methyl methanesulfonate), ABA, SA (Salicylic Acid)	NAM	flower, leaf, root, seed	[74]	MNQNLHVLSMDSLPVGLRFRPTDEELIRYYLRRKINGHDDDVKAIREIDICKWEPWDLPDFSVIKTKDSEWLYFCPLDRKYPSGSRQNRATVAGYWKATGKDRKIKSGKTNIIGVKRTLVFHAGRAPRGTRTNWIIHEYRATEDDLSGTNPGQSPFVICKLFKKEELVLGEEDSKSDEVEEPAVSSPTVEVTKSEVSEVIKTEDVKRHDIAESSLVISGDSHSDACDEATTAELVDFKWYPELESLDFTLFSPLHSQVQSELGSSYNTFQPGSSNFSGNNNNSFQIQTQYGTNEVDTYISDFLDSILKSPDEDPEKHKYVLQSGFDVVAPDQIAQVCQQGSAVDMSNDVSVTGIQIKSRQAQPSGYTNDYIAQGNGPRRLRLQSNFNGINTKNPELQAI…
AT1G33060.2	NAC domain-containing protein 14	ANAC014, NAC014	induced in drought, cold, heat	NAM	flower, silique, vegetative tissue	[74]	MNQIKNKTLPEMTTEQALLSMEALPLGFRFRPTDEELINHYLRLKINGRDLEVRVIPEIDVCKWEPWDLPGLSVIKTDDQEWFFFCPRDRKYPSGHRSNRATDIGYWKATGKDRTIKSKKMIIGMKKTLVFYRGRAPRGERTNWIMHEYRATDKELDGTGPGQNPYVLCRLFHKPSDSCDPAHCEEIEKVNFTPTTTTRCSPDDTSSEMVQETATSGVHALDRSDDTERCLSDKGNNDVKPDVSVINNTSVNHAETSRAKDRNLGKTLVEENPLLRDVPTLHGPILSEKSYYPGQSSIGFATSHMDSMYSSDFGNCDYGLHFQDGASEQDASLTDVLDEVFHNHNESSNDRKDFVLPNMMHWPGNTRLLSTEYPFLKDSVAFVDGSAEVSGSQQFVPDI…
AT4G35580.3	NAC transcription factor-like 9	CBNAC, NTL9	induced in Cold and heat	NAM	bud, flower	[71]	MGAVSMESLPLGFRFRPTDEELVNHYLRLKINGRHSDVRVIPDIDVCKWEPWDLPALSVIKTDDPEWFFFCPRDRKYPNGHRSNRATDSGYWKATGKDRSIKSKKTLIGMKKTLVFYRGRAPKGERTNWIMHEYRPTLKDLDGTSPGQSPYVLCRLFHKPDDRVNGVKSDEAAFTASNKYSPDDTSSDLVQETPSSDAAVEKPSDYSGGCGYAHSNSTADGTMIEAPEENLWLSCDLEDQKAPLPCMDSIYAGDFSYDEIGFQFQDGTSEPDVSLTELLEEVFNNPDDFSCEESISRENPAVSPNGIFSSAKMLQSAAPEDAFFNDFMAFTDTDAEMAQLQYGSEGGASGWPSDTNSYYSDLVQQEQMINHNTENNLTEGRGIKIRARQPQNRQSTGLI…
Oryza
LOC_Os01g66120.3	NAC family protein	SNAC2, OsNAC6, ONAC048	Drought response	NAM	callus, flower, leaf, panicle, root, stem	[64]	MALYGEKEWYFFSPRDRKYPNGSRPNRAAGSGYWKATGADKPVGSPKPVAIKKALVFYAGKAPKGEKTNWIMHEYRLADVDRSARKKNSLRLDDWVLCRIYNKKGGLEKPPAAAVAAAGMVSSGGGVQRKPMVGVNAAVSSPPEQKPVVAGPAFPDLAAYYDRPSDSMPRLHADSSCSEQVLSPEFACEVQSQPKISEWERTFATVGPINPAASILDPAGSGGLGGLGGGGSDPLLQDILMYWGKPF
LOC_Os03g60080.1	NAC family protein	SNAC1, ONAC002	Drought response	NAM	callus, flower, leaf, panicle, root, seed, stem	[64]	MGMGMRRERDAEAELNLPPGFRFHPTDDELVEHYLCRKAAGQRLPVPIIAEVDLYKFDPWDLPERALFGAREWYFFTPRDRKYPNGSRPNRAAGNGYWKATGADKPVAPRGRTLGIKKALVFYAGKAPRGVKTDWIMHEYRLADAGRAAAGAKKGSLRLDDWVLCRLYNKKNEWEKMQQGKEVKEEASDMVTSQSHSHTHSWGETRTPESEIVDNDPFPELDSFPAFQPAPPPATAMMVPKKESMDDATAAAAAAATIPRNNSSLFVDLSYDDIQGMYSGLDMLPPGDDFYSSLFASPRVKGTTPRAGAGMGMVPF
LOC_Os01g15640.1	Stress-induced transcription factor NAC1	NAC74, NAC8, Os01g0261200	Upregulated in Cold and Salt, also in response to heat and drought	NAM	callus, flower, leaf, panicle, root, seed, stem	[42]	MESLRDMVLPPGFGFHPKDTELISHYLKKKIHGQKIEYEIIPEVDIYKHEPWDLPAKCDVPTQDNKWHFFAARDRKYPNGSRSNRATVAGYWKSTGKDRAIKMGKQTIGTKKTLVFHEGRPPTGRRTEWIMHEYYIDERECQACPDMKDAYVLCRITKRNDWIPGNGNELDNSDPHPEPYDAPPSVISTEQLNPAAEPVVGVEAAPVTVAEPDGVTTSAITANIPSPSDDINLDDWLNELFDPFFDPEQSLASADLSPDEQNVESSNVGALAPKVEQDYSSPNENVVDDTEYLLPEDVYNILHPGTDDFNMLQNPLDQYPIQYATDVWSGIQKEELWSPQANAEPSQSNEAADNGIIRRYRSMKTPETSVPQFKGKTQAKMRVGINKMATSSSESINQT…
LOC_Os02g57650.1	Stress-induced transcription factor NAC1	ONAC070/OsNTL6	Salt, Heat response	NAM	callus, flower, leaf, panicle, root, seed, stem, vegetative meristem	[64]	MSQSPPDSSSAAAVPLAPGFRFHPTDEELVSYYLRRRILGRRLRIDAIAEVDLYRLEPWDLPSLSRIRSRDAQWYFFARLDRKVTGAGAGGRGGPGNRTNRATPRGYWKTTGKDRDVHHRGKLVGMKKTLVFHSGRAPKGQRTNWVMHEYRLLDADGTQDLHVVCRIFQKNGSGPQNGAQYGAPYLEEDWEEEDDAIENMPASGAFAEMAAVTDTADESTEEDGNFSLKTNDEPLQTQEYQPEITPVKAQGSNEETNGGGYSCDVFSLDEILQEPENVCKNEEQNAIDDKFTIAELSGYPRQDDGYVGENGPVNWIDPSNGDNTNWPLRAYSTQNHVNGTLSADGFFDTVNGTNSYSGPSDNQNLYLQDDGLTSSHQVGDNMPFYDASSNHKWVDGKDD…
LOC_Os08g44820.1	NAC family protein	ONAC040/OsNTL5	Salt, Heat response	NAM	callus, flower, leaf, panicle, root, seed, stem	[64]	MSHPSSSSSSAPPAAAEATSLAPGFRFHPTDEELVSYYLKRKVHGRPLKVDAIAEVDLYKVEPWDLPARSRLRSRDSQWYFFSRLDRKHANRARTNRATAGGYWKTTGKDREVRNGPTTVGMKKTLVFHAGRAPKGERTNWVMHEYRLDGQTTIPPQDSFVVCRIFQKAGPGPQNGAQYGAPFVEEEWEEDDEDVGLLPVEEKDNSDDQEKEISGAMEKGYLQMSDLVQNLVDQNENGTIALPVSDNSNNSNHSEDVDGNSGDILSDQNLGSNFLHHVEPVEQNGLVLNENMFSSANAGDLFNISSPNDGFLELKDFADIADLENPLANESTIWPSDGWPWKSTDSMEAVNGASNEFSPLAGEQIFQPEELEQLLQSLQEDSHMGSTISDPPHSSITNL…
LOC_Os08g06140.1	NAC family protein	ONAC037/OsNTL2	Salt, cold response	NAM	callus, flower, leaf, panicle, root, seed, stem	[64]	MTVMELKKLPLGFRFHPTDEELVRHYLKGKITGQIRSEADVIPEIDVCKCEPWDLPDKSLIRSDDPEWFFFAPKDRKYPNGSRSNRATEAGYWKATGKDRVIRSKGDKKKQQVIGMKKTLVFHRGRAPKGERTGWIMHEYRTTEPEFESGEQGGYVLYRLFRKQEEKIERPSPDEVDRSGYSPTPSRSTPDNMEPIEDGNTPLNRESPESALHESPIDLPALTEAQAAPITRWLADRTDNATTNEVNISHMPHHGLDGGAKQASPSAGAFPQLIGSQQNIHDNNELATVSAPMLPHEDFNNFPLGAIGNFDGNMNPRDPVEEFLNQTIADPDEHSSTTSKAQYDSDTGIIPTEFENHGVMQGEFMDDLSGLENLDFWPDDRNPQLSALYEDTPLLPYDS…
LOC_Os09g32040.1	NAC family protein	ONAC051/OsNTL4	Salt, Heat response	NAM	callus, flower, leaf, panicle, root, seed, stem	[64]	MGMENPPLRWPPGFRFSPTDEELVLYFLKRRIATGRPTPYIADVDVYKSHPSHLPERSALRTGDKQWFFFSRMDRKYPNGSRASRTTGEGYWKATGKDRSICNGGGGGTASGRAVGSKKTLVYHHGRAPRGERSDWVMHEYTLLADALPPAARDREAYALYKLFHKSGAGPKNGEQYGAPFREEDWLDDDDHHHDQLPAEAALPAPATTSGRAATTEEHADFELPGGDLDVLLAQIENDQDIIEAQLDFSTHVTSQVQIQHRVHQGWLSDDGGKSDVADATTSGSALLMAENTCAELPIDGLEQLLMQISDDQQTVEMLSGFSASVPQSQLQHDYHQGCLGVHREEVGVADSTTVSSAVVTEECTVRELQDIEGLLMQIENDQENAESLPDFSTPVHLH…
Medicago
Medtr3g096140.2	Stress-induced transcription factor NAC1	MTR_3g096140, Mt_NAC33	Drought, Salt - UP	NAM	leaf, root	[66]	MYFLKRKILGRKFPFNVIDELDIYKYAPWDLPEKSLLKSGDLQWYFFTPVGKKYCTGGRMNRATEVGYWKTTGKDRSIEHRNQVVGMIRTLVFHTGKAPKGDRTDWVMHEYRLENKDLADNGVPQNSYVICRVFQKEGPGPRNGAQYGKPFNEKDWDSEEEIDYVQAVPVAAVSAPALILPSSSHISEENDMHTSARGCTGQTSLSGLSRLMPSGTTHPSAPGNQADDDILSMLAIFDDENALAGNENNGSEKVDNPGQANNAEDVPYLIPNEIFEDLGDLNSLVGLDEGGGFSYGQKDEYERLSTGNVSLFCNPPDFFELLDLEVPLSWQTKHDG
Medtr4g094302.1	NAC family protein	MTR_4g094302, Mt_NAC48	Drought, Salt- UP	NAM	leaf, root	[66]	MVDNNNNNVNLPPGFRFYPTDEELVVHFLHRKASLLPCHPDVIPDLDLYPFDPWQLQGRALEEGNQWYYYSRRTQNRMTNNGYWMPMGMEEQVVTSSSNKRVGMKKYYVFHIGEAPNGNQTNWIMQEYRLSDSASSSTRSSSKRKSQPKSWVICRVYERDEDDQDGDGTELSCLDEVFLSLDDLDEVSLPN
Medtr4g101680.1	Stress-induced transcription factor NAC1	MTR_4g101680, Mt NAC50	Cold, Salt - Upregulation	NAM	root, stem	[66]	MNTFSHVPPGFRFHPTDEELVDYYLRKKVSSKKIDLDVIKDVDLYKIEPWDLQELCKIGSDEQNDWYFFSHKDKKYPTGTRTNRATKAGFWKATGRDKAIYSKQFLVGMRKTLVFYKGRAPNGQKSDWIMHEYRLETNQNGISQEEGWVVCRVFKKRMTTVQKMNEYDQSPCNWYDDQVSFMPDLESPTRTNSHPPNYTSYHSCKPELELIQYNTPHQYHDANFLQLPHLESPKITQSIIPYNHHAHANNNNIALTQQMQYLQYHQQNLHSLYGGNSSTGNDEQVTDWRVLDKFVASQLSHEDNDNNNNNQDHVSNKETSSFSNAAILHVAEQITLLDNGSKKNEVSEEHASTSTSSCHMELWK
Medtr5g041940.1	NAC family protein	MTR_5g041940, Mt_NAC57	Upregulation in Cold, Drought, Salt, ABA	NAM	leaf, root	[66]	MELPPGFRFHPTDEELIVYYLCNQATSQPCPASIIPEVDIYKFDPWELPDKSGFGENEWYFFTPRERKYPNGVRPNRATVSGYWKATGTDKSIFSGSKHIGVKKALVFYKGRPPKGIKTDWIMHEYRLIGSRRQANRQIGSMRLDDWVLCRIYKKKNITKSLETNEDYPTNQINMTQTNDDNEQELVKFPRTCSLTNLLDMDYMGPISQILSDGSYNSTFEFQINTAHGGTIDPTYAAGLEKYNVKQNSSFGNQVFDQRE
Medtr7g083330.1	Stress-induced transcription factor NAC1	MTR_7g083330, Mt_NAC73	Upregulation in Cold, Drought, Salt, ABA	NAM	flower, leaf, root	[66]	MAVDEKYSELVSEDGMKLPVGFRFDPTDHELVDYYLTRKVCNQPLPNLLLEFDVFQTEPWKLPRDNRTSSKHMRYYFFDIRNRRFENMDARRAGNGEWRIYERNEEFALSNNQLIGRKNTFVYRRIQGNQALMTQWRMHEFVIGTIFHQTKVYSAVGAYRIFKMKVAKAEKKAPPTVIDFTMEDASVSAPPPSP
Medtr8g059170.1	NAC family protein	MTR_8g059170, Mt_NAC88	Cold response	NAM	leaf, root	[66]	MGVPERDPLSQLSLPPGFRFFPTDEELLVQYLCRKVAGHHFSLPIIAEIDLYKFDPWVLPGKANFGEKEWYFFSPRDRKYPNGSRPNRVAGSGYWKATGTDKIITTEGRKVGIKKALVFYIGKAPKGTKTNWIMHEYRLLDASRKHNLGSSKLDDWVLCRIYKKNSSSQKEIPTFSSKECCNASSPSSSSQVDEMLDSFLEIDDQSFALPRVTSLRMLQQEEKFGFNNMGAGIFSDWVNPTDIESSPEFGLGNQSDGMMNYGCNDYCVPSVPPFGNMDLSAESRNPTDEEVQSGMRTNRVTDPSSLYQHNTNVFLSGLGDPFGFGYSGH
Medtr8g093580.1	NAC family protein	MTR_8g093580, Mt_NAC 92	Cold-up, drought -down	NAM	leaf, root, stem	[66]	MAIPKLVPGFRFSPTGVELIKYFLKRKVLGKKFHNDVIAELDIYKYAPWDLPELSYLQNGDLEWYFFCPIEKKYRSGPRMKRATEIGFWKATGQDRAVQQNNQTVGMIKTLIFHTGKSPRGDRTDWVMHEYRLEDKDLADKGTVQDSYVICKVFQKEGPGPRNGAQYGRPFNEEDWSDDEVGIPFAESAALVPSLPVTSNSSVLNDQNLQTSGYIGSISMPCQSELVPSPDPTNSCQTGLTPSPDPANPCQTGFMPYPDPVNSCQTGGFMPSPNPANSCQTGLTPSPDPSNSCQTGFMPYPDPVNSYQTGFMPASDPANSCQTEFMPSPDHASSCQIGLMPLPDPANDSYPDNQAVNNDDDDILAMLDIFKGNGVLPAPDPANDSYPDNQAVNNDDDIL…
Medtr8g094580.1	Stress-induced transcription factor NAC1	MTR_8g094580, Mt_NAC94	Cold-up, drought -down	NAM	leaf, root, stem	[66]	MQGALELPPGFRFHPTDDELVNHYLCRKCASLPIAVPIIKEIDLYKFDPWHLPEMALYGEKEWYFFSPRDRKYPNGSRPNRAAGTGYWKATGADKPIGKPKALGIKKALVFYAGKAPKGIKTNWIMHEYRLANVDRSASKNNHNLRLDDWVLCRIYNKKGKIEKYNDTKPPMFSQFENETKPHIKMNMNGQDDQLYTDTSDSVPLFHTDSSGSDHVVSPDVTCDNKEVQSEPKWNEFVLGSDPVSAFDFQLNLMDDAEDDPFAPPIQYQINQLSGWQDVFMYLPK
Medtr8g099750.1	Stress-induced transcription factor NAC1	MTR_8g099750, Mt_NAC95	Upregulation in drought, salt stress	NAM	root, stem	[66]	MDKLNFIKNGVSRLPPGFRFQPTDEELVFNYLKCKIFSCPLPASIIPEVNVCKYDPWDLPGGCDEQERHFFSSKEAKYRNSNRMSRTTKCGYWKATGSDKKISSSTCNGIAGLRKTLVFYEGKSPNGSRTDWILHEYRLINVETTNNSAQNYGNEIGEWVLCRLSVRKRSGLEYGSTSTPNSRLMFDFMMVNNKTCSSTSSSCSSSSNNIEVSSNVQDHEQDYADHF
Glycine max
Glyma.20G172100	NAC family protein	Gm_NAC004	drought responsive	NAM	leaf tissues	[57]	MGEASGAGSADCFSQMMSSMPGFRFHPTDEELVMYYLKRKICGKRLKLDVIHETDVYKWDPEDLPGQSILKTGDRQWFFFCHRDRKYPNGGRSNRATRRGYWKATGKDRNVICNSRSVGVKKTLVFYAGRAPSGERTDWVMHEYTLDEEELKRCQGVKDYYALYKVYKKSGPGPKNGEQYGAPFNEEEWADDDIVDFNINSADQEAPNDVADNVNVPLPFLDDEINNIIREILDDELVLDQQHVNGYPDFPQVVSEETQSTVVDQFSEDVMLPEPVRISHPSCQFFDAQPSFDFNRPVTSHLHVSETSEVTSASNIKTKELDFNEDGFLEINDLIDTEPTLSNVENSVEYQHFEDGLSELDLFQDAQMFLRDLGPIIHETDSHAYTNALVSSNIECQSY…
Glyma.05G113000	NAC family protein	Gm_NAC021	drought responsive	NAM	leaf tissues	[57]	MGGATLPPGFRFHPTDEELVGYYLKRKVEGLEIELEVIPVIDFYKFDPWELPEKSFLPKRDLEWFFFCPRDRKYPNGSRTNRATKAGYWKATGKDRKVVCQSNPSTVGYRKTLVFYLGRAPMGDRTDWVMHEYRLCDDLGQATPCFQGGFALCRVIKKNVKASVSQGEHKGKRAGSSSINGSDTSVKFSSEPFSNSGDASSQASHLNKESRYSSPITSPYNVAPMGEYNQASVETNPSNFWISPDMILDSSKDYPPLQNAVAECFPRYDLPSVMAPWQSLEHPETSSSLSYSNFNVEVDFADSLSQIGCMSPYSRQWNSMDFYGNGNVPYDGYDQTNSISYPELF
Glyma.13G030900	NAC family protein	Gm_NAC065	drought responsive	NAM	leaf tissues	[57]	MAAATQLHLPPGFRFHPTDEELVVHYLCRKCASQEIAVPIIAEIDLYKYDPWDLPGMALYGEKEWYFFTPRDRKYPNGSRPNRSAGTGYWKATGADKPVGKPKPVGIKKALVFYAGKAPKGVKTNWIMHEYRLADVDRSVRKKNSLRLDDWVLCRIYNKKGAIEKQQPAPPPPSGVHKIECYEMEDVKPEYTAADCLYFEASDSVPRLHTTESSCSEQVVSAEFASEVQSERKRQGNSEFSYNYMDATLGNNQMSPLQDIFMYLSRPF
Glyma.06G114000	NAC family protein	Gm_NAC066	drought responsive	NAM	leaf tissues	[57]	MASELELPPGFRFHPTDEELVLHYLCRKCASQPIAVPIIAEIDLYKYDPWDLPGLATYGEKEWYFFSPRDRKYPNGSRPNRAAGTGYWKATGADKPIGQPKPVGIKKALVFYAGKAPKGDKSNWIMHEYRLADVDRSVRKKNTLRLDDWVLCRIYNKKGTIEKLQPSSDVAHSRNIESSEIEDRKPEILKSGGGCLPPPVPVPAPPQATAKTDYMYFDPSDSIPKLHTDSSCSEQVVSPEFASEVQSEPKWNEWEKSLEFPFNYVDATLNNSFMAQFQGNNQMLSPLQDMFMYWPNKSF
Glyma.06G248900	NAC family protein	Gm_NAC073	drought responsive	NAM	leaf tissues	[57]	MGVPERDPLAQLSLPPGFRFYPTDEELLVQYLCRKVAGHHFSLPIIAEVDLYKFDPWVLPGKAVFGEKEWYFFSPRDRKYPNGSRPNRVAGSGYWKATGTDKIITTEGRKVGIKKALVFYIGKAPKGSKTNWIMHEYRLLDSSRKHNLGTAKLDDWVLCRIYKKNSSSQKVEANFLAMECSNGSSPSSSSHVDDMLGSLPEINDRCFTLPRVNSLRTMHQQDEKFGSPNMGSGFFSDWVNSTDLDSISEFESGCQTQRMVNYDCNDFFVPSLPPLGHVDYMVDAPLEEEVQSGVRTRRVDGPGHFQPNPDTRLLPGSGDPFGFGFIMGQQVGFGVRE
Glyma.12G148900	NAC family protein	Gm_NAC082	drought responsive	NAM	leaf tissues	[57]	MESTEDSSTSSQQQPNLPPGFRFHPTDEELVVHYLKKKVDSVPLPVSIIADVDLYKFDPWELPAKASFGAEEWYFFSPRERKYPNGARPNRAATSGYWKATGTDKPICSGTQKVGVKKSLVFYGGKPPKGVKTDWIMHEYRVTENKPNNRPPGCDLGHKKNSLRLDDWVLCRIYKKGNTQRSHERDDSIDDMIGEVPPSINVGHMSARFHLSRMSTSYSGALLENDRNTLEGVVIGNGSVNGISNTNNITSVISSSHQFGTSNSKAELLPFVPSNNTSNSASKRTLSSLYWNVDDHKHFNLDSNGNVSVLRTDQENNNNNNGTSGSFATLLNQLPQTPSLPQIDGLLRTPYQIQGTNWYG
Glyma.06G249100	NAC family protein	Gm_NAC083	drought responsive	NAM	leaf tissues, flower, pod, seed coat	[57]	MESTEDSSTSSQQQQPNLPPGFRFHPTDEELVVHYLKKKVDSVPLPVSIIADVDLYKFDPWELPAMASFGAEEWYFFSPRERKYPNGARPNRAATSGYWKATGTDKPICSGTQKVGVKKSLVFYGGKPPKGVKTDWIMHEYRVAENKPNNRPPGCDLGHKKNSLRLDDWVLCRIYKKGNTQRSHERDDSMDDMIGEVPPSINVGHMNARFHLSKMSTSYSGALLENDRNTLEGVVIGNGNVNGINTNSINAISSSSSHHQFASSNSKAELLPFAPSNNNTSNSASKRTLSSLYWNVDDDNDDDDHKHFNLDSNGNVSVLRTEENNNNTNGTSGSFATLLNQLPQTPSLPQIDGLLRTPYQIQGTNWYG
Glyma.02G070000	NAC family protein	Gm_NAC087	drought responsive	NAM	leaf tissues	[57]	MGTPQSNNLPPGFRFHPTDEELILHYLRKKVASIPLPVSIIAEVDIYKFDPWELPAKAEFGEKEWYFFSPRDRKYPNGARPNRAAASGYWKATGTDKNIVASLPGGGVREHFGVKKALVFYKGRPPKGVKTNWIMHEYRFVDTNRPIRIKDTSMRLDDWVLCRIYKKTKHAVSPTTEAASSTLQVINEQLDQAEEEEQIKDNLLPILKNNTTLVPPQQTTLLMSQKSLSFSNLLDATDYSMLSTILSENNHSNNYLTPSEALFNNCENLDQEITPQNYYYNNNTNSYLFQKNPSHMENMARPKRHLSNMDHEDNMILYPSKKYQSSSCNFPNSNPQWNFMFKQPLMSPQYLPFQ
Extensive details were taken from references mentioned, as well as from plant TF database version 4

## Sheet: Table S3
Table S3. Summary of conserved motifs for chickpea, pigeonpea, and groundnut NAC genes.
No.	Motif	Consensus sequence/pattern	Sequence/no. of genes	Width
Chickpea
1	WYFFSPRDRKYPNGSRTNRATKAGYWKATGKDK	WYFF[SC]P[RK]D[RK]KYP[NT]GSR[TP]NRATX[SA]G[YF]WKATGKD[KR]	51	33
2	LPPGFRFHPTDEELVVYYL	LPPGFRFHPTDEEL[VI]X[YH]YL	67	19
3	FYKGRAPKGEKTBWIMHE	FYKG[RK]APKGE[KR]T[ND]W[IV]MHE	66	18
4	KRKVSGLPISLDVIAEVDLYKYEPWDLPEKAKLGEK	[KR][RK]K[VI]X[GS]XP[IFL]X[LA]D[VI]IAE[VI]D[LI][YN]K[YF][ED]PW[DE]LP[EG]K[AS]KLGEK	54	36
5	KLDEWVLCRVFKKK	XLD[ED]WV[LV]C[RK][VI][FY]KKK	61	14
6	SSGGKLVGMKKTLV	XSGGKL[IV]GM[KR]KTLV	66	14
7	HPLIDEFIPTLEGEBGICYTHPEKLPGVSKDGLIRHFFHRPSKAYTTGTR	HP[LF]IDEFIPTLEGE[ND]GICYTHPE[KN]LPGVSKDGL[IS]RHFFHRPSKAYTTGTR	6	50
8	GEGRWKATGKDKPI	[GES][EF][GT][RYF]W[KH][AK]TG[KI][DT][KRH][PA][IV]	15	14
9	IGNAKKRKHENENLEGENMEEVIPTPNSSPSTPLTPTATSPPLSPSTPPT	IG[NK][AV]KKRK[HR]ENENLEGENMEEVIP[TI][PQ]N[SL]SPST[PS][LS]TP[TS]A[TA]SPP[LP][SP]PSTPP[TP]	3	50
10	YFFTKRNRKYPKGERPDRG	YFF[TS]K[RL][NK][RK]K[YS][PA][KNT][GS][ES]RP[DNV]R[GV]	7	19
11	QMVSGLTNWVALDRLVASQLNGQTEATRQLACFNDPTIGYCTNDHHDLQF	QMVSGLTNWVALDRLVASQLNGQTEATRQLACFNDPTIGYCTNDHHDLQF	2	50
12	MYDPCDDEGALEQILRQMGRGCKEENYEANCNNNYERFARPFDHTNLNNM	MYDPCDDEGALEQILRQMGRGCKEENYEANCNNNY[EG]RFARPFDHTNLNNM	2	50
13	YRLEDKERST	YRLEDXXXXX	42	10
14	HKDSLSKTCPSCGHNIECKDQG	[HR][KQT][DL][CIS][GL][SIT][KR]TCP[ST]CGH[NH][IF][DEK]C[KQ]DQ[GA]	7	22
15	ISIHAKATTSTTTSTYITPSQDYTSEIDLWNFARSTSSLLSSSEPICHV	ISIHAKATTSTTTSTYITPSQDYTSEIDLWNFARSTSSLLSSSEPICHV	2	49
16	GPGPKNGEQYGAPFNEEDW	G[PS]GP[KR]NG[AE][QK]YG[AKR]PF[NKV]E[EAK][DE]W	4	19
17	PAATSPPPPLLPEMSSDDIDMANFQNCDYDISSILNFDQNLENEMFDIDQ	P[AT]ATSPPPPLLPEMSS[DN]DIDMANFQN[CG]DYDISSILNFDQNLENEMFDIDQ	2	50
18	YNNERFMKLPSLESPKSTSMENNENNNNNGYHAIIQENEGSFTNNHNNMV	YNNERFMKLPSLESPKSTSMENNENNNNNGYHAIIQENEGSFTNNHNNMV	2	50
19	YPPSKVDIALECARMQHRFSMPPLEVEDFPQ	YPPSKVDIALECARMQHRF[ST]MPPL[EV]VEDFPQ	2	31
20	YFDTSDSIPRLHTDSSCSEHVVSPDVTC	[YH][FMT]D[TS]SDS[IV]P[RK][LF]HTDS[SC][CS]S[EG]HVVSP[DE][VF][TA][CS]	3	28
Pigeonpea
1	EWYFFSPRDRKYPNGSRTNRATGSGYWKATGKDKPI	EWYFF[SC]PRDRKYP[NT]GSR[PT]NRA[TA]G[SA]G[YF]WKATG[KT]D[KR][PE][IV]	75	36
2	LPPGFRFHPTDEELVVYYL	LPPGFRFHPTDEEL[VI]V[HY]YL	93	19
3	KGRAPKGEKTBWVMHEYR	KG[RK]APKGE[KR]T[ND]W[VI]MHEYR	92	18
4	IIAEVDLYKYEPWDLPGKA	[IV]I[AP]E[VI]D[LI][YN]KY[ED]PW[DE]LPGK[AS]	85	19
5	GSKLIGMKKTLVFY	GSKL[IV]GMKKTLVFY	92	14
6	NKKGSTRLDEWVLCRVFKKSNSGKK	XXXXXXX[LK][DE][ED]WV[LV]CR[VI][FY]KKS[GN]SXKK	88	25
7	FIPTLEGEBGICYTHPEKLPGVKKDGLIRHFFHRPSKAYTTGTRKRRKIH	FIPT[LI]EG[ED][ND]GICYTHPE[KN]LPG[VA][KGST][KR]DG[LNQ][IS][RV]HFFHR[PT][SI][KN]AY[TA]TG[TQ]RKRRK[IV][HQ]	9	50
8	KRKVASKPLP	[KR][RK]K[VI]A[SG]XP[LIF]P	62	10
9	DEDGSETRWHKTGKTRPVI	[DG][LE][DEQ][GE][SGE]E[TV]RWHKTG[KR]T[RK][PA]V[IFL]	9	19
10	TKKVTDWRALDKFVASQLSZE	[GT][KQ][GKQ]VTDW[RG][AV]LDK[FL]VASQLSQE	11	21
11	EIHKESLTRTCPSCGHHIDNKDQSGG	[EQ][IE][HK][KDQ][DEL][CGIS][GLR][ISTY][RIK][TQ]CP[GKST]CGH[HKN][IF][DEK][NCFG][KQS][DEP][QVD][SGW][GAL][GEI]	9	26
12	CWYDDQVSFMQDLDSPKQTSQPNLPYQJPYPCKKEL	CWY[DE]DQVSFMQDL[DE]SP[KR][QR][TI]SQ[PS][NSY][LA][PSV]Y[QH][ILQ][PH][YQ]PCK[KP]EL	3	36
13	IEADALALMHQDPLVQLPQJENPSLPLIKRPSTVSEVIDNNEDEE	[IV][EF][AV][DFE][ANS]L[AVS][LSF]M[HL][CQA][DA][PYQ][LF][VK][QE][LE][PV][QE][LI][EW][NS][PE][ST][LCY][PC][LS][ILM]K[RK][MPQ][ST][QTS][VS]S[ELT][VIL][IS][DKNS][NW][NQ][EDK][DS][ENY][DEQ]	5	45
14	HISRPSHPISTIISPPPLHHASIILDDNSYHVSRIMLQNENFQQQQQQHH	HIS[RT]PSHPISTIISPPPLHH[AT]SIILDDNSYHVSRIMLQNENFQQQQQQHH	2	50
15	GNQWYYYSKVTZNRVTENGYWKPIGM	G[NK]Q[WHY]Y[FY][FY][ST][KR][RV][TKN][EQ]NR[VST]T[EGS]NG[YH]W[KM][EP][IMT]G[MV]	4	26
16	VDAGLMAFSGAANAEVRDMSTSTVFNRVGLQQVLDAAHIGIDSWPMPQHV	VDAGLMAFSGAANAEVRDMSTSTVFNRVGLQQVLDAAHIGIDSWPMPQHV	2	50
17	CQSQSPLMIHHQQDQNHLSHPHLFPLHATNHSSISDLFLKAKEQTLAKLI	CQSQSPLMIHHQQDQNHLSHPHLFPLHATNHSSISDLFLKAKEQTLAKLI	2	50
18	VNHGMLVSTGQVAETFFHQIVPSQTJQVQLNSVMANDHCVENAEAMLMIM	VNHGMLVSTGQVA[EK]TFFHQIVPSQT[IL]QV[HQ]LNSV[MV]AN[DN]HCVENAEAMLMIM	2	50
19	HLNWQKFFFYDPKDRVFENPDKIGAGNGEWRAVER	[HY]LNW[QL]K[FY]FFY[DN][PI][KG][DA]RVFEN[PT][DQV]K[IR][GV]AGNG[EQ]WR[AGI][VM]E[RK]	3	35
20	PMDHDKDDSMDDMIAEVPSSINVGHMNARFHLSTSY	PM[DE]H[DE][KR][DE]DSM[DE]DMI[AG][EG]VP[SP]S[IM]N[VL][GS]HMNARFHLS[TK][SM][YS]	3	36
Groundnut
1	LPPGFRFHPTDEELVVYYL	LPPGFRFHPTDEEL[VI]X[YH]YL	162	19
2	KYPNGSRTNRATKSGYWKATGKDKEIY	KYP[NT]GSR[TP]NRATK[SA]GYWKATGKD[KR]X[IV]Y	101	27
3	YKGRAPKGEKTBWVMHEYR	YKG[RK]APKGE[KR]T[ND]W[VI]MHEY[RH]	130	19
4	VIPEVDLYKFEPWDLPEKA	[IV]I[PA][ED][VIL]DL[YN]K[FY][ED]PW[DE]LP[EG]K[AS]	131	19
5	KDEWVLCRVFKKNG	KD[ED][WY]V[LV]CR[VI][FY]KKNX	141	14
6	MGEKEWYFFSPRDR	XG[ED]KEW[YF]FFSPRDR	107	14
7	SGGKLVGMKKTLVF	SGGK[LV][IV]GM[KR]KTLVF	124	14
8	IDEFIPTLEGEBGICYTHPEKLPGVKKDGLSRHFFHRPSKAYTTGTRKRR	IDEFIPT[LI]E[GV][ED][DN]GICYTHPE[KNH]LPGV[KT][KQR]DG[LS][SIA]RHFFHRP[SI]KAY[TN]TGTRKRR	18	50
9	DEDGSETRWHKTGKTRPVY	D[LE]DG[SG][ED][TV]RWHKTGKT[RK][PA][VI]Y	16	19
10	KRKVNSKPJP	[KR][RK]K[VI]N[SG]K[PK][LI][PD]	72	10
11	TRTCPNCGHHIDNSDVSQG	[ST][RK][TQ]CP[NS]C[GH]H[HK][IF][DEK][NC][SQ][DQ][VD]X[QG][GE]	18	19
12	GVTVQRSTYVPIQDKEVGCSSKKGNNNNSSPSTTAQIESSRI	GVTVQ[RG]ST[CY]VPIQDKE[VT]GCSSK[KR][GT][NS][NS][NS]NSSPSTT[AT]QIESSR[IR]	6	42
13	GSGDHHHHHH	XXXDHHHHH[HQ]	47	10
14	RTTENGYWKGEGIEEEIMA	R[TV][TI][EG][NL]G[YS]W[KE][GE][EIT][GD]I[EGS][EK][EAP][IV]M[AS]	15	19
15	DDDDGTELSCLDEVFLSLDD	[DGE]D[DG][DCS]G[TS]ELS[CWY]LDE[VI][FY]LSLDD	9	20
16	DYYAEINLDDIINLDETAL	[DG][YC]YAEI[NL][LN][DV]DII[NK]LDE[TPS][AT]L	7	19
17	EKSGTSHDGGWILHQYSIDSSLLPNP	EKSGTSHDGGWILHQ[YH]SIDSSLLPNP	5	26
18	NGTILEGELFGTEKNPWEIWEENVEN	[NY]GTILEGE[LM]FGTEKN[PL][WS][EK]IW[EK]E[NH]VEN	5	26
19	NNNNNNNINS	NNNNNNNINX	55	10
20	EQEMMKKFPRTCSLTHLLDMDYFGPISQJLSDGSYN	E[LQ][EM]MM[KM][KN][FL]PRTCSLT[HY]LL[DE]M[DN]Y[FL]GPISQ[IL]LSDGSYN	4	36

## Sheet: Table S4
Table S4. Detailed analysis of conserved motifs for chickpea, pigeonpea and groundnut NAC genes.
Crop	Sequence/gene ID	Motif	Multiple consensus sequence	Start	P-value	Flanking sequence/letter before motif	Site	Flanking sequence/letter after motif
Chickpea
	1	WYFFSPRDRKYPNGSRTNRATKAGYWKATGKDK	WYFF[SC]P[RK]D[RK]KYP[NT]GSR[TP]NRATX[SA]G[YF]WKATGKD[KR]
	Ca_13258			64	1.53e-41	KSLLPGKDLE	WYFFSPRDRKYPNGSRTNRATKCGYWKATGKDR	KVQSETRSVG
	Ca_02274			64	3.98e-41	KSFLPKRDME	WFFFCPRDRKYPNGSRTNRATKAGYWKATGKDR	KVVCESSPFI
	Ca_14390			64	5.17e-41	KSLLPGNDME	WYFFSPRDRKYPNGSRTNRATKSGYWKATGKDR	KVNSEAQAVG
	Ca_02520			68	2.51e-39	PKKSLFGEEE	WYFFSPRDRKYPNGLRPNRATGSGYWKATGTDR	PIISSCGSKH
	Ca_19144			72	4.41e-39	PKMAKMGEKD	WYFFCQRDRKYPTGTRTNRATESGYWKATGKDK	EIYKGKSNQL
	Ca_22532			84	1.09e-38	PEKAKMGEKE	WYFFSLRDRKYPTGLRTNRATEAGYWKATGKDR	EIYSSKTYSL
	Ca_19654			71	3.01e-38	PSKASFGEQE	WYFFSPRDRKYPNGARPNRAATSGYWKATGTDK	PILTTDGHMK
	Ca_06901			71	3.01e-38	PAKATFGEQE	WYFFSPRDRKYPNGARPNRAATSGYWKATGTDK	PVLTSGGTQK
	Ca_12660			63	4.91e-38	PGMASYGEKE	WYFFSPRDRKYPNGSRPNRAAGSGYWKATGADK	PIGHPKPVGI
	Ca_04233			63	4.91e-38	PEIGFQSEKE	WYFFSPRDRKYPNGSRPNRAAGSGYWKATGADK	PIGKPKAMGI
	Ca_22370			75	9.22e-38	PELAKMGETE	WYFFCMRDRKYPTGQRTNRATLAGYWKATGKDR	EIFKENALIG
	Ca_15792			68	1.26e-37	CKIGSTPQNE	WYFFSHKDRKYPTGSRTNRATNAGFWKATGRDK	CIRNTYKKIG
	Ca_23537			64	1.98e-37	KSFLPSKDME	WYFYSPRDRKYPNGSRTNRATRGGYWKATGKDR	AVNSQKRQVG
	Ca_08255			73	1.98e-37	PKKAKMGEKE	WYFFCQKDRKYPTGMRTNRATDSGYWKATGKDK	EIFKGKGNLV
	Ca_16946			63	2.66e-37	PEMALYGEKE	WYFFSPRDRKYPNGSRPNRAAGTGYWKATGADK	PIGKPKPLGI
	Ca_04337			77	2.66e-37	QSFLKTGDRV	WFFFCHRDRKYPNGARSNRATRHGYWKATGKDR	NIIFNSRSVG
	Ca_08693			61	3.56e-37	DLQGSNEQSD	WYFFSHKDKKYPTGTRTNRATKAGFWKATGRDK	AIYSKHFLVG
	Ca_22426			74	4.12e-37	CKIGTTPQND	WYFFSHKDKKYPTGTRTNRATAAGFWKATGRDK	VIYSNGKRIG
	Ca_13929			69	4.12e-37	CRIGSGPQNE	WYFFSHKDKKYPTGTRTNRATTAGFWKATGRDK	AIYHTNSKRI
	Ca_04309			66	4.12e-37	CKLGYEQQNE	WYFFSHKDKKYPTGTRTNRATAAGFWKATGRDK	AVTSKNRIIG
	Ca_21186			70	4.76e-37	PGKAIFGEKE	WYFFSPRDRKYPNGSRPNRVAGSGYWKATGTDK	IITTEGRKVG
	Ca_16379			65	1.67e-36	PDKSEFEENE	WYFFSPRERKYPNGVRPNRATLSGYWKATGTDK	PINSGSKHIG
	Ca_01981			67	1.67e-36	CRIGYEEQNE	WYFFSHKDKKYPTGTRTNRATMAGFWKATGRDK	AVYDKMKLIG
	Ca_18090			65	2.2e-36	PDKSDFVENE	WYFFSPRERKYPNGVRPNRATVSGYWKATGTDK	SIFSGSKHIG
	Ca_07743			66	2.51e-36	PEVAKLNATE	WYFFSFRDRKYATGFRTNRATTSGYWKATGKDR	TVFDPITREV
	Ca_27204			81	2.87e-36	LSVVRNKDPE	WFFFCPQDRKYPNGSRLNRATNHGYWKATGKDR	KIKSGPTLIG
	Ca_04804			78	2.87e-36	PEVAKMGERE	WYLFSLRDRKYPTGLRTNRATGAGYWKATGKDK	EVYAAAACTG
	Ca_13012			61	3.28e-36	PGKASMGEKE	WYFFSVRDRKYPTGLRTNRATESGYWKTTGKDK	EIFRGGVLVG
	Ca_12031			68	4.87e-36	PSKALFGDEE	WYFFTPRDRKYPKGLRPNRAAGAGYWKATGTDK	PIFTSYGLKS
	Ca_04069			81	5.54e-36	LSVIRNKDPE	WFFFCPQDRKYPNGHRLNRATTHGYWKATGKDR	KIKSGTILIG
	Ca_02365			66	9.28e-36	CKIGSDEQSE	WYFFSHKDKKYPTSSRTNRATKAGFWKATGRDK	AIYLKHCLIG
	Ca_22425			74	1.2e-35	CKIGTTPQND	WYFFSHKDKKYPTGTRTNRATAVGFWKATGRDK	VIYSNGKRIG
	Ca_18034			64	1.36e-35	KSFLPSRDPE	WYFFGPRDRKYPNGFRTNRATRAGYWKSTGKDR	RVSCQSRPIG
	Ca_13537			65	2.24e-35	PEAACVGGKE	WYFYTQRDRKYATGLRTNRATASGYWKATGKDR	AILRKGSLVG
	Ca_11021			70	2.53e-35	PGKAKMGQKE	WYFFSLRDRKYPTGVRTNRATNTGYWKTTGKDK	EIFDNVTSEL
	Ca_18749			70	1.08e-34	PKFATTGEKE	WYFYCPRDRKYRNSARPNRVTGAGFWKATGTDR	PIYSSEGSKC
	Ca_26322			70	1.53e-34	PKLASTGEKE	WYFYCPRDRKYRNSARPNRVTRAGFWKATGTDR	PIYSSEGSKC
	Ca_12837			64	6.76e-34	KSFLPKGDSE	WFFYCPRDRKHPNGSRTNRATKAGYWKVTGKER	KVVSQCTSST
	Ca_18171			56	1.18e-33	PALAAIGEKE	WYFYVPRDRKYRNGDRPNRVTTSGYWKATGADR	MIRTENFRSI
	Ca_15236			74	9.43e-32	PKTSNVGEKE	WYFFCLRGRKYRNSIRPNRVTKCGFWKATGIDK	PIYCVKESHE
	Ca_08371			89	1.88e-31	KSRLKTRDQE	WYFFSALDKKYGNGGRMNRATSQGYWKATGNDR	PVKHDLRTVG
	Ca_04187			64	1.16e-30	KSLLKSGDLK	WYFFSPTGKKYSTGGRMNRATEIGYWKTTGKDR	SIEHKNQVVG
	Ca_09673			64	1.28e-30	KSYLKNGDLE	WFFFCPIEKKYGSGMRLNRATEFGFWKATGKDR	AVQHNNQTVG
	Ca_08372			64	2.95e-30	LSKLKTKDLE	WYFFTVLDKKYGHGIRTNRATDRGYWKTTGKDR	IVKNGEDTVG
	Ca_07077			74	3.23e-30	AKSFIQSDNE	WFFFSSRGRKYPNGSQSKRATDCGYWKATGKER	NVKSGSNVIG
	Ca_11128			71	4.67e-30	PDLAKVGERE	WYFFVPRDKKHGSGGRPNRTTEKGFWKATGSDR	KIVTLSDPKR
	Ca_22941			67	2.36e-29	WDLPGDLGEE	RYFFSTKEAKYPNGNRSNRATNSGYWKATGLDK	QILNSNSNVV
	Ca_20988			71	1.68e-27	CSAIKSDDPE	WFFLCARDYKYAKSKRLNRRTKCGFWKATGNDR	NIKVRGTNKV
	Ca_01414			68	1.74e-26	DLPGNYGEQD	RYYFSSKETKYRNGNRMNRTTKSGYWKATGSEK	KVIRISSSIS
	Ca_15160			66	2.07e-25	GELCRDEKEQ	WFFFSPGQEREARGGRPNRTTACGYWKATGSPG	YVYSSDNKVI
	Ca_00818			66	2.05e-22	GEASMRDMEQ	WFFFIKRQESEVRGGRPKRVTTTGYWKATGSPN	HVYSSHNHII
	2	LPPGFRFHPTDEELVVYYL	LPPGFRFHPTDEEL[VI]X[YH]YL
	Ca_19654			15	5.62e-25	DSSSCSPHPH	LPPGFRFHPTDEELVVHYL	KRKAASAPLP
	Ca_06901			15	5.62e-25	DSSTGSQQPN	LPPGFRFHPTDEELVVHYL	KKKAASAPLP
	Ca_18090			9	4.77e-24	MNGRTSSD	LPPGFRFHPTDEELIVYYL	CNQATSQPCP
	Ca_16379			9	4.77e-24	MESNTSSE	LPPGFRFHPTDEELIVYYL	GNQATSKPCP
	Ca_12660			7	4.77e-24	MASELQ	LPPGFRFHPTDEELVMHYL	CRKCTSQPIS
	Ca_12837			6	5.92e-24	MGEAL	LPPGFRFHPTDEELVGYYL	KRKVEGLEIE
	Ca_13012			5	1.05e-23	MEEN	LPPGFRFHPTDEELITHYL	TMKISDHSFT
	Ca_16946			7	1.37e-23	MQGALD	LPPGFRFHPTDEELVNHYL	CRKCSSQPIA
	Ca_04233			7	1.37e-23	MKGELE	LPPGFRFHPTDEELVNHYL	CRKCAGQSIS
	Ca_02274			6	1.37e-23	MGGAS	LPPGFRFHPTDEELIGYYL	KRKVEGLEIE
	Ca_11021			14	1.78e-23	EGIPLAKEET	LPPGFRFHPTDEELITYYL	VNKISDSDFS
	Ca_18034			6	2.03e-23	MSPVG	LPPGFRFHPTDEELVNYYL	KRKISGQEIE
	Ca_23537			6	2.76e-23	MAPMT	LPPGFRFHPTDEELVAYYL	ERKITGRTIE
	Ca_14390			6	2.76e-23	MAPVS	LPPGFRFHPTDEELVAYYL	KRKINGRNIE
	Ca_13258			6	3.88e-23	MAPVS	LPPGFRFHPTDEELVSYYL	KRKINGRRIE
	Ca_13160			17	4.26e-23	LSCKEDEKMD	LPPGFRFHPTDEELISHYL	YKKVIDSNFS
	Ca_22941			13	5.13e-23	LVKKKNGEVK	LPPGFRFHPTDEELVVQYL	KRKVFSYPLP
	Ca_22532			28	5.92e-23	NNNNNNSDAH	LPPGFRFHPTDEELITFYL	LKKVLDNTFT
	Ca_04804			20	5.92e-23	DHENKREQQG	LPPGFRFHPTDEELITFYL	ASKVFNPTNF
	Ca_01981			8	8.46e-23	MESMESC	VPPGFRFHPTDEELVGYYL	RKKVASQKID
	Ca_02365			7	1.14e-22	MNNFSH	VPPGFRFHPTDEELVDHYL	RKKIASKRID
	Ca_08693			7	1.56e-22	MNTFSH	VPPGFRFHPTDEELVDYYL	RKKVSSKKID
	Ca_12031			12	2.86e-22	DKKNHHSEIQ	LPPGFRFHPSDEELIVHYL	RNKVTSSPLP
	Ca_08255			17	1.03e-21	VNKGEDQGLD	LPPGFRFHPTDEEIIVCYL	TEKVKNSKFS
	Ca_18749			14	1.17e-21	RNDGEKLDEV	LLPGFRFHPTDEELVGFYL	KRKIQQRPLS
	Ca_15792			9	2.47e-21	MGSSNNGG	VPPGFRFHPTDEELLHYYL	KKKVSFQKFD
	Ca_13929			10	3.54e-21	MMQGSGQLT	VPPGFRFHPTDEELLYYYL	RKKVSYEAID
	Ca_04309			7	3.54e-21	MDMESC	VPPGFRFHPTEEELVGYYL	NRKINSLKID
	Ca_02520			12	6.41e-21	EGKQKGSSYT	FPPGFRFHPSDEELIVHYL	QKKIKSLPLP
	Ca_15236			18	7.22e-21	NSNEKKEDEV	VLPGFRFHPTDEELVGFYL	RRKVEKNPLR
	Ca_08371			31	8.14e-21	ASSTAAPPTS	LAPGFRFHPTDEELVIYYL	KRKVCGKHFR
	Ca_26322			14	1.03e-20	RNGGDKLDEV	MLPGFRFHPTDEELVGFYL	KRKIQQRPLA
	Ca_05696			14	1.82e-20	LNFIKNGVSR	LPPGFRFQPTDEELVFQYL	KCKIFSCPLP
	Ca_01414			14	1.82e-20	VKFIKNGISK	LPPGFRFQPTDEELVFQYL	KCKILSYQLP
	Ca_05227			10	2.04e-20	MGDNNNNVN	LPPGFRFYPTDEELLVHFL	HRKASLLPCH
	Ca_22426			15	2.28e-20	MSISVNGQSQ	VPPGFRFHPTEEELLQYYL	RKKVSYEKID
	Ca_22425			15	2.28e-20	MSISVNGQSQ	VPPGFRFHPTEEELLQYYL	RKKVSYEKID
	Ca_00111			11	2.28e-20	MDNNSINNVN	LPPGFRFYPTDEELVLHFL	HRKKTPLLPF
	Ca_21186			14	2.85e-20	PEKDPLSQLS	LPPGFRFFPTDEELLVQYL	CRKVAGHHFS
	Ca_07743			10	3.55e-20	MGLRDLGAS	LPPGFRFYPSDEELVLHYL	YKKITNEDVL
	Ca_19144			16	5.46e-20	VLNKVDESLD	LPPGFRFHPTDDEIITCYL	INKVLNSNFS
	Ca_04069			23	8.32e-20	DGMAVLSLNS	LPLGFRFRPTDEELIDYYL	RQKINGNGDE
	Ca_13537			11	9.23e-20	MSNISMVEAK	LPPGFRFHPRDEELVCDYL	MKKVTHSDSL
	Ca_13571			19	1.02e-19	KDNEYVDDDV	PLPGFRFHPTDEELVTFYL	RRKLDNKSIA
	Ca_22370			19	1.26e-19	VPKMEEEKFE	FPVGFRFHPTDEELINQYL	VKKVDYNSFC
	Ca_04187			6	1.26e-19	MAETK	LIPGFRFHPTDVELVMYFL	KRKVMGRKFP
	Ca_27204			23	1.89e-19	EEMAVLSLNK	LPLGFRFRPTDEELIDFYL	RLKINGNGDE
	Ca_20988			12	1.89e-19	ETTSFPILDF	VPVGFRFRPTDEELVNHYL	KNKLLGNDSI
	Ca_08372			5	4.21e-19	MAVY	NSPGFRFHPTDEELVCFYL	KRKLARNLPS
	Ca_04337			19	1.1e-18	SADCFSEVMS	SMPGFRFHPTDEELVMYFL	KRKICGKKLK
	Ca_07077			17	1.76e-18	EAQMSIAASS	MFPGFRFCPTDEELISYYL	RKKLDGHEES
	Ca_11128			15	5.23e-18	EDIMMSTEDI	TLPGFRFHPTEEELLDFYL	KNMVVGKKLR
	Ca_24976			9	6.24e-18	MLNKVLQL	LPPGYKFLPTDVELIKYYL	QPKIANHHII
	Ca_22408			2	6.24e-18	M	LPPGYKFLPTDVELIKYYL	QPKIANHHII
	Ca_09683			9	6.24e-18	MLGSENMK	LPPGFYFSPTDEELVLHFL	YSKASNLPYH
	Ca_09673			6	1.63e-17	MAISK	LIPGFRFHPTSVELVKYFL	QRKVMGKKFH
	Ca_00818			4	5.27e-17	MEN	MLPGYRFYPTEEELISFYL	HNMLEGDNEY
	Ca_15515			47	1.91e-16	NFESKPDWLG	LPAGVKFDPTDQELIEHLE	AKVEAKKMKS
	Ca_05913			47	1.91e-16	DQGGKPDWLG	LPAGVKFDPTDQELIEHLE	AKVESKNNIK
	Ca_15160			5	2.62e-16	MVEH	IPTGYRFFPTEEELVGFYL	NKKLQGEVND
	Ca_05989			17	2.83e-16	AEFDQPDCRR	LPVGYRFDPTDDVLVCFYL	KKKVYNLTLP
	Ca_11273			53	1.5e-15	QGGGINDLPG	LPAGVKFDPTDQEILEHLE	AKVRSDIHKL
	Ca_02457			49	1.5e-15	QAAGIHELPG	LPAGVKFDPTDQEILEHLE	AKVRSDIQKL
	Ca_24772			58	5.92e-15	NSDVAQEWPG	LPKGVKFDPSDQEIIWHLL	AKVGVGNSKP
	Ca_06348			69	2.71e-14	DQGGINDLPG	LPAGVKFDPNDQEILQHLE	AKIMFDVPKL
	Ca_00344			66	3.8e-14	DQGGINELPG	LPAGVKFDPSDIEILEHLE	AKVMYDVCKL
	Ca_23230			55	3.03e-13	NSDVSTEWPG	FPLGIKFDPSDVELLEHLA	AKCGVGNTKP
	3	FYKGRAPKGEKTBWIMHE	FYKG[RK]APKGE[KR]T[ND]W[IV]MHE
	Ca_22370			124	7e-24	ALIGMKKTLV	FYKGRAPKGEKTNWVMHE	FRLDGINLSE
	Ca_19144			123	7e-24	QLVGMKKTLV	FYKGRAPKGEKTNWVMHE	FRLDGKFATC
	Ca_08255			123	3.28e-23	NLVGMKKTLV	FYRGRAPKGEKTNWVMHE	FRLEGKFANY
	Ca_15792			117	8.02e-23	KKIGMRKTLV	FYKGRAPHGQKTDWIMHE	YRLEDANDPT
	Ca_11021			121	1.79e-22	ELVGMKKTLV	FYKGRAPRGEKTNWVMHE	YRIHSKSTYR
	Ca_13160			100	1.5e-21	SLVGMKKTLV	FYKGRAPKGEKSNWVMHE	YRLEGKFSVH
	Ca_12660			111	2.06e-21	KPVGIKKALV	FYAGKAPKGDKTNWIMHE	YRLADVDRSI
	Ca_22532			135	2.45e-21	SLVGMKKTLV	FYRGRAPKGEKSNWVMHE	YRLEGKFAYH
	Ca_16946			111	2.45e-21	KPLGIKKALV	FYAGKAPKGVKTNWIMHE	YRLANVDRTA
	Ca_16379			114	2.45e-21	KHIGVKKSLV	FYKGRPPKGIKTNWIMHE	YRLVGSQKQT
	Ca_04309			115	2.45e-21	RIIGMRKTLV	FYKGRAPNGRKTDWIMHE	YRHQTSEHAP
	Ca_04233			111	2.45e-21	KAMGIKKALV	FYAGKAPKGVKTNWIMHE	YRLANVDRSA
	Ca_22426			123	3.98e-21	KRIGMRKTLV	FYKGRAPHGQKSDWIMHE	YRLDDNTTND
	Ca_22425			123	3.98e-21	KRIGMRKTLV	FYKGRAPHGQKSDWIMHE	YRLDDNTTND
	Ca_23537			113	5.49e-21	RQVGMKKTLV	YYKGRAPHGIRTNWVMHE	YRLMESHPGA
	Ca_04069			130	5.49e-21	ILIGMKKTLV	FYSGRAPKGKRTNWVMHE	YRPTLKELDG
	Ca_06899			64	6.43e-21	RKVGIKKALV	FYVGKAPKGTKTNWIMHE	YRLLDSSRNN
	Ca_13012			110	7.52e-21	VLVGMKKTLV	FYKGRAPRGEKSNWVMHE	YRLENKHHFR
	Ca_04337			126	1.02e-20	RSVGVKKTLV	FYVGRAPNGERTDWVMHE	YTMDEEELKR
	Ca_08693			110	1.19e-20	FLVGMRKTLV	FYKGRAPNGQKSDWIMHE	YRLETNENGI
	Ca_02365			115	1.19e-20	CLIGMRKTLV	FYKGRAPNGQKSDWIMHE	YRLETNQNGT
	Ca_01981			116	1.19e-20	KLIGMRKTLV	FYKGRAPNGQKSDWIMHE	YRLESDENGP
	Ca_14390			113	1.38e-20	QAVGMKKTLV	YYRGRAPHGCRTNWVMHE	YRLHDRECET
	Ca_13929			119	1.38e-20	KRIGMRKTLV	FYTGRAPHGHKTDWIMHE	YRLDDNDAEV
	Ca_04804			131	1.38e-20	SLLGMKKTLV	FYKGRAPRGEKTKWVMHE	YRLGPHYSHI
	Ca_21186			119	2.46e-20	RKVGIKKALV	FYIGKAPKGTKTNWIMHE	YRLLDATRKH
	Ca_27204			130	2.84e-20	TLIGMKKTLV	FHAGRAPKGKRTNWVMHE	YRPTLKELDG
	Ca_26322			121	4.34e-20	KCIGLKKSLV	FYKGRAAKGVKTDWMMHE	FRLPSLNDSS
	Ca_18749			121	4.34e-20	KCIGLKKSLV	FYKGRAAKGVKTDWMMHE	FRLPSLIDPL
	Ca_18090			114	7.52e-20	KHIGVKKALV	FYKGRPPKGLKTDWIMHE	YRLIGSRKQA
	Ca_18034			113	8.62e-20	RPIGMKKTLV	YYRGRAPQGIRTDWVMHE	YRLDDKDCED
	Ca_12837			116	9.85e-20	TITGSRKTLV	FYLGRAPLGDRTNWIMHE	YRLTDDLVQH
	Ca_02274			120	9.85e-20	TVTGYRKTLV	FYCGRAPLGDRTNWVMHE	YRLCDDPSQG
	Ca_19654			122	1.9e-19	MKVGVKKALV	FYGGKPPKGVKTNWIMHE	YRLITDHNHN
	Ca_13537			114	1.9e-19	SLVGMRKTLV	FYQGRAPKGRKTEWVMHE	FRIEGPHGPP
	Ca_22941			118	2.46e-19	VVVGMKKTLV	FYKGKPPHGSRTDWIMHE	YRLTNHSSSL
	Ca_07077			123	3.18e-19	NVIGTKRTLV	FHLGRAPKGERTEWIMHE	YCISDRSPDS
	Ca_13258			113	3.61e-19	RSVGMKKTLV	YYRGRAPHGTRTGWVMHE	YRLDERECQN
	Ca_08372			113	3.61e-19	DTVGMKKTLV	YHSGRAPHGDRTNWVMHE	YRMIDEELAK
	Ca_06901			122	5.24e-19	QKVGVKKALV	FYGGKPPRGIKTNWIMHE	YRLADNKPNN
	Ca_09673			113	6.7e-19	QTVGMIRTLI	FHTGKAPRGDRTDWVMHE	YRLEDKDLAH
	Ca_08371			138	1.56e-18	RTVGLKKTLV	FHSGRAPDGKRTNWVMHE	YRLVDEEMER
	Ca_11128			123	1.97e-18	RIIGLRKTLV	FYEGRAPRGCKTDWVMNE	YRLPDNSPLP
	Ca_07743			117	3.53e-18	EVVGMRKTLV	FYRNRAPNGIKTGWIMHE	FRLETPHMPP
	Ca_01414			125	1.68e-17	GLAGIRKSLV	FYKGKSPNGSRSDWIMHE	YRLVNVESNS
	Ca_12031			119	1.87e-17	KSIGVKKSLV	FYKGRPLKGSKTEWIMHE	YRLHDSIISN
	Ca_15236			126	2.58e-17	ECIGLKKSLV	YYRGSAGKGTKTDWMMHE	FRLPPKGKIN
	Ca_13571			130	2.58e-17	DCVGLKKTLV	YYRGSAGKGTKTDWMMHE	FRLPSNIHTN
	Ca_18171			106	2.87e-17	RSIGLKKTLV	FYSGKAPKGIRTSWIMNE	YRLPQHETER
	Ca_00818			116	3.19e-17	HIIGMKRTMV	FYSGRAPNGKKTDWKMNE	YKAIQDQPSS
	Ca_04187			113	1.83e-16	QVVGMIRTLV	FHTGKSHKGDRTDWVMHE	FRLEDKYLTD
	Ca_24976			116	4.9e-16	TIIGFKKTLV	FYRGNPKGGDKTNWIMQE	YTINIENIES
	Ca_22408			109	4.9e-16	TIIGFKKTLV	FYRGNPKGGDKTNWIMQE	YTINIENIES
	Ca_22406			60	4.9e-16	TIIGFKKTLV	FYRGNPKGGDKTNWIMQE	YTINIENIES
	Ca_05696			120	1.4e-15	GIVGLRKTLV	FYEGKSPNGSRTDWILHE	YRLINVDTSP
	Ca_15160			116	2.44e-15	KVIGVKKSMV	FYKGKAPSGNKTKWKMNE	YRAIQISNQS
	Ca_05227			109	3.51e-15	KRLGIKKYYV	FHLGQTPNGNKTNWIMQE	YRLSDSASSS
	Ca_06348			189	2.67e-14	KGFKKILVLY	TNYGRQKKPEKTNWVMHQ	YHLGNNEEEK
	Ca_11273			173	1.02e-13	KGYKKILVLY	TNYGKLRKPEKTNWVMHQ	YHLGSNEEEK
	Ca_05913			174	5.11e-13	KGCKKILVLY	TNFGKNRKPEKTNWVMHQ	YHLGQHEEEK
	Ca_02457			169	1.29e-12	KGYKKILVLY	TNYRKQKKPEKTNWVMHQ	YHLGNNEEEK
	Ca_00111			113	2.79e-11	RIGIKKHFVF	HMGESDSVGIKTNWIMHE	FRLSHSSTNS
	Ca_24772			177	5.57e-11	KGFKKIMVLY	MSSVGGGKAEKTNWVMHQ	YHLGTDEEEN
	Ca_20988			121	1.75e-10	NKVIGTKKTL	VFYKGCVPGVKTNWVIHE	YHAVTFEDSQ
	Ca_05989			123	5.64e-10	FVGKKNTLVF	WWKKQGNQHIMTRWMMHE	FRLTTVIQPT
	Ca_09683			104	7.28e-10	AANNILGMKK	YLVFTLREGTQTNWIMEE	YHISSSTSPI
	4	KRKVSGLPISLDVIAEVDLYKYEPWDLPEKAKLGEK	[KR][RK]K[VI]X[GS]XP[IFL]X[LA]D[VI]IAE[VI]D[LI][YN]K[YF][ED]PW[DE]LP[EG]K[AS]KLGEK
	Ca_12660			26	5.44e-32	TDEELVMHYL	CRKCTSQPISVPIIAEIDLYKYDPWDLPGMASYGEK	EWYFFSPRDR
	Ca_13258			25	2.64e-31	TDEELVSYYL	KRKINGRRIELEIIPEVDLYKCEPWDLPGKSLLPGK	DLEWYFFSPR
	Ca_23537			25	3.2e-31	TDEELVAYYL	ERKITGRTIELDIIAEVDLYKCEPWDLPEKSFLPSK	DMEWYFYSPR
	Ca_14390			25	9.85e-31	TDEELVAYYL	KRKINGRNIELEIIAEVDLYKCEPWDLPGKSLLPGN	DMEWYFFSPR
	Ca_21186			33	1.18e-30	TDEELLVQYL	CRKVAGHHFSLPIIAEIDLYKFDPWVLPGKAIFGEK	EWYFFSPRDR
	Ca_06901			34	8.31e-30	TDEELVVHYL	KKKAASAPLPVAIIAEVDLYKFDPWELPAKATFGEQ	EWYFFSPRDR
	Ca_18034			25	1.17e-29	TDEELVNYYL	KRKISGQEIELDIIPEVDLYKCEPWELAEKSFLPSR	DPEWYFFGPR
	Ca_16946			26	3.19e-29	TDEELVNHYL	CRKCSSQPIAVPIIKEIDLYKFDPWHLPEMALYGEK	EWYFFSPRDR
	Ca_19654			34	6.11e-29	TDEELVVHYL	KRKAASAPLPVAIIAEIDLYKFDPWELPSKASFGEQ	EWYFFSPRDR
	Ca_02365			26	1.35e-28	TDEELVDHYL	RKKIASKRIDLDIIKDVDLYKIEPWDLQELCKIGSD	EQSEWYFFSH
	Ca_04187			25	2.94e-28	TDVELVMYFL	KRKVMGRKFPYDVIAELDIYKYAPWDLPDKSLLKSG	DLKWYFFSPT
	Ca_02520			31	3.99e-28	SDEELIVHYL	QKKIKSLPLPASIIAEIDLYKYNPWELPKKSLFGEE	EWYFFSPRDR
	Ca_22532			47	9.8e-28	TDEELITFYL	LKKVLDNTFTARAIAEVDLNKCEPWELPEKAKMGEK	EWYFFSLRDR
	Ca_01981			27	1.31e-27	TDEELVGYYL	RKKVASQKIDLDVIREIDLYRIEPWDLQERCRIGYE	EQNEWYFFSH
	Ca_15792			28	2.71e-27	TDEELLHYYL	KKKVSFQKFDMDVIREVDLNKMEPWDLQEKCKIGST	PQNEWYFFSH
	Ca_22370			38	7.29e-27	TDEELINQYL	VKKVDYNSFCAIAIAEVDMNKCEPWDLPELAKMGET	EWYFFCMRDR
	Ca_02274			25	1.1e-26	TDEELIGYYL	KRKVEGLEIELEVIPVIDFYKFDPWELPEKSFLPKR	DMEWFFFCPR
	Ca_22426			34	1.66e-26	TEEELLQYYL	RKKVSYEKIDLDVIRDVDLNKLEPWDIQEKCKIGTT	PQNDWYFFSH
	Ca_22425			34	1.66e-26	TEEELLQYYL	RKKVSYEKIDLDVIRDVDLNKLEPWDIQEKCKIGTT	PQNDWYFFSH
	Ca_04309			26	4.24e-26	TEEELVGYYL	NRKINSLKIDLDVIVEVDLYKIEPWDIQDKCKLGYE	QQNEWYFFSH
	Ca_08255			36	7.17e-26	TDEEIIVCYL	TEKVKNSKFSATAIGEADLNKCEPWDLPKKAKMGEK	EWYFFCQKDR
	Ca_13929			29	9.29e-26	TDEELLYYYL	RKKVSYEAIDLDVIREVDLNKLEPWDLKEKCRIGSG	PQNEWYFFSH
	Ca_09673			25	9.29e-26	TSVELVKYFL	QRKVMGKKFHDDVIAELDIYKYAPWDLPDKSYLKNG	DLEWFFFCPI
	Ca_26322			33	1.37e-25	TDEELVGFYL	KRKIQQRPLAIELIKQLDIYKFDPWDLPKLASTGEK	EWYFYCPRDR
	Ca_08371			50	1.76e-25	TDEELVIYYL	KRKVCGKHFRFDAISEVDIYKSEPWDLADKSRLKTR	DQEWYFFSAL
	Ca_18749			33	2.57e-25	TDEELVGFYL	KRKIQQRPLSIELIKQLDIYKYDPWDLPKFATTGEK	EWYFYCPRDR
	Ca_12031			31	2.92e-25	SDEELIVHYL	RNKVTSSPLPASFIAEIDLYKYNPWELPSKALFGDE	EWYFFTPRDR
	Ca_19144			35	3.31e-25	TDDEIITCYL	INKVLNSNFSATAIGEADLNKCEPWDLPKMAKMGEK	DWYFFCQRDR
	Ca_18090			28	8.84e-25	TDEELIVYYL	CNQATSQPCPASIIPEVDIYKFDPWELPDKSDFVEN	EWYFFSPRER
	Ca_15236			37	1.27e-24	TDEELVGFYL	RRKVEKNPLRIELIKQIDIYKYDPWDLPKTSNVGEK	EWYFFCLRGR
	Ca_18171			19	1.61e-24	TEEELVEFYL	RRKVEGKRFNVELITFLDLYRYDPWELPALAAIGEK	EWYFYVPRDR
	Ca_12837			25	2.05e-24	TDEELVGYYL	KRKVEGLEIELQVIPVINFYKFDPWELPEKSFLPKG	DSEWFFYCPR
	Ca_11021			33	6.58e-24	TDEELITYYL	VNKISDSDFSCKAIGEVDLNKSEPWELPGKAKMGQK	EWYFFSLRDR
	Ca_16379			28	1.04e-23	TDEELIVYYL	GNQATSKPCPASIIPEVDIYKFDPWELPDKSEFEEN	EWYFFSPRER
	Ca_04233			26	1.16e-23	TDEELVNHYL	CRKCAGQSISVPVVKEIDLYKFDPWQLPEIGFQSEK	EWYFFSPRDR
	Ca_13571			38	2.55e-23	TDEELVTFYL	RRKLDNKSIAIDLIKQIDIYKYDPWDLPKASVPGAE	KESYFFCKRG
	Ca_27204			42	9.45e-23	TDEELIDFYL	RLKINGNGDEVWVIREIDVCKWEPWDLPDLSVVRNK	DPEWFFFCPQ
	Ca_07077			36	9.45e-23	TDEELISYYL	RKKLDGHEESVQVISEVELCKYEPWDLPAKSFIQSD	NEWFFFSSRG
	Ca_04069			42	2.21e-22	TDEELIDYYL	RQKINGNGDEVWVIREIDVCKWEPWDMPDLSVIRNK	DPEWFFFCPQ
	Ca_13012			24	3.36e-22	TDEELITHYL	TMKISDHSFTSKAVAVVDLNKSEPWDLPGKASMGEK	EWYFFSVRDR
	Ca_05696			33	3.36e-22	TDEELVFQYL	KCKIFSCPLPASIIPEINVCKYDPWDLPGGCDEQER	HFFSWKEAKY
	Ca_08372			25	3.79e-21	DEELVCFYLK	RKLARNLPSCFDHLAVIDIYKFEPWDLPSLSKLKTK	DLEWYFFTVL
	Ca_04337			38	8.25e-21	TDEELVMYFL	KRKICGKKLKFNVICETDVYKWDPEDLPGQSFLKTG	DRVWFFFCHR
	Ca_05227			29	6.54e-20	TDEELLVHFL	HRKASLLPCHPDVIPDLDLFPYDPWELHGRALEEGN	QWYYYSRRTQ
	Ca_13160			36	1.03e-19	TDEELISHYL	YKKVIDSNFSARAIGDVDLNKSEPWDLPWLRTNRAT	EAGYWKATGK
	Ca_20988			32	1.24e-19	DEELVNHYLK	NKLLGNDSILHNVIAEVDVCKFEPWDLPACSAIKSD	DPEWFFLCAR
	Ca_00111			31	5.15e-19	DEELVLHFLH	RKKTPLLPFHPDVIPDLHLYSYDPWQLHGRALAEGN	KWYYYSRRST
	Ca_11128			34	3.13e-18	TEEELLDFYL	KNMVVGKKLRFDVIGFLNIYHHDPRELPDLAKVGER	EWYFFVPRDK
	Ca_04804			41	3.12e-17	EELITFYLAS	KVFNPTNFSSIVKFAEVDLNRCEPWELPEVAKMGER	EWYLFSLRDR
	Ca_07743			29	1.29e-16	SDEELVLHYL	YKKITNEDVLKGTLEEIDLHTCEPWQLPEVAKLNAT	EWYFFSFRDR
	Ca_09683			28	4.72e-16	TDEELVLHFL	YSKASNLPYHPNIIPHLHLSHIDPWELYGKALSSGN	EHYLFTEVKE
	Ca_24976			28	3.21e-15	TDVELIKYYL	QPKIANHHIIAGPIYDVDVYQNSPNNLYAMYKREGE	QHTYFFTKRN
	Ca_22408			21	6.58e-15	TDVELIKYYL	QPKIANHHIIAGPIYDVDVYQIRLIILYAMYKREGE	QHTYFFTKRN
	Ca_05989			36	1.33e-14	TDDVLVCFYL	KKKVYNLTLPYHAILDFDVFQTEPWLLPGDLNAFKD	RRYYFFDIRQ
	5	KLDEWVLCRVFKKK	XLD[ED]WV[LV]C[RK][VI][FY]KKK
	Ca_18090			149	1.07e-16	KQANRQIGSM	RLDDWVLCRIYKKK	NTTKSFDTRE
	Ca_16379			149	1.07e-16	KQTSKHIGSM	RLDDWVLCRIYKKK	HMGKTLQQNE
	Ca_13929			147	1.07e-16	YRLDDNDAEV	QEDGWVVCRVFKKK	NTSRGYQQEI
	Ca_19654			176	8.61e-16	PPNLNKKNSL	RLDDWVLCRIYKKS	NSSTMPRPPL
	Ca_06901			164	8.61e-16	CDLGNKKNSL	RLDDWVLCRIYKKS	NTHWSPVEHD
	Ca_21186			152	1.42e-15	ATRKHNLGSS	KLDDWVLCRIYKKN	SSSQKEVLTF
	Ca_06899			95	1.42e-15	LDSSRNNTGT	KLDDWVLCRIYKKN	SSAQKAIPNG
	Ca_22426			163	2.28e-15	LVSNMIGDGG	QEEGWVVCRIFKKK	NHLKTLDSPL
	Ca_22425			163	2.28e-15	LVSNVIGDGG	QEEGWVVCRIFKKK	NHLKTLDSPL
	Ca_16946			146	1.23e-14	RTASKNNHNL	RLDDWVLCRIYNKK	GKIEKYNSVN
	Ca_12660			145	1.23e-14	DRSIRRKNSL	RLDDWVLCRIYNKK	GTIEKQPNSG
	Ca_04233			145	1.23e-14	DRSAGKKNNL	RLDDWVLCRIYNKK	GKIEKYNTVT
	Ca_08693			139	2.16e-14	RLETNENGIA	QEEGWVVCRVFKKR	MTTVQKMNEY
	Ca_15792			145	6.11e-14	YRLEDANDPT	NEEGWVVCRVFKKK	NLFKIGSEGV
	Ca_13537			146	6.11e-14	GPHGPPKISS	SKEDWVLCRVFYKN	REIAAKPSMG
	Ca_13160			133	3.33e-13	KFSVHNLPKA	AKNEWVICRVFQKS	SAGKKTHISG
	Ca_12031			154	3.33e-13	ISNSNHSGSM	RLDEWVLCRVRQKT	GSPRSSCEDS
	Ca_01414			160	4.43e-13	SNSSHQKYVK	EIGDWVVCRIFMKK	RRNVDKYSVS
	Ca_07743			144	5.1e-13	EFRLETPHMP	PKEDWVLCRVFYKG	KTDNSAKLSP
	Ca_13258			145	6.73e-13	ERECQNPSSG	LQDAYALCRVFKKS	TVIVPKLAHN
	Ca_08371			173	1.01e-12	MERAGSGPSQ	PQDAYVLCRVFHKN	NIGPPNGQRY
	Ca_11021			151	2.2e-12	IHSKSTYRTN	KQDEWVVSRVFRKS	VGAKKYPSSN
	Ca_02365			144	2.5e-12	RLETNQNGTT	QEEGWAVCKVFKKR	IVTTMRKMED
	Ca_01981			145	2.5e-12	RLESDENGPP	QEEGWVVCRAFKKR	ATNSQTKNTI
	Ca_08255			156	3.63e-12	KFANYHLPKA	AKDEWVVSRVFHKN	TDVKKTQISG
	Ca_22532			168	4.62e-12	KFAYHFLSRN	SKDEWVISRVFQKS	HTGTGSSTVS
	Ca_02520			112	5.88e-12	IISSCGSKHI	GLDEWVLCRVRHKG	YSSKNLSENQ
	Ca_22370			158	6.61e-12	NLSEQNLSKP	GMGEWVICRVYEKG	DYGKKVHGPK
	Ca_19144			156	9.38e-12	KFATCNLPKD	SKDEWVVSRIFNKS	NTEIKKNSFS
	Ca_04069			161	9.38e-12	TLKELDGTNP	GQNAYVLCRLFKKN	DESLEVSNCG
	Ca_14390			144	1.32e-11	HDRECETTSA	LQDAYALCRVIKKN	TVIVPKVGGQ
	Ca_24976			151	1.65e-11	IESTSTTPTS	QLNNWVICKIYEHK	RGDAIGNAKK
	Ca_22408			144	1.65e-11	IESTSTTPTS	QLNNWVICKIYEHK	RGDAIGKAKK
	Ca_22941			145	1.84e-11	EYRLTNHSSS	LKQNWVVCRIFLKK	RGGAKNGGGR
	Ca_26322			161	2.56e-11	PKKYVDKTIP	ANESWAICRIFKKT	NATAQRALSH
	Ca_09683			136	4.35e-11	SSTSPINLEE	SWSKWVLCKVYEKK	MSQMSQQVCY
	Ca_08372			143	4.35e-11	MIDEELAKAG	LQDTYVACRIFEKS	GSGPKNGEKY
	Ca_02274			148	5.35e-11	YRLCDDPSQG	SEGAYALCRVIKKN	EKSNDSQGQG
	Ca_04187			144	7.26e-11	EDKYLTDKGI	PQNSYVICRVFQKE	GPGPRNGAQY
	Ca_27204			161	1.08e-10	TLKELDGTNP	GQNPYVLCRLFKKQ	DESIESSNCG
	Ca_09673			144	1.19e-10	EDKDLAHKGI	VQDSYVICKVFQKE	GPGPRNGAQY
	Ca_22406			95	1.45e-10	IESTSTTPTS	KLTNWVICKIYEHK	RIYEHKRGDS
	Ca_12837			147	1.6e-10	TDDLVQHSSF	LKGGLALCRVIKKN	EKSKRAATSL
	Ca_18171			135	4.07e-10	RLPQHETERY	QKGEISLCRVYKRA	GVEDHPSLPR
	Ca_00818			151	4.45e-10	PSSSNKLAPM	LRNEMSLCRVYKKS	KCLRAFDRRP
	Ca_23230			204	5.33e-10	QYHLGINEDE	KNGEYVVSKIFYKQ	VEKNEEKPLA
	Ca_11273			200	9.04e-10	QYHLGSNEEE	KEGELVVSKVFYQT	QPRQCGGGSL
	Ca_02457			196	9.04e-10	QYHLGNNEEE	KEGELVVSKVFYQT	QPRQCGGSLM
	Ca_05913			201	1.07e-09	QYHLGQHEEE	KEGELVVSKIFYQT	QPRQCNWSDH
	Ca_05696			158	1.64e-09	CNSTQNYYGN	EIGDWVLCRLSMRK	KSLESEYGST
	Ca_20988			147	2.28e-09	HEYHAVTFED	SQRNFVLCRLMKKA	EKNGEDETDT
	Ca_00111			154	2.48e-09	SSKIKSQPIK	DYSKWVICRVYESK	GDDDDDGTDQ
	Ca_06348			216	2.92e-09	QYHLGNNEEE	KDGELVVSKVFYQT	QPRQCGNSNS
	Ca_04337			157	4.02e-09	DEEELKRCRD	VKDYYALYKVFKKS	GPGPKNGEQY
	Ca_11128			149	5.95e-09	NEYRLPDNSP	LPKDIVLCKIYRKA	TSLKVLEQRA
	Ca_15236			159	6.43e-09	KGKINNHDVQ	EAEVWTLCRIFKRI	PSYKKYTPNL
	Ca_05227			150	6.94e-09	SSKRKSQPKS	EHSRWVICRVYESD	DDEDGDGTEL
	Ca_24772			204	1.27e-08	QYHLGTDEEE	NDGEFVVSKVFYQQ	QQVKLGDKNE
	Ca_07077			147	6.53e-08	IMHEYCISDR	SPDSLVVCRLKKNT	EFRQNDASNR
	Ca_15160			150	6.98e-08	SNQSNIATPQ	LRREFSLCRVYVIS	GSFRAFDRRP
	Ca_05989			151	3.99e-07	FRLTTVIQPT	KISAVGAYRIFKRK	LEKPLRNNII
	6	SSGGKLVGMKKTLV	XSGGKL[IV]GM[KR]KTLV
	Ca_22426			109	3.15e-14	WKATGRDKVI	YSNGKRIGMRKTLV	FYKGRAPHGQ
	Ca_22425			109	3.15e-14	WKATGRDKVI	YSNGKRIGMRKTLV	FYKGRAPHGQ
	Ca_13012			96	1.01e-13	WKTTGKDKEI	FRGGVLVGMKKTLV	FYKGRAPRGE
	Ca_04309			101	1.25e-13	WKATGRDKAV	TSKNRIIGMRKTLV	FYKGRAPNGR
	Ca_27204			116	1.55e-13	WKATGKDRKI	KSGPTLIGMKKTLV	FHAGRAPKGK
	Ca_08255			109	6.19e-13	KATGKDKEIF	KGKGNLVGMKKTLV	FYRGRAPKGE
	Ca_08693			96	8.93e-13	WKATGRDKAI	YSKHFLVGMRKTLV	FYKGRAPNGQ
	Ca_01981			102	8.93e-13	WKATGRDKAV	YDKMKLIGMRKTLV	FYKGRAPNGQ
	Ca_22941			104	2.94e-12	ATGLDKQILN	SNSNVVVGMKKTLV	FYKGKPPHGS
	Ca_04069			116	3.45e-12	WKATGKDRKI	KSGTILIGMKKTLV	FYSGRAPKGK
	Ca_24976			102	4.72e-12	WKATGIDHPI	NDNGTIIGFKKTLV	FYRGNPKGGD
	Ca_22408			95	4.72e-12	WKATGIDHPI	NDNGTIIGFKKTLV	FYRGNPKGGD
	Ca_22406			46	4.72e-12	WKATGIDHPI	NDNGTIIGFKKTLV	FYRGNPKGGD
	Ca_11021			107	4.72e-12	TTGKDKEIFD	NVTSELVGMKKTLV	FYKGRAPRGE
	Ca_23537			99	5.51e-12	WKATGKDRAV	NSQKRQVGMKKTLV	YYKGRAPHGI
	Ca_18034			99	5.51e-12	WKSTGKDRRV	SCQSRPIGMKKTLV	YYRGRAPQGI
	Ca_13160			86	5.51e-12	WKATGKDKEI	FRGKSLVGMKKTLV	FYKGRAPKGE
	Ca_19144			109	6.41e-12	ATGKDKEIYK	GKSNQLVGMKKTLV	FYKGRAPKGE
	Ca_13929			105	6.41e-12	KATGRDKAIY	HTNSKRIGMRKTLV	FYTGRAPHGH
	Ca_22370			110	1e-11	WKATGKDREI	FKENALIGMKKTLV	FYKGRAPKGE
	Ca_02365			101	1.16e-11	WKATGRDKAI	YLKHCLIGMRKTLV	FYKGRAPNGQ
	Ca_14390			99	1.76e-11	WKATGKDRKV	NSEAQAVGMKKTLV	YYRGRAPHGC
	Ca_22532			121	2.02e-11	ATGKDREIYS	SKTYSLVGMKKTLV	FYRGRAPKGE
	Ca_13537			100	2.02e-11	WKATGKDRAI	LRKGSLVGMRKTLV	FYQGRAPKGR
	Ca_13258			99	2.02e-11	WKATGKDRKV	QSETRSVGMKKTLV	YYRGRAPHGT
	Ca_18090			100	2.31e-11	WKATGTDKSI	FSGSKHIGVKKALV	FYKGRPPKGL
	Ca_26322			107	5.03e-11	ATGTDRPIYS	SEGSKCIGLKKSLV	FYKGRAAKGV
	Ca_18749			107	5.03e-11	ATGTDRPIYS	SEGSKCIGLKKSLV	FYKGRAAKGV
	Ca_16379			100	6.44e-11	WKATGTDKPI	NSGSKHIGVKKSLV	FYKGRPPKGI
	Ca_08372			99	7.27e-11	WKTTGKDRIV	KNGEDTVGMKKTLV	YHSGRAPHGD
	Ca_04804			117	7.27e-11	GKDKEVYAAA	ACTGSLLGMKKTLV	FYKGRAPRGE
	Ca_15792			103	9.23e-11	WKATGRDKCI	RNTYKKIGMRKTLV	FYKGRAPHGQ
	Ca_13571			116	9.23e-11	GIDKAVYSNG	GEGNDCVGLKKTLV	YYRGSAGKGT
	Ca_21186			105	1.46e-10	WKATGTDKII	TTEGRKVGIKKALV	FYIGKAPKGT
	Ca_06899			50	1.64e-10	WKATGTDKII	TNEGRKVGIKKALV	FYVGKAPKGT
	Ca_04337			112	1.83e-10	WKATGKDRNI	IFNSRSVGVKKTLV	FYVGRAPNGE
	Ca_18171			92	3.13e-10	KATGADRMIR	TENFRSIGLKKTLV	FYSGKAPKGI
	Ca_06901			108	3.48e-10	ATGTDKPVLT	SGGTQKVGVKKALV	FYGGKPPRGI
	Ca_19654			108	4.73e-10	ATGTDKPILT	TDGHMKVGVKKALV	FYGGKPPKGV
	Ca_11273			157	5.77e-10	WHKTGKTRPV	YNNSKLKGYKKILV	LYTNYGKLRK
	Ca_11128			109	5.77e-10	TGSDRKIVTL	SDPKRIIGLRKTLV	FYEGRAPRGC
	Ca_08371			124	5.77e-10	WKATGNDRPV	KHDLRTVGLKKTLV	FHSGRAPDGK
	Ca_00818			102	6.36e-10	KATGSPNHVY	SSHNHIIGMKRTMV	FYSGRAPNGK
	Ca_15236			112	7.73e-10	TGIDKPIYCV	KESHECIGLKKSLV	YYRGSAGKGT
	Ca_12660			97	7.73e-10	YWKATGADKP	IGHPKPVGIKKALV	FYAGKAPKGD
	Ca_02457			153	8.5e-10	WHKTGKTRPV	YVSGKLKGYKKILV	LYTNYRKQKK
	Ca_07743			103	9.35e-10	ATGKDRTVFD	PITREVVGMRKTLV	FYRNRAPNGI
	Ca_15160			102	1.03e-09	KATGSPGYVY	SSDNKVIGVKKSMV	FYKGKAPSGN
	Ca_05696			106	1.35e-09	ATGSDKKISS	PTCNGIVGLRKTLV	FYEGKSPNGS
	Ca_04187			99	2.52e-09	WKTTGKDRSI	EHKNQVVGMIRTLV	FHTGKSHKGD
	Ca_07077			109	2.75e-09	WKATGKERNV	KSGSNVIGTKRTLV	FHLGRAPKGE
	Ca_16946			97	2.99e-09	YWKATGADKP	IGKPKPLGIKKALV	FYAGKAPKGV
	Ca_12031			105	3.54e-09	ATGTDKPIFT	SYGLKSIGVKKSLV	FYKGRPLKGS
	Ca_04233			97	3.85e-09	YWKATGADKP	IGKPKAMGIKKALV	FYAGKAPKGV
	Ca_05913			158	4.55e-09	WHKTGKTRPV	MVNGKQKGCKKILV	LYTNFGKNRK
	Ca_06348			173	9.35e-09	WHKTGKTRPI	FISGVMKGFKKILV	LYTNYGRQKK
	Ca_02274			106	1.48e-08	RKVVCESSPF	ISIETVTGYRKTLV	FYCGRAPLGD
	Ca_24772			161	1.6e-08	WHKTGKTKPV	ILNGVQKGFKKIMV	LYMSSVGGGK
	Ca_23230			161	1.6e-08	WHKTGKTKAV	FEDGVHKGFKKIMV	LYIRSEKESK
	Ca_12837			102	2e-08	TGKERKVVSQ	CTSSTITGSRKTLV	FYLGRAPLGD
	Ca_05227			95	2.32e-08	PMGMEEQVVT	TSTNKRLGIKKYYV	FHLGQTPNGN
	Ca_00111			98	2.89e-08	PTGIEEPVFC	STKNNRIGIKKHFV	FHMGESDSVG
	Ca_09673			99	3.34e-08	WKATGKDRAV	QHNNQTVGMIRTLI	FHTGKAPRGD
	Ca_01414			111	4.45e-08	KVIRISSSIS	NNNVGLAGIRKSLV	FYKGKSPNGS
	Ca_11687			106	7.28e-07	GEDTGTEIFT	KDTNQLLGLRKRYR	FEKSDTVHDN
	Ca_05989			108	2.31e-06	RTIEKNMELD	LPSQFFVGKKNTLV	FWWKKQGNQH
	7	HPLIDEFIPTLEGEBGICYTHPEKLPGVSKDGLIRHFFHRPSKAYTTGTR	HP[LF]IDEFIPTLEGE[ND]GICYTHPE[KN]LPGVSKDGL[IS]RHFFHRPSKAYTTGTR
	Ca_11273			82	2.11e-64	AKVRSDIHKL	HPLIDEFIPTLEGENGICYTHPEKLPGVSKDGLIRHFFHRPSKAYTTGTR	KRRKVHSDED
	Ca_06348			98	6.94e-64	AKIMFDVPKL	HPLIDEFIPTLEGENGICYTHPEKLPGVSKDGQIRHFFHRPSKAYTTGTR	KRRKVQTDEE
	Ca_02457			78	1.75e-62	AKVRSDIQKL	HPLIDEFIPTLEGENGICCTHPEKLPGVSKDGLLRHFFHRPSKAYTTGTR	KRRKVHTDED
	Ca_05913			77	2.57e-58	KVESKNNIKS	HPLIDEFILTIEGEDGICYTHPEKLPGVTRDGLSRHFFHRPSKAYTTGTR	KRRKIQTEEC
	Ca_24772			87	2.73e-48	AKVGVGNSKP	HPFVDEFITTLEVDDGICYTHPQNLPGVMQDGNASHFFHRAVKAYNTGTR	KRRKIHDQDF
	Ca_23230			84	2.45e-47	AKCGVGNTKP	HMFIEEFIPTLEGNQGICYTHPENLPGAKKDGSSVHFFHRTINAYSTGQR	KRRKIHHHRG
	8	GEGRWKATGKDKPI	[GES][EF][GT][RYF]W[KH][AK]TG[KI][DT][KRH][PA][IV]
	Ca_24976			88	2.3e-16	KGERPDRGVR	GFGFWKATGIDHPI	NDNGTIIGFK
	Ca_22408			81	2.3e-16	KGERPDRGVR	GFGFWKATGIDHPI	NDNGTIIGFK
	Ca_22406			32	2.3e-16	KGERPDRGVR	GFGFWKATGIDHPI	NDNGTIIGFK
	Ca_05913			144	1.77e-15	EECDIQGNTG	GETRWHKTGKTRPV	MVNGKQKGCK
	Ca_06348			159	1.21e-14	RRKVQTDEEG	SETRWHKTGKTRPI	FISGVMKGFK
	Ca_24772			147	1.53e-14	KRRKIHDQDF	GDVRWHKTGKTKPV	ILNGVQKGFK
	Ca_13571			98	1.53e-14	NSIRPNRVIT	GSGFWKATGIDKAV	YSNGGEGNDC
	Ca_11273			143	1.71e-14	RRKVHSDEDG	SETRWHKTGKTRPV	YNNSKLKGYK
	Ca_02457			139	1.71e-14	RRKVHTDEDG	SETRWHKTGKTRPV	YVSGKLKGYK
	Ca_13160			72	1.43e-13	LPWLRTNRAT	EAGYWKATGKDKEI	FRGKSLVGMK
	Ca_23230			147	1.58e-13	KIHHHRGLTE	EHVRWHKTGKTKAV	FEDGVHKGFK
	Ca_06899			36	2.35e-13	PNGTRPNRVA	GSGYWKATGTDKII	TNEGRKVGIK
	Ca_05696			90	1.98e-12	NSKRMMSRTT	KCGYWKATGSDKKI	SSPTCNGIVG
	Ca_00111			82	3.63e-12	SRRSTQNRVT	CNGYWKPTGIEEPV	FCSTKNNRIG
	Ca_09683			78	1.16e-11	FTEVKESRSN	ENGYWKEIGATKAI	VSAANNILGM
	9	IGNAKKRKHENENLEGENMEEVIPTPNSSPSTPLTPTATSPPLSPSTPPT	IG[NK][AV]KKRK[HR]ENENLEGENMEEVIP[TI][PQ]N[SL]SPST[PS][LS]TP[TS]A[TA]SPP[LP][SP]PSTPP[TP]
	Ca_24976			169	1.76e-60	KIYEHKRGDA	IGNAKKRKHENENLEGENMEEVIPTPNLSPSTPLTPTATSPPLSPSTPPT	PTATSPPPPL
	Ca_22408			162	5.72e-60	KIYEHKRGDA	IGKAKKRKHENENLEGENMEEVIPTPNSSPSTPLTPTATSPPLSPSTPPT	PAATSPPPPL
	Ca_22406			119	7.57e-52	RIYEHKRGDS	IGNVKKRKRENENLEGENMEEVIPIQNSSPSTSSTPSAASPPPPPSTPPP	LLPEMSSDDI
	10	YFFTKRNRKYPKGERPDRG	YFF[TS]K[RL][NK][RK]K[YS][PA][KNT][GS][ES]RP[DNV]R[GV]
	Ca_24976			67	9.46e-25	MYKREGEQHT	YFFTKRNRKYPKGERPDRG	VRGFGFWKAT
	Ca_22408			60	9.46e-25	MYKREGEQHT	YFFTKRNRKYPKGERPDRG	VRGFGFWKAT
	Ca_22406			11	9.46e-25	MYKREGEQHT	YFFTKRNRKYPKGERPDRG	VRGFGFWKAT
	Ca_06899			16	1.42e-19	GKAIFGEKEW	YFFSPRDRKYPNGTRPNRV	AGSGYWKATG
	Ca_13571			77	6.48e-19	ASVPGAEKES	YFFCKRGRKYRNSIRPNRV	ITGSGFWKAT
	Ca_14204			69	4.4e-15	ASHSYCEKDL	YFFTLLKKKSATSSRMVRT	IGMGTWEAED
	Ca_11687			70	1.98e-14	TSHSYCGRDL	YFFSALKKKSATSSRSVRL	IGKGTWEGED
	11	QMVSGLTNWVALDRLVASQLNGQTEATRQLACFNDPTIGYCTNDHHDLQF	QMVSGLTNWVALDRLVASQLNGQTEATRQLACFNDPTIGYCTNDHHDLQF
	Ca_22426			313	4.07e-66	NPLETSSSST	QMVSGLTNWVALDRLVASQLNGQTEATRQLACFNDPTIGYCTNDHHDLQF	PTLRSSSSTS
	Ca_22425			314	4.07e-66	NPLETSSSST	QMVSGLTNWVALDRLVASQLNGQTEATRQLACFNDPTIGYCTNDHHDLQF	PTLRSSSSTS
	12	MYDPCDDEGALEQILRQMGRGCKEENYEANCNNNYERFARPFDHTNLNNM	MYDPCDDEGALEQILRQMGRGCKEENYEANCNNNY[EG]RFARPFDHTNLNNM
	Ca_22426			199	5.46e-66	SISGDGRSHP	MYDPCDDEGALEQILRQMGRGCKEENYEANCNNNYGRFARPFDHTNLNNM	NGGNYNNERF
	Ca_22425			200	1.17e-65	ISGDGRRNHL	MYDPCDDEGALEQILRQMGRGCKEENYEANCNNNYERFARPFDHTNLNNM	NGGNYNNERF
	13	YRLEDKERST	YRLEDXXXXX
	Ca_18034			131	7.79e-10	GIRTDWVMHE	YRLDDKDCED	NSGLQVY
	Ca_09673			131	1.77e-09	GDRTDWVMHE	YRLEDKDLAH	KGIVQDSYVI
	Ca_14390			131	9.06e-09	GCRTNWVMHE	YRLHDRECET	TSALQDAYAL
	Ca_12660			129	1.12e-08	GDKTNWIMHE	YRLADVDRSI	RRKNSLRLDD
	Ca_04233			129	2.02e-08	GVKTNWIMHE	YRLANVDRSA	GKKNNLRLDD
	Ca_22426			141	2.44e-08	GQKSDWIMHE	YRLDDNTTND	TNLVSNMIGD
	Ca_22425			141	2.44e-08	GQKSDWIMHE	YRLDDNTTND	TNLVSNVIGD
	Ca_16946			129	3.5e-08	GVKTNWIMHE	YRLANVDRTA	SKNNHNLRLD
	Ca_22532			153	4.94e-08	GEKSNWVMHE	YRLEGKFAYH	FLSRNSKDEW
	Ca_13929			137	5.83e-08	GHKTDWIMHE	YRLDDNDAEV	QEDGWVVCRV
	Ca_13258			131	1.27e-07	GTRTGWVMHE	YRLDERECQN	PSSGLQDAYA
	Ca_13160			118	2.24e-07	GEKSNWVMHE	YRLEGKFSVH	NLPKAAKNEW
	Ca_02365			133	2.56e-07	GQKSDWIMHE	YRLETNQNGT	TQEEGWAVCK
	Ca_16379			132	2.92e-07	GIKTNWIMHE	YRLVGSQKQT	SKHIGSMRLD
	Ca_05696			138	2.92e-07	GSRTDWILHE	YRLINVDTSP	CNSTQNYYGN
	Ca_08693			128	4.26e-07	GQKSDWIMHE	YRLETNENGI	AQEEGWVVCR
	Ca_06899			82	4.26e-07	GTKTNWIMHE	YRLLDSSRNN	TGTKLDDWVL
	Ca_12031			137	4.8e-07	GSKTEWIMHE	YRLHDSIISN	SNHSGSMRLD
	Ca_06901			140	4.8e-07	GIKTNWIMHE	YRLADNKPNN	RPPGCDLGNK
	Ca_01414			143	4.8e-07	GSRSDWIMHE	YRLVNVESNS	SHQKYVKEIG
	Ca_13012			128	5.41e-07	GEKSNWVMHE	YRLENKHHFR	SSKV
	Ca_08371			156	5.41e-07	GKRTNWVMHE	YRLVDEEMER	AGSGPSQPQD
	Ca_18090			132	6.81e-07	GLKTDWIMHE	YRLIGSRKQA	NRQIGSMRLD
	Ca_21186			137	7.61e-07	GTKTNWIMHE	YRLLDATRKH	NLGSSKLDDW
	Ca_15792			135	7.61e-07	GQKTDWIMHE	YRLEDANDPT	NEEGWVVCRV
	Ca_12837			134	8.49e-07	GDRTNWIMHE	YRLTDDLVQH	SSFLKGGLAL
	Ca_19144			141	9.46e-07	GEKTNWVMHE	FRLDGKFATC	NLPKDSKDEW
	Ca_08255			141	1.17e-06	GEKTNWVMHE	FRLEGKFANY	HLPKAAKDEW
	Ca_19654			140	1.42e-06	GVKTNWIMHE	YRLITDHNHN	IHSYNATSKT
	Ca_04187			131	1.73e-06	GDRTDWVMHE	FRLEDKYLTD	KGIPQNSYVI
	Ca_05227			127	2.08e-06	GNKTNWIMQE	YRLSDSASSS	RSSSSKRKSQ
	Ca_01981			134	2.28e-06	GQKSDWIMHE	YRLESDENGP	PQEEGWVVCR
	Ca_18171			124	3.5e-06	GIRTSWIMNE	YRLPQHETER	YQKGEISLCR
	Ca_23537			131	4.45e-06	GIRTNWVMHE	YRLMESHPGA	SLSSLKDIEI
	Ca_02274			138	4.45e-06	GDRTNWVMHE	YRLCDDPSQG	SEGAYALCRV
	Ca_23230			41	4.81e-06	GAYRECPNCH	YRIDNSDVST	EWPGFPLGIK
	Ca_13571			148	9.77e-06	GTKTDWMMHE	FRLPSNIHTN	NNDAHIAQEA
	Ca_08372			131	1.26e-05	GDRTNWVMHE	YRMIDEELAK	AGLQDTYVAC
	Ca_05989			141	1.42e-05	HIMTRWMMHE	FRLTTVIQPT	KISAVGAYRI
	Ca_22370			142	1.91e-05	GEKTNWVMHE	FRLDGINLSE	QNLSKPGMGE
	Ca_00111			131	2.52e-05	GIKTNWIMHE	FRLSHSSTNS	SSSSSKIKSQ
	Ca_26322			139	6.59e-05	GVKTDWMMHE	FRLPSLNDSS	SSPKKYVDKT
	14	HKDSLSKTCPSCGHNIECKDQG	[HR][KQT][DL][CIS][GL][SIT][KR]TCP[ST]CGH[NH][IF][DEK]C[KQ]DQ[GA]
	Ca_00344			37	2.04e-22	LDNNKTDVTD	HDEIQTIKCPSCGHNIEIKDQG	GINELPGLPA
	Ca_06348			40	1.75e-21	TDLVTHDTKL	PTQIRTLTCPSCGHNIQFQDQG	GINDLPGLPA
	Ca_11273			23	5.46e-21	NNDHSVTLEG	RTDSLIRTCLTCGHHIKCQDQG	GGINDLPGLP
	Ca_02457			19	1.44e-20	NNHSTVIVER	RKDSLIRTCPTCGHHIKCHEQA	AGIHELPGLP
	Ca_15515			23	8.77e-19	SDLIDAKLEE	HQLCGSNHCPSCGHNFESKPDW	LGLPAGVKFD
	Ca_05913			21	4.78e-17	SDLIDAKLEE	HQLCGSKQCPGCGHKFDQGGKP	DWLGLPAGVK
	Ca_24772			31	1.12e-15	SGACHPENVT	WKSNPSKTCPNCQHAIDNSDVA	QEWPGLPKGV
	15	ISIHAKATTSTTTSTYITPSQDYTSEIDLWNFARSTSSLLSSSEPICHV	ISIHAKATTSTTTSTYITPSQDYTSEIDLWNFARSTSSLLSSSEPICHV
	Ca_22426			374	3.64e-62	TLRSSSSTSS	ISIHAKATTSTTTSTYITPSQDYTSEIDLWNFARSTSSLLSSSEPICHV	SNTSV
	Ca_22425			375	3.64e-62	TLRSSSSTSS	ISIHAKATTSTTTSTYITPSQDYTSEIDLWNFARSTSSLLSSSEPICHV	SNTSV
	16	GPGPKNGEQYGAPFNEEDW	G[PS]GP[KR]NG[AE][QK]YG[AKR]PF[NKV]E[EAK][DE]W
	Ca_09673			158	5.33e-24	YVICKVFQKE	GPGPRNGAQYGRPFNEEDW	SDDEVGIPFA
	Ca_04337			171	1.97e-23	YALYKVFKKS	GPGPKNGEQYGAPFKEEDW	ADDDDVAFKI
	Ca_04187			158	2.52e-23	YVICRVFQKE	GPGPRNGAQYGKPFNEKDW	DSEEEVDCPQ
	Ca_08372			157	5.48e-19	YVACRIFEKS	GSGPKNGEKYGAPFVEAEW	EGVDNRVDPL
	17	PAATSPPPPLLPEMSSDDIDMANFQNCDYDISSILNFDQNLENEMFDIDQ	P[AT]ATSPPPPLLPEMSS[DN]DIDMANFQN[CG]DYDISSILNFDQNLENEMFDIDQ
	Ca_24976			219	1.87e-63	PPLSPSTPPT	PTATSPPPPLLPEMSSDDIDMANFQNCDYDISSILNFDQNLENEMFDIDQ	LLDS
	Ca_22408			212	6.71e-62	PPLSPSTPPT	PAATSPPPPLLPEMSSNDIDMANFQNGDYDISSILNFDQNLENEMFDIDQ	LLDS
	18	YNNERFMKLPSLESPKSTSMENNENNNNNGYHAIIQENEGSFTNNHNNMV	YNNERFMKLPSLESPKSTSMENNENNNNNGYHAIIQENEGSFTNNHNNMV
	Ca_22426			253	1.18e-62	TNLNNMNGGN	YNNERFMKLPSLESPKSTSMENNENNNNNGYHAIIQENEGSFTNNHNNMV	NPLETSSSST
	Ca_22425			254	1.18e-62	TNLNNMNGGN	YNNERFMKLPSLESPKSTSMENNENNNNNGYHAIIQENEGSFTNNHNNMV	NPLETSSSST
	19	YPPSKVDIALECARMQHRFSMPPLEVEDFPQ	YPPSKVDIALECARMQHRF[ST]MPPL[EV]VEDFPQ
	Ca_13258			238	6.42e-41	SSFPNYASTP	YPPSKVDIALECARMQHRFSMPPLEVEDFPQ	VSISELNSMC
	Ca_14390			245	8.25e-41	SSFTNHGPIA	YPPSKVDIALECARMQHRFTMPPLVVEDFPQ	GSKTKTDILQ
	20	YFDTSDSIPRLHTDSSCSEHVVSPDVTC	[YH][FMT]D[TS]SDS[IV]P[RK][LF]HTDS[SC][CS]S[EG]HVVSP[DE][VF][TA][CS]
	Ca_16946			201	1.08e-33	NGQDDFRIND	HTDTSDSVPRFHTDSSCSEHVVSPDVTC	EKEVQSEPKW
	Ca_04233			195	1.06e-30	EIDKLGNYQL	YMDSSDSIPRLHTDSCSSGHVVSPDVTC	DKEVQSEVKW
	Ca_12660			210	3.48e-29	QATAGMRDYM	YFDTSDSIPKLHTDSSCSEHVVSPEFAS	EVQSEPKWNE
Pigeonpea
	1	EWYFFSPRDRKYPNGSRTNRATGSGYWKATGKDKPI	EWYFF[SC]PRDRKYP[NT]GSR[PT]NRA[TA]G[SA]G[YF]WKATG[KT]D[KR][PE][IV]
	Cc_34115			67	5.9e-43	LPNKSLFGEE	EWYFFSPRDRKYPNGLRPNRAAASGYWKATGTDKPI	LSSSGSKRIG
	Cc_14854			67	5.9e-43	LPNKSLFGEE	EWYFFSPRDRKYPNGLRPNRAAASGYWKATGTDKPI	LSSSGSKRIG
	Cc_22852			70	9.35e-43	LPSKATFGEQ	EWYFFSPRDRKYPNGARPNRAATSGYWKATGTDKPI	LTSDGHQKVG
	Cc_26764			64	2.25e-42	LPAKAAFGEK	EWYFFSPRDRKYPNGARPNRAAGSGYWKATGTDKNI	VASLVRGGVR
	Cc_20225			64	3.42e-42	LPDKTEFGEN	EWYFFSPRDRKYPNGVRPNRATVSGYWKATGTDKAI	YSGSKSVGVK
	Cc_15921			62	3.42e-42	LPEMGFYGEK	EWYFFSPRDRKYPNGSRPNRAAGSGYWKATGADKPI	GKPKALGIKK
	Cc_01726			64	4.2e-42	LPWKAKMGEK	EWYFFCVRDRKYPTGLRTNRATEAGYWKATGKDKEI	FRGKSLVGMK
	Cc_08704			71	4.2e-42	LPYKAKMGEK	EWYFFCVRDRKYPTGLRTNRATEAGYWKATGKDKEI	FRGKSLVGMK
	Cc_44516			72	6.26e-42	LPGKASFGEE	EWYFFSPRDRKYPNGARPNRAATSGYWKATGTDKPV	CSGTHKVGVK
	Cc_44515			72	6.26e-42	LPGKASFGEE	EWYFFSPRDRKYPNGARPNRAATSGYWKATGTDKPV	CSGTHKVGVK
	Cc_37971			70	6.26e-42	LPAKATFGEQ	EWYFFSPRDRKYPNGARPNRAATSGYWKATGTDKPV	LTSGGTQKVG
	Cc_17807			63	7.62e-42	LPAKATFGEK	EWYFFSPRDRKYPNGARPNRAAASGYWKATGTDKTI	LTSLHGGGTT
	Cc_32993			69	1.12e-41	LPDKAKMGEK	EWYFFSLRDRKYPTGLRTNRATEAGYWKATGKDREI	YSSKTCSLVG
	Cc_36091			87	1.12e-41	LPEKAKMGEK	EWYFFSLRDRKYPTGLRTNRATEAGYWKATGKDREI	YSSKTCSLVG
	Cc_18402			75	1.35e-41	LPRMAKMGEK	EWYFFCVRDRKYPTGQRTNRATGAGYWKATGKDKEI	HKAKALIGMK
	Cc_29427			62	1.63e-41	GKSLLPGKDL	EWYFFSPRDRKYPNGSRTNRATKSGYWKATGKDRKV	NSQTRAVGMK
	Cc_29425			62	1.63e-41	GKSLLPGKDL	EWYFFSPRDRKYPNGSRTNRATKSGYWKATGKDRKV	NSQTRAVGMK
	Cc_17016			70	3.36e-41	LPSKATFGEQ	EWYFFSPRDRKYPNGARPNRAASSGYWKATGTDKPI	LTSNGHHKVG
	Cc_01304			62	4.01e-41	LPGLASYGEK	EWYFFSPRDRKYPNGSRPNRAAGTGYWKATGADKPI	GQPKPVGIKK
	Cc_38151			62	4.01e-41	LPEMALYGEK	EWYFFSPRDRKYPNGSRPNRAAGTGYWKATGADKPI	GKPKALGIKK
	Cc_01440			63	1.12e-40	EKSFLPKRDL	EWFFFCPRDRKYPNGSRTNRATKAGYWKATGKDRKV	VCQSNPSTVT
	Cc_39141			63	1.12e-40	DKSFLPSKDM	EWYFYSPRDRKYPNGSRTNRATQAGYWKATGKDRPV	HSQKKPVGMK
	Cc_30485			5	1.12e-40	FGEN	EWYFFSPRERKYPNGVRPNRATVSGYWKATGTDKAI	YSGSKHIGVK
	Cc_30472			65	1.12e-40	LPDKSDFGEN	EWYFFSPRERKYPNGVRPNRATVSGYWKATGTDKAI	YSGSKHIGVK
	Cc_09817			66	1.12e-40	LTSKALFGED	EWYFFTPRDRKYPNGVRPNRAAASGYWKATGTDKPI	FTSCGMKSIG
	Cc_43786			69	1.12e-40	LPGKAVFGEK	EWYFFSPRDRKYPNGSRPNRVAGSGYWKATGTDKVI	TNEGRKVGIK
	Cc_43785			69	1.12e-40	LPGKAVFGEK	EWYFFSPRDRKYPNGSRPNRVAGSGYWKATGTDKVI	TTEGRKIGIK
	Cc_17814			71	1.83e-40	LPKKAKIGEK	EWYFFCQKDRKYPTGMRTNRATESGYWKATGKDKEI	YKGKGNLVGM
	Cc_08648			60	3.45e-40	LPGKASMGEK	EWYFFSLRDRKYPTGLRTNRATESGYWKTTGKDKEI	FRAGVLVGMK
	Cc_43030			69	4.7e-40	LPSKAIFGEK	EWYFFSPRDRKYPNGSRPNRVAGSGYWKATGTDKII	TTEGRKVGIK
	Cc_15622			60	2.78e-39	LPGKASMGEK	EWYFFSLKDRKYPTGLRTNRATESGYWKTTGKDKEI	FGGGVLIGMK
	Cc_46578			73	5.61e-39	LPGKAKMGQK	EWYFFSLRDRKYPTGVRTNRATNTGYWKTTGKDKEI	LNSVTSEFVG
	Cc_40877			77	5.61e-39	LPDVAKMGER	EWYLFSLRDRKYPTGLRTNRATGAGYWKATGKDKEV	YSASSGTLLG
	Cc_09117			65	5.61e-39	LPGKAKMGEK	EWYFFSLRDRKYPTGVRTNRATNTGYWKTTGKDKEI	LNSANSELIG
	Cc_18948			77	5.61e-39	LPDVAKMGER	EWYLFSLRDRKYPTGLRTNRATGAGYWKATGKDKEV	YSASSGTLLG
	Cc_35648			73	6.44e-39	LPKKAKMGEK	DWYFFCQRDRKYPTGMRTNRATQSGYWKATGKDKEI	YKGKSNLVGM
	Cc_21774			66	6.44e-39	RCRIGSTPQN	EWYFFSHKDRKYPTGSRTNRATNAGFWKATGRDKCI	RNSYKKIGMR
	Cc_42082			13	1.11e-38	DLSVIRNKDP	EWFFFCPRDRKYPNGQRLNRATNHGYWKATGKDRNI	KSGTNLIGMK
	Cc_20892			82	1.11e-38	ICRIGTEEQN	EWYFFSHKDKKYPTGTRTNRATAAGFWKATGRDKAI	YSKHDLIGMR
	Cc_34162			65	1.11e-38	LCRIGTEEQN	EWYFFSHKDKKYPTGTRTNRATAAGFWKATGRDKAI	YSKHDLIGMR
	Cc_18734			74	1.45e-38	LPGLAKMGET	EWYYFCVRDRKYPTGLRTNRATDAGYWKATGKDKEI	IMQNALIGMK
	Cc_44182			68	1.89e-38	KCRIGSGPQN	EWYFFSHKDKKYPTGTRTNRATTAGFWKATGRDKAI	YHTNSKRIGM
	Cc_07217			63	3.63e-38	RCKLGYEQQN	EWYFFSHKDKKYPTGTRTNRATAAGFWKATGRDKAV	MSKNRIIGMR
	Cc_32331			69	5.34e-38	LPKLASTGEK	EWYFYCPRDRKYRNSARPNRVTGAGFWKATGTDRPI	YSSEGSKCIG
	Cc_11824			69	5.34e-38	LPKLATTGEK	EWYFYCPRDRKYRNSARPNRVTGAGFWKATGTDRPI	YSSEGSKCIG
	Cc_06648			65	6.88e-38	LPEVAKLNAN	EWYFFSFRDRKYATGFRTNRATTSGYWKATGKDRTV	FDPATREVVG
	Cc_38763			65	6.88e-38	LPEVAKLNAN	EWYFFSFRDRKYATGFRTNRATTSGYWKATGKDRTV	MDPATQEVVG
	Cc_14029			64	1.14e-37	IPETACVGGK	EWYFYTQRDRKYATGLRTNRATASGYWKATGKDRPI	LRKGTLVGMR
	Cc_29871			65	1.45e-37	LPGLALYGEK	EWYFFSPRERKYPNGSRPNRSAGTGYWKATGADKPI	GKPKPVGIKK
	Cc_36992			69	1.64e-37	PKELAGTGEK	EWYFYCPRDRKYRNSARPNRVTRAGFWKATGTDRPI	YSSEGKCIGL
	Cc_15737			63	7.81e-37	EKSFLPSRDP	EWYFFGPRDRKYPNGFRTNRATRAGYWKSTGKDRRV	SCQSRPIGMK
	Cc_01567			65	8.78e-37	LCKIGTDEQS	DWYFFSHKDKKYPTGTRTNRATKAGFWKATGRDKAI	YSKHCLIGMR
	Cc_02029			69	1.11e-36	KCKIGTTPQN	DWYFFSHKDKKYPTGTRTNRATAAGFWKATGRDKVI	YSNGKRIGMR
	Cc_26125			76	1.57e-36	GQSILKTGDR	QWFFFCHRDRKYPNGGRSNRATRHGYWKATGKDRNV	VCNSRTVGVK
	Cc_48342			63	2.77e-36	RCRIGYEEQN	EWYFFSHKDKKYPTGTRTNRATMAGFWKATGRDKSV	YERTKLIGMR
	Cc_40311			78	6.78e-36	DMSVVRNKDP	EWFFFCPQDRKYPNGHRLNRATNNGYWKATGKDRRI	KSGSMLIGMK
	Cc_22429			61	7.57e-36	SMSKLKTKDL	EWYFFSILDRKYGNGSRTNRATEKGYWKTTGKDRAV	NQGDRTVGMK
	Cc_24591			100	1.17e-35	LPALAAIGEK	EWYFYVPRDRKYRNGDRPNRVTTSGYWKATGADRMI	RTENFRSIGL
	Cc_40755			76	1.62e-35	LPKASSVGEK	EWYFFCIRGRKYRNSIRPNRVTGSGFWKATGIDKPI	YCVKEPHDCI
	Cc_42309			73	4.72e-35	LPKVNSVGDK	EWYFFCIRGRKYRNSVRPNRVTRSGFWKATGIDKNI	YCVKEPHECI
	Cc_22489			83	5.5e-34	DKSRLKTRDQ	EWYFFSALDKKYGNGGRMNRATGKGYWKATGNDRQV	KHEERVVGLK
	Cc_22430			83	5.5e-34	DKSRLKTRDQ	EWYFFSALDKKYGNGGRMNRATGKGYWKATGNDRQV	KHEERVVGLK
	Cc_41044			73	4.68e-33	PAKSFIQSDN	EWFFFSPRGRKYPNGSQSKRATECGYWKATGKERNV	KSGSNVIGTK
	Cc_30687			67	1.09e-32	WDLPGNCDHQ	ERYFFSPKEAKYRNGNRMNRTTKCGYWKATGSDKRI	SSSTCSGIVG
	Cc_40054			77	1.74e-32	PKTSATGGEK	EGYFFCRRGRKYRNSIRPNRVTGSGFWKATGIDKPV	YSHGGEGNDC
	Cc_19098			59	3.64e-32	PWDLPGELEQ	ERYFFSTKEAKYPNGNRSNRATNSGYWKATGLDKQI	VTNQVVGMKK
	Cc_21061			69	5.25e-32	LPGLAKVGER	EWYFFVPRDKKHGSGGRPNRTTEKGFWKATGSDRKI	VTLSDPKRII
	Cc_23518			63	6.29e-32	DMSCLRTGEL	EWYFFCSREKKYCSGSRMKRATEIGYWKATGQDRVV	RHNNQTVGKI
	Cc_28603			67	1.69e-31	WDFPGNCDEQ	ERYFFSSKETKYRNGNRMNRTTNSGYWKATGSDKKI	SSSISNNGIA
	Cc_04140			35	1.25e-30	DMSLLKTGDL	VWFFFCPKGKKYLSGERLNRATEIGYWKTTGKDREI	EHNNRVVGMI
	Cc_37341			67	2.48e-30	ARSVIKSDDQ	EWFFFSPVDYKYQNSKRVNRTTEHGYWKSTGKDRNI	RRRGSTNVIG
	Cc_31741			68	8.46e-29	AGELCRGDTE	QWFFFSPRQEREARGGRPNRTTASGYWKATGTPAHV	YSSHNKVIGM
	Cc_37342			68	1.26e-28	AESAIRFNDP	EWFFFSPVDFKYSNSRRFNRTTKCGFWKTTGKERDI	RSLDTNTVIG
	Cc_21708			68	1.54e-25	AGERCRGDTE	QWFFFCPGQEREARGGRPSRTTACGYWKATGSPGYV	YSSHNRVIGM
	Cc_39689			64	6.25e-25	SGEASLRDTE	QWFFFIPRQESEARGGRPKRLTNSGYWKATGSPNHV	FSSDNRIIGI
	2	LPPGFRFHPTDEELVVYYL	LPPGFRFHPTDEEL[VI]V[HY]YL
	Cc_44516			17	8.98e-25	SSTTSQQQPN	LPPGFRFHPTDEELVVHYL	KKKVDSIPLP
	Cc_44515			17	8.98e-25	SSTTSQQQPN	LPPGFRFHPTDEELVVHYL	KKKVDSIPLP
	Cc_37971			15	8.98e-25	DSSTGSQQPN	LPPGFRFHPTDEELVVHYL	KKKAASAPLP
	Cc_17016			15	8.98e-25	SGSESQQHPQ	LPPGFRFHPTDEELVVHYL	KRKANSVPLP
	Cc_22852			15	8.98e-25	DSSSGSQHPK	LPPGFRFHPTDEELVVHYL	KRKAASAPLP
	Cc_01440			6	4.92e-24	MGGAS	LPPGFRFHPTDEELVGYYL	KRKVEGLEIE
	Cc_30472			10	5.73e-24	MEGRTTTSV	LPPGFRFHPTDEELIVYYL	CNQATSRPCP
	Cc_20225			9	5.73e-24	MEASTCSE	LPPGFRFHPTDEELIVYYL	CNQATSKPCP
	Cc_32993			14	1.94e-23	YHHLDHTEAH	LPPGFRFHPTDEELITYYL	LKKVLDSTFT
	Cc_15622			5	1.94e-23	MEEK	LPPGFRFHPTDEELITYYL	LRKVSDTAFT
	Cc_36091			32	1.94e-23	NNNNNHNEPH	LPPGFRFHPTDEELITYYL	LKKVLDSSFT
	Cc_39141			6	2.62e-23	MAPMS	LPPGFRFHPTDEELVAYYL	ERKITGRSIE
	Cc_29427			5	2.62e-23	MTPV	LPPGFRFHPTDEELVAYYL	KRKINGRKIE
	Cc_29425			5	2.62e-23	MAPV	LPPGFRFHPTDEELVAYYL	KRKINGRKIE
	Cc_15921			7	3.5e-23	MKGEIE	LPPGFRFHPTDEELVNHYL	CRKCAGQPIA
	Cc_15737			6	4.05e-23	MSPVG	LPPGFRFHPTDEELVNYYL	KRKINAQEIE
	Cc_01726			9	4.81e-23	MENADHID	LPPGFRFHPTDEELISHYL	YKKVMDTKFC
	Cc_01567			7	4.81e-23	MNTFSH	VPPGFRFHPTDEELVGYYL	RKKVASKRID
	Cc_48342			5	4.81e-23	MESC	VPPGFRFHPTDEELVGYYL	RKKVASQKID
	Cc_26764			9	4.81e-23	MGTPQANN	LPPGFRFHPTDEELILHYL	RKKVASIPLP
	Cc_08704			16	4.81e-23	VLCKEEDKMN	LPPGFRFHPTDEELISHYL	YRKVTDTKFS
	Cc_12845			8	4.81e-23	MESMESC	VPPGFRFHPTDEELVGYYL	RKKVASQKID
	Cc_12803			8	4.81e-23	MESMESC	VPPGFRFHPTDEELVGYYL	RKKVASQKID
	Cc_17807			8	4.81e-23	MGSPESN	LPPGFRFHPTDEELILHYL	SKKVASIPLP
	Cc_46578			18	5.77e-23	MEGTHEKEET	LPPGFRFHPTDEELISYYL	INKISDSDFT
	Cc_19098			7	5.77e-23	MEKVLR	LPPGFRFHPTDEELVVQYL	KRKVFSCPLP
	Cc_40877			22	8.05e-23	SDHEKRNEQG	LPPGFRFHPTDEELITFYL	ASKVFNETFT
	Cc_18948			22	8.05e-23	SDHEKRNEQG	LPPGFRFHPTDEELITFYL	ASKVFNETFT
	Cc_29871			10	9.12e-23	MAATAPHLH	FPPGFRFHPTDEELVVHYL	CPKCASHQIA
	Cc_09117			10	1.2e-22	MEGRGNDET	LPPGFRFHPTDEELVTCYL	LNKISDSGFT
	Cc_20892			24	1.42e-22	SRDNMNTFTH	VPPGFRFHPTDEELVDYYL	RKKVASRRID
	Cc_34162			7	1.42e-22	MNNFSH	VPPGFRFHPTDEELVDYYL	RKKVTSRRID
	Cc_08648			5	2.22e-22	MEEN	LPPGFRFHPTDEELITCYL	TRKVSDSSFT
	Cc_09817			11	2.56e-22	MGKDANSEIQ	LPPGFRFHPSDEELIVHYL	RNKVTSSPLP
	Cc_18402			20	4.47e-22	NIMEEQKMLD	LPAGFRFHPTDEELITYYL	SQKVLDSCFC
	Cc_17814			16	6.85e-22	VLNKGEEPLD	LPPGFRFHPTDEEIISYYL	TEKVKNSGFS
	Cc_07217			5	1.93e-21	MESC	VPPGFRFHPTEEELVGYYL	KRKINSLKID
	Cc_38151			7	1.93e-21	MQGELQ	LPPGFRFHPTDDELVHHYL	CRKCAAQPIA
	Cc_21774			8	1.93e-21	MGSSNGG	VPPGFRFHPTDEELLHYYL	KKKVSFQKFD
	Cc_35648			18	2.47e-21	VVNKGDEPLD	LPPGFRFHPTDEEIITCYL	TEKVLNRGFS
	Cc_48539			1	2.77e-21	.	LPPGFRFHPTDEEHVLHYL	CPKCASHQIV
	Cc_19195			1	3.12e-21	.	MPVGFRFHPTDEELVGHYL	KHKLLGNHST
	Cc_22489			26	3.5e-21	VNPVAAPPTS	LAPGFRFHPTDEELVIYYL	KRKVSGKPFR
	Cc_22430			26	3.5e-21	VNPVAAPPTS	LAPGFRFHPTDEELVIYYL	KRKVSGKPFR
	Cc_40755			21	3.93e-21	DDDKKEEDEV	VLPGFRFHPTDEELVGFYL	RRKVEKKPLR
	Cc_22429			4	3.93e-21	MAR	LGPGFRFHPTDEELVVFYL	KRKITGNLSR
	Cc_42309			18	3.93e-21	SDDTKKDEEI	VLPGFRFHPTDEELVGFYL	LRKVEKKPLR
	Cc_17157			8	4.42e-21	MGDSNVN	LPPGFRFYPTDEELVVHFL	HRKASLLPCH
	Cc_22870			9	4.42e-21	MGDNNNVN	LPPGFRFYPTDEELVVHFL	QRKANLLPCH
	Cc_34115			12	4.42e-21	EGDQQGSHYS	FPPGFRFHPSDEELIVHYL	QNKISSRPLP
	Cc_18734			19	4.42e-21	KPKKENQQFE	LPLGFRFHPTDEELINHYL	TKKVVDNCFC
	Cc_44182			10	4.98e-21	MMPGNGQLT	VPPGFRFHPTDEELLYYYL	RKKVSYEAID
	Cc_36997			7	6.27e-21	MEKIED	VMPGFRFHPTDEELVDFYL	KRKIQQKSLP
	Cc_36992			13	6.27e-21	ERNEMEKIED	VMPGFRFHPTDEELVDFYL	KRKIQQKSLP
	Cc_32331			14	7.05e-21	RNDGEKLDEV	MLPGFRFHPTDEELVGFYL	KRKIQQRPLS
	Cc_43785			14	7.94e-21	PERDPLAQLS	LPPGFRFYPTDEELLVQYL	CRKVAGHHFS
	Cc_43030			14	7.94e-21	PERDPLSQLS	LPPGFRFYPTDEELLVQYL	CRKVAGHHFS
	Cc_01304			7	8.9e-21	MASELQ	LPPGFRFHPTDEELVKDYL	CRKCTSQPIA
	Cc_38763			10	1e-20	MGLRDIGAS	LPPGFRFYPSDEELVCHYL	YKKIANEQVL
	Cc_06648			10	1.41e-20	MGLRDIGAS	LPPGFRFYPSDEELVLHYL	YKKVTNEEVL
	Cc_11824			14	2.75e-20	RNDAEKLDEV	ILPGFRFHPTDEELVGFYL	KRKIQQRPLT
	Cc_28603			14	3.82e-20	LNFIKNGMSR	LPPGFRFQPTDEELVFQYL	KCKIFSCQLP
	Cc_30687			14	3.82e-20	LNFVKNGVSK	LPPGFRFQPTDEELVFQYL	KCKVFSYPLP
	Cc_43786			14	4.26e-20	PERDPLVQLS	LPPGFRFFPTDEELLVQYL	CRKVAGHHFS
	Cc_02029			11	7.23e-20	MSISVNGQSQ	VPPGFRFHPTEEELLQYYL	RKKVSYEKID
	Cc_14029			11	8.01e-20	MSNISMVEAK	LPPGFRFHPRDEELVCDYL	MKKVTHNDSL
	Cc_24591			45	8.89e-20	NKPDDHDHDM	VMPGFRFHPTEEELVEFYL	RRKVEGKRFN
	Cc_40311			21	1.34e-19	PRTAVLSLNT	LPLGFRFRPTDEELIDYYL	RSKINGNGDD
	Cc_26125			19	1.34e-19	STDCFSQMMS	SMPGFRFHPTDEELVMYYL	KRKICGKRLK
	Cc_31741			8	2.22e-19	MSHNMED	LPPGFRFYPTEEELLAFYL	HNQLQGQRHD
	Cc_40054			21	2.22e-19	DHEYVDDDDV	PLPGFRFHPTDEELVSFYL	RRKLDKKPIS
	Cc_37341			10	3e-19	MENISMLDH	VPVGFRFRPTDEELVNYYL	RHKLLHDDFP
	Cc_14854			12	4.9e-19	EGDQQGSHYS	FPPGFRFHLSDEELIVHYL	QNKISSRPLP
	Cc_41044			17	2.03e-18	EAQMSIAASS	MFPGFRFCPTDEELISYYL	RKKLDGHEDS
	Cc_21708			4	2.44e-18	MVD	HPPGFRFFPTEEELVGFYL	QKKLQGQRNS
	Cc_23529			9	3.21e-18	MMACGSVN	LPPGFCFSPTDEELVLHFL	RSKASLPCHP
	Cc_21061			14	7.84e-18	MEDMNMSGEV	TLPGFRFHPTEEELLDFYL	KNMVVGKKLR
	Cc_39689			4	8.56e-18	MEN	MPPGYRFYPTEEELISFYL	HNKLEGVIKD
	Cc_04121			8	1.21e-17	MEDGSIN	LPPGFFFSPTDEELVLHFL	FCKASLIPCH
	Cc_23518			6	2.62e-17	MARKK	LIPGFRFHPTGVELVVYFL	KRKVMGKKFC
	Cc_02052			14	2.38e-16	PNESEARTYR	LPIGYRFDPTDEVLTGYYL	RKKILSQPLP
	Cc_23161			47	6.52e-16	KFEGKPDWLG	LPAGVKFDPTDQELIEHLE	AKVEAKNMRS
	Cc_15439			47	6.52e-16	KFEGKPDWLG	LPAGVKFDPTDQELIEHLE	AKVEAKNMKS
	Cc_02051			14	1.61e-15	PNESEARTYR	LPIGFCFDPSDEVLTGYYL	RKKILSQPLP
	Cc_13790			49	5.57e-15	QGGGIHDLPG	LPAGVKFDPTDQEILEHLE	AKVRSDIHKL
	Cc_23928			48	5.57e-15	QAAGIHDLPG	LPAGVKFDPTDQEILEHLE	AKVRSDIHKL
	Cc_24657			39	1.97e-14	NSDVSQEWPG	LPKGVKFDPSDQEIIWHLL	AKVGAGNSRP
	Cc_24755			63	6.25e-14	DQGGIHDLPG	LPAGVKFDPNDQEILEHLE	AKVKSDACKL
	Cc_02050			8	1.13e-13	MELQNHS	ESIGFRFDPTDDILAGYYL	RRILAQSLPN
	Cc_19966			66	2.47e-13	DQSGINELPG	LPSGVKFDPNDQEILEHLE	AKVLSDMPKL
	Cc_46953			103	2.8e-13	NSDVSAEWPG	FPLGVKFDPSDVELLEHLA	EKCGIGSTQP
	Cc_37342			8	1.42e-12	MESRGYP	DLVGLGFRPRDDELVGFYL	KHKLLSDDPR
	Cc_31437			78	1.06e-11	NNDVSHVWPG	FPVGVKFVPSDVQLLEHLA	AKCCIGNRKP
	3	KGRAPKGEKTBWVMHEYR	KG[RK]APKGE[KR]T[ND]W[VI]MHEYR
	Cc_08704			123	3.6e-23	VGMKKTLVFY	RGRAPKGEKTDWVMHEYR	LEGKFSVHNL
	Cc_46578			127	2.61e-22	VGMKKTLVFY	KGRAPRGEKTNWVMHEYR	IHSKSTFKIN
	Cc_17814			124	5.27e-22	VGMKKTLVFY	KGRAPKGEKTNWVMHEFR	LEGKFASYSL
	Cc_35648			126	6.33e-22	VGMKKTLVFY	RGRAPKGEKTNWVMHEFR	LEGKFACYNL
	Cc_18402			127	6.33e-22	IGMKKTLVFY	KGRAPQGEKTNWVMHEYR	LESEHPVHNL
	Cc_21774			118	7.82e-22	IGMRKTLVFY	KGRAPHGQKTDWIMHEYR	LEEGNDPQGN
	Cc_39141			115	9.97e-22	VGMKKTLVYY	KGRAPHGIRTNWVMHEYR	LIESVPGAAL
	Cc_01726			116	1.21e-21	VGMKKTLVFY	RGRAPKGEKSNWVMHEYR	LEGKFSVHNL
	Cc_32993			123	1.21e-21	VGMKKTLVFY	RGRAPKGEKSNWVMHEYR	LEGKFAYHYL
	Cc_29871			116	1.21e-21	VGIKKALVFY	AGKAPKGEKTNWIMHEYR	LADVDRSARK
	Cc_36091			141	1.21e-21	VGMKKTLVFY	RGRAPKGEKSNWVMHEYR	LEGKFAYHYL
	Cc_48342			115	1.43e-21	IGMRKTLVFY	KGRAPNGQKTDWIMHEYR	LETVENGPPQ
	Cc_17807			122	1.43e-21	IGVKKALVFY	KGRPPKGVKTNWIMHEYR	LVDNNRPIKL
	Cc_20225			116	3.07e-21	VGVKKSLVFY	KGRPPKGTKTDWIMHEYR	LAESKKPVCR
	Cc_38151			113	3.7e-21	LGIKKALVFY	AGKAPKGVKTNWIMHEYR	LANVDRSASK
	Cc_15921			113	3.7e-21	LGIKKALVFY	AGKAPKGVKTNWIMHEYR	LANVDRSASK
	Cc_07217			115	4.44e-21	IGMRKTLVFY	KGRAPNGRKTDWIMHEYR	HQTSEHGPPQ
	Cc_29427			114	4.44e-21	VGMKKTLVYY	RGRAPHGSRTNWVMHEYR	LDERECETAS
	Cc_29425			114	4.44e-21	VGMKKTLVYY	RGRAPHGSRTNWVMHEYR	LDERECETAS
	Cc_43030			121	5.27e-21	VGIKKALVFY	VGKAPKGTKTNWIMHEYR	LLDSSRKNNG
	Cc_09817			120	6.23e-21	IGVKKALVFY	KGRPPKGSKTDWIMHEYR	LHDSMISNKK
	Cc_30485			57	7.42e-21	IGVKKALVFY	KGKPPKGIKTDWIMHEYR	LIGSRRQANR
	Cc_30472			117	7.42e-21	IGVKKALVFY	KGKPPKGIKTDWIMHEYR	LIGSRRQANR
	Cc_44182			121	7.42e-21	IGMRKTLVFY	TGRAPHGQKTDWIMHEYR	LDEDDADVQE
	Cc_09117			119	8.79e-21	IGMKKTLVFY	KGRAPRGEKSNWVMHEYR	IHSKSTYRTN
	Cc_15737			115	8.79e-21	IGMKKTLVYY	KGRAPQGIRTDWVMHEYR	LDDKECEDTT
	Cc_08648			112	1.02e-20	VGMKKTLVFY	RGRAPRGEKSNWVMHEYR	LENKHHFRPS
	Cc_43786			121	1.02e-20	VGIKKALVFY	VGKAPKGSKTNWIMHEYR	LLDSSRKNNL
	Cc_43785			121	1.02e-20	IGIKKALVFY	IGKAPKGSKTNWIMHEYR	LLDSSRKNNL
	Cc_42082			65	1.21e-20	IGMKKTLVFY	TGRAPKGKRTNWVMHEYR	PTLKELDGTN
	Cc_40311			130	1.21e-20	IGMKKTLVFY	TGRAPKGKRTNWVMHEYR	PTLKELDGTN
	Cc_40877			131	1.68e-20	LGMKKTLVFY	KGRAPRGEKTKWVMHEYR	LDAHFSHTSK
	Cc_18948			131	1.68e-20	LGMKKTLVFY	KGRAPRGEKTKWVMHEYR	LDAHFSHTSK
	Cc_18734			126	1.68e-20	IGMKKTLVFY	KGRAPKGEKTNWIIHEYR	LEGKHNQLKP
	Cc_02029			121	1.95e-20	IGMRKTLVFY	KGRAPHGQKSDWIMHEYR	LDDNTTSDTN
	Cc_01304			113	1.95e-20	VGIKKALVFY	AGKAPKGDKTNWIMHEYR	LADVDRSVRR
	Cc_26764			122	2.68e-20	FGVKKALVFY	EGKPPKGVKTNWIMHEYR	LVHSNRPISL
	Cc_01567			117	3.11e-20	IGMRKTLVFY	KGRAPNGQKSDWIMHEYR	LETNENGTTP
	Cc_20892			134	3.11e-20	IGMRKTLVFY	KGRAPNGQKSDWIMHEYR	LETDENGTPQ
	Cc_34162			117	3.11e-20	IGMRKTLVFY	KGRAPNGQKSDWIMHEYR	LETDENGTPQ
	Cc_22852			124	4.23e-20	VGVKKALVFY	GGKPPKGVKTNWIMHEYR	LTNDSFNSSS
	Cc_44516			124	7.62e-20	VGVKKSLVFY	GGKPPKGVKTDWIMHEYR	LADTKPNNKP
	Cc_44515			124	7.62e-20	VGVKKSLVFY	GGKPPKGVKTDWIMHEYR	LADTKPNNKP
	Cc_37971			124	1.55e-19	VGVKKALVFY	GGKPPRGIKTNWIMHEYR	LADNKPNNRP
	Cc_15622			112	1.55e-19	IGMKKTLVFY	MGRAPRGEKSNWVMHEYR	LQNKQHFRSS
	Cc_22489			135	2.34e-19	VGLKKTLVFH	SGRAPDGKRTNWVMHEYR	LTEKEMERIG
	Cc_22430			135	2.34e-19	VGLKKTLVFH	SGRAPDGKRTNWVMHEYR	LTEKEMERIG
	Cc_19098			110	2.34e-19	VGMKKTLVFY	RGKPPHGSRTDWIMHEYR	LLNINNSSPS
	Cc_32331			123	3.5e-19	IGLKKSLVFY	KGRAAKGIKTDWMMHEFR	LPSLTPSSSS
	Cc_21061			124	3.99e-19	IGLRKTLVFY	EGRAPKGCKTDWVMNEYR	LPDNCKLPKE
	Cc_11824			123	5.18e-19	IGLKKSLVFY	KGRAAKGVKTDWMMHEFR	LPSLTDSLSP
	Cc_04140			87	8.66e-19	VGMIKTLVFH	TGKAPKGDRTDWVMHEFR	IVDKELADKG
	Cc_17016			124	1.62e-18	VGVKKALVFY	GGKPPKGVKTSWIMHEYR	LLGNSSNPSS
	Cc_34115			121	1.62e-18	IGVKKALVFY	SGRPPKGSKTDWIMNEYR	LIDTATSSSR
	Cc_22429			113	2.63e-18	VGMKKTLVYH	IGRAPHGRRTNWVMHEYK	LLEEELARAG
	Cc_14029			116	2.63e-18	VGMRKTLVFY	QGRAPKGRKTEWVMHEFR	IEGPHGPPKI
	Cc_36992			122	2.96e-18	IGLKKSLVFY	RGRAAKGMKTDWMMHEFR	LPCISDSAPP
	Cc_01440			118	3.34e-18	TGYRKTLVFY	LGRAPLGDRTDWVMHEYR	LCDELGQATP
	Cc_41044			125	5.35e-18	IGTKRTLVFH	LGRAPKGERTEWIMHEYC	INDKSQDSLV
	Cc_28603			122	5.35e-18	AGVRKTLVFY	EGKSPNGSRTDWVMHEYR	LVSLESDASN
	Cc_24591			153	1.07e-17	IGLKKTLVFY	SGKAPKGIRTSWIMNEYR	LPQHETERYQ
	Cc_06648			119	2.09e-17	VGMRKTLVFY	RNRAPNGIKTGWIMHEFR	LETPHMPPKE
	Cc_38763			119	2.09e-17	VGMRKTLVFY	RNRAPNGIKTGWIMHEFR	LETPHMPPKE
	Cc_26125			128	2.33e-17	VGVKKTLVFY	VGRAPSGERTDWVMHEYT	MDEGELKRCQ
	Cc_40755			131	2.9e-17	IGLKKSLVYY	RGSAGKGTKTDWMMHEFR	LPPNGKTINN
	Cc_40054			133	2.9e-17	IGLKKTLVYY	RGSAGKGTKTDWMMHEFR	LPSNTDTNTN
	Cc_42309			128	2.9e-17	IGLKKSLVYY	RGSAGKGTKTDWMMHEFR	LPPNAKSTNN
	Cc_19966			188	2.12e-16	FKKILVLYTN	YGRQKKPEKTNWVMHQYH	LGSNEEEKDG
	Cc_24755			186	2.12e-16	FKKILVLYTN	YGRQKKPEKTNWVMHQYH	LGSSEEEKDG
	Cc_14854			121	2.12e-16	IGVKKALVFY	SGRPPNGSKADWIMNEYR	LIDTATSSSR
	Cc_13790			171	2.12e-16	YKKILVLYTN	YGKQRKPEKTNWVMHQYH	LGCDEEEKEG
	Cc_23518			115	3.17e-16	VGKIKTLIFH	TGKSPHGKRTDWVMHEHR	LEDKDLADKG
	Cc_39689			117	3.86e-16	IGIKRTMVFY	SGRAPNGTKTDWKMNEYT	AIKGEPSSSN
	Cc_21708			121	4.71e-16	IGMKKSMVFY	KGKAPLGTKTEWKMNEYR	AIEFSNQSTP
	Cc_17157			109	4.71e-16	VGMKKYFVFH	VGEAAAGIKTNWIMQEYR	LSDSASSTRS
	Cc_37342			122	9.28e-16	IGTKKTLVFY	EGRVPRGVRSNWVIHEYH	DATFHQSQRT
	Cc_23161			171	1.02e-15	CKKILVLYTN	FGKNRKPEKTNWVMHQYH	LGQHEEEKEG
	Cc_15439			171	1.02e-15	CKKILVLYTN	FGKNRKPEKTNWVMHQYH	LGQHEEEKEG
	Cc_31741			121	1.02e-15	IGMKKTMVFY	KGKAPTGRKTKWKMHEYK	AIEHPPDQSN
	Cc_30687			121	1.64e-15	VGIRKTLIFY	EGKSPKGSRTQWILHEYR	LASVEKTGAN
	Cc_23928			170	4.14e-15	YKKILVLYTN	YRKQRKPEKTNWVMHQYH	LGNNEEEKEG
	Cc_37341			121	1.72e-14	IGTKKTLVFH	RGRVPDGAKSNWVIHEYQ	AITSHQTQRT
	Cc_23529			107	2.05e-14	VGFKKYLVFN	HGEAPQGTETSWVMQEYH	ICSSGFTTAS
	Cc_04121			108	3.43e-14	VGMKKYLVFH	IGEAPQDTETNWVMQEYH	ICSSGFDMAS
	Cc_24657			160	4.81e-14	CKKIMVLYVS	LVRGGKSEKTNWVMHQYH	LGTQEDEKDG
	Cc_31437			202	6.19e-14	FKKIMVLYVR	SKKGSKPYKTNWVMHQYH	LGSEEDEKDG
	Cc_46953			226	8.64e-14	FKKIMVLYLK	SKNGPKPYKSNWVMHQYH	LGTGEDEKEG
	Cc_02050			115	1.38e-12	IAKRNILVFW	EAKGNRFTETNWMMHEFH	LAPKSNPSQV
	Cc_19195			115	1.49e-12	IGTKKTLVFY	KGRSSDALRTKWVIHEYH	AVTFPQDKRD
	Cc_02052			121	4.22e-12	IAKRNTYVFW	EGNGDNFTRTNWLMNEFH	LILKSNPTMR
	Cc_22870			111	1.16e-11	GMKKYYVFHV	GEAPDAGNTTNWIMQEYR	LLDSASSSRS
	Cc_02051			121	8.54e-11	IAQRNTYVFW	ERNDNNFIRSNWVMKEFH	LALNSNPSLR
	4	IIAEVDLYKYEPWDLPGKA	[IV]I[AP]E[VI]D[LI][YN]KY[ED]PW[DE]LPGK[AS]
	Cc_01304			38	3.26e-22	KCTSQPIAVP	IIAEIDLYKYDPWDLPGLA	SYGEKEWYFF
	Cc_29871			41	3.26e-22	KCASHQIAVP	IIAEIDLYKYDPWDLPGLA	LYGEKEWYFF
	Cc_29427			36	3.26e-22	KINGRKIELE	IIPEVDLYKCEPWDLPGKS	LLPGKDLEWY
	Cc_29425			36	3.26e-22	KINGRKIELE	IIPEVDLYKCEPWDLPGKS	LLPGKDLEWY
	Cc_39141			37	4.23e-22	KITGRSIELD	IIAEVDLYKCEPWDLPDKS	FLPSKDMEWY
	Cc_37971			46	1.09e-21	KAASAPLPVA	IIAEVDLYKFDPWELPAKA	TFGEQEWYFF
	Cc_44516			48	1.72e-21	KVDSIPLPVS	IIADVDLYKFDPWELPGKA	SFGEEEWYFF
	Cc_44515			48	1.72e-21	KVDSIPLPVS	IIADVDLYKFDPWELPGKA	SFGEEEWYFF
	Cc_26764			40	2.66e-21	KVASIPLPVS	IIAEVDIYKFDPWELPAKA	AFGEKEWYFF
	Cc_43786			45	6.13e-21	KVAGHHFSLP	IIAEVDLYKFDPWVLPGKA	VFGEKEWYFF
	Cc_43785			45	6.13e-21	KVAGHHFSLP	IIAEVDLYKFDPWVLPGKA	VFGEKEWYFF
	Cc_17807			39	6.13e-21	KVASIPLPVS	IIAEVDIYKLDPWDLPAKA	TFGEKEWYFF
	Cc_46578			49	1.97e-20	KISDSDFTGK	AIADVDLNKCEPWELPGKA	KMGQKEWYFF
	Cc_17016			46	2.86e-20	KANSVPLPVA	IIADVDLYKFDPWELPSKA	TFGEQEWYFF
	Cc_22852			46	2.86e-20	KAASAPLPVS	IIADVDLYKFDPWELPSKA	TFGEQEWYFF
	Cc_30472			41	6.94e-20	QATSRPCPAS	IIPEVDIYKFDPWELPDKS	DFGENEWYFF
	Cc_18734			50	9.78e-20	KVVDNCFCAL	AIGEVDLNKCEPWDLPGLA	KMGETEWYYF
	Cc_43030			45	1.61e-19	KVAGHHFSLQ	IIAEIDLYKFDPWVLPSKA	IFGEKEWYFF
	Cc_36091			63	2.24e-19	KVLDSSFTGR	AIVEVDLNKCEPWELPEKA	KMGEKEWYFF
	Cc_38151			38	3.08e-19	KCAAQPIAVP	IIKEIDLYKFDPWHLPEMA	LYGEKEWYFF
	Cc_32993			45	3.08e-19	KVLDSTFTGR	AIAEVDLNKSEPWELPDKA	KMGEKEWYFF
	Cc_15737			37	3.6e-19	KINAQEIELD	IIPEVDLYKCEPWELAEKS	FLPSRDPEWY
	Cc_09117			41	5.73e-19	KISDSGFTGK	AITDVDLNKCEPWELPGKA	KMGEKEWYFF
	Cc_48539			32	6.67e-19	KCASHQIVVP	IITEIDLYKYDPWDLPGKI	KHTHTD
	Cc_34115			43	2.16e-18	KISSRPLPAS	IIAEIDLYKYNPWELPNKS	LFGEEEWYFF
	Cc_14854			43	2.16e-18	KISSRPLPAS	IIAEIDLYKYNPWELPNKS	LFGEEEWYFF
	Cc_35648			49	2.49e-18	KVLNRGFSAT	AIGEADLNKCEPWDLPKKA	KMGEKDWYFF
	Cc_17814			47	2.49e-18	KVKNSGFSAI	AIGEADLNKCEPWDLPKKA	KIGEKEWYFF
	Cc_41044			48	4.34e-18	KLDGHEDSVQ	VIPEVELCKYEPWDLPAKS	FIQSDNEWFF
	Cc_20225			40	4.34e-18	QATSKPCPAS	IIPEVDIYKFDPWQLPDKT	EFGENEWYFF
	Cc_01726			40	4.98e-18	KVMDTKFCAR	AIGEVDLNKSEPWDLPWKA	KMGEKEWYFF
	Cc_01567			38	4.98e-18	KVASKRIDLD	VIKDVDLYKIEPWDLQELC	KIGTDEQSDW
	Cc_34162			38	4.98e-18	KVTSRRIDLD	VIKDVDLYKIEPWDLQELC	RIGTEEQNEW
	Cc_23518			37	6.53e-18	KVMGKKFCDG	VIAELDIYKYAPWDLPDMS	CLRTGELEWY
	Cc_15921			38	6.53e-18	KCAGQPIAVP	VIKEVDLYKFDPWQLPEMG	FYGEKEWYFF
	Cc_08648			36	1.11e-17	KVSDSSFTSK	AIAVVDFNKSEPWDLPGKA	SMGEKEWYFF
	Cc_40311			52	1.11e-17	KINGNGDDVW	VIREVDVCKWEPWDLPDMS	VVRNKDPEWF
	Cc_32331			45	1.44e-17	KIQQRPLSIE	LIKQLDIYKYDPWDLPKLA	STGEKEWYFY
	Cc_11824			45	1.44e-17	KIQQRPLTIE	LIKQLDIYKYDPWDLPKLA	TTGEKEWYFY
	Cc_20892			55	1.64e-17	KVASRRIDLD	VIKDVDLYKIEPWDLQEIC	RIGTEEQNEW
	Cc_01440			37	2.12e-17	KVEGLEIELE	VIPVIDFYKFDPWELPEKS	FLPKRDLEWF
	Cc_48342			36	2.12e-17	KVASQKIDLD	VIKEIDLYRIEPWDLQERC	RIGYEEQNEW
	Cc_21774			39	2.73e-17	KVSFQKFDMD	VIREVDLNKMEPWDLQERC	RIGSTPQNEW
	Cc_18402			51	2.73e-17	KVLDSCFCAR	AIGEADLNKCEPWDLPRMA	KMGEKEWYFF
	Cc_15622			36	3.5e-17	KVSDTAFTSK	AVAVVDLNKSEPWDLPGKA	SMGEKEWYFF
	Cc_36997			38	3.5e-17	KIQQKSLPIE	LIKQVDIYKYDPWDLPSKN	SSDSYSFFFL
	Cc_08704			47	7.29e-17	KVTDTKFSAR	AIGEVDLNRSEPWDLPYKA	KMGEKEWYFF
	Cc_40054			52	7.29e-17	KLDKKPISIE	LIKQIDIYKYDPWDLPKTS	ATGGEKEGYF
	Cc_40755			52	9.26e-17	KVEKKPLRIE	LIKQIDIYKYDPWDLPKAS	SVGEKEWYFF
	Cc_19098			38	1.04e-16	KVFSCPLPAS	IIPEVDVCKSDPWDLPGEL	EQERYFFSTK
	Cc_44182			41	1.17e-16	KVSYEAIDLD	VIREVDLNKLEPWDLKDKC	RIGSGPQNEW
	Cc_04140			9	1.32e-16	MGKKMPME	VMAELDLYKYAPWDLPDMS	LLKTGDLVWF
	Cc_42309			49	1.48e-16	KVEKKPLRIE	LIKQVDIYKYDPWDLPKVN	SVGDKEWYFF
	Cc_22429			35	2.36e-16	KITGNLSRYD	HIAVVDVYKLEPWDLPSMS	KLKTKDLEWY
	Cc_02029			42	2.64e-16	KVSYEKIDLD	VIRDVDLNKLEPWDIQEKC	KIGTTPQNDW
	Cc_09817			42	2.64e-16	KVTSSPLPAS	FIAEIDLYKYNPWELTSKA	LFGEDEWYFF
	Cc_36992			44	2.64e-16	KIQQKSLPIE	LIKQVDIYKYDPWDLPKEL	AGTGEKEWYF
	Cc_30687			45	4.15e-16	KVFSYPLPAS	IIPEINVCKHDPWDLPGNC	DHQERYFFSP
	Cc_07217			36	4.64e-16	KINSLKIDLD	VIVEIDLYKMEPWDIQDRC	KLGYEQQNEW
	Cc_37341			41	6.47e-16	KLLHDDFPVH	IIPEIDVCKVEPWDVPARS	VIKSDDQEWF
	Cc_19195			33	7.22e-16	LLGNHSTVHN	VIAEIDVCKFEPWGLPAFS	KVKSDDQEWF
	Cc_40877			53	1.12e-15	KVFNETFTNV	KFAEVDLNRCEPWELPDVA	KMGEREWYLF
	Cc_18948			53	1.12e-15	KVFNETFTNV	KFAEVDLNRCEPWELPDVA	KMGEREWYLF
	Cc_24591			76	1.54e-15	KVEGKRFNVE	LITFLDLYRYDPWELPALA	AIGEKEWYFY
	Cc_12845			39	1.71e-15	KVASQKIDLD	VIREIDLYRIEPWDLQESF	LSSQLLNLNY
	Cc_12803			39	1.71e-15	KVASQKIDLD	VIREIDLYRIEPWDLQESF	LSSQLLNLNY
	Cc_14029			40	1.19e-14	MKKVTHNDSL	LMIDVDLNKCEPWDIPETA	CVGGKEWYFY
	Cc_28603			45	1.77e-14	KIFSCQLPAS	IIPEINVSKYDPWDFPGNC	DEQERYFFSS
	Cc_21061			45	2.15e-14	MVVGKKLRYD	VIGFLNIYHHDPWDLPGLA	KVGEREWYFF
	Cc_22870			40	2.6e-14	KANLLPCHPD	VIPDLELYPYDPWELHGRA	LAEGKQWYYY
	Cc_23529			39	6.71e-14	SKASLPCHPN	IIPELDLSHLDPWKLNGKA	LSSGNQHYFF
	Cc_31741			40	6.71e-14	LQGQRHDMSR	VIPVVDIHGVEPWTLPSLA	GELCRGDTEQ
	Cc_17157			39	1.17e-13	KASLLPCHPD	VIPDLEVYPYDPWELDGRA	LAEGNQWYYY
	Cc_22489			57	1.53e-13	KVSGKPFRFD	AISEVDIYRSEPGDLADKS	RLKTRDQEWY
	Cc_22430			57	1.53e-13	KVSGKPFRFD	AISEVDIYRSEPGDLADKS	RLKTRDQEWY
	Cc_21708			40	2.63e-13	RNSLASAIDS	VIPVIDINGVEPWNLPTHA	GERCRGDTEQ
	Cc_38763			41	3.14e-13	KIANEQVLKG	TLVEIDLHICEPWQLPEVA	KLNANEWYFF
	Cc_26125			50	4.46e-13	KICGKRLKLD	VIRVTDVYKWDPDDLPGQS	ILKTGDRQWF
	Cc_37342			39	9.7e-13	KLLSDDPRVQ	VIPVIDLCQVDPWHVPVML	AESAIRFNDP
	Cc_06648			41	1.15e-12	KVTNEEVLKG	TLMDIDLHTCEPWQLPEVA	KLNANEWYFF
	Cc_04121			39	3.68e-12	KASLIPCHPN	IIPELHSSHLDPWELNGKA	LFSGNQYYFF
	Cc_39689			36	4.7e-12	LEGVIKDMNR	VIPVVDIYAYNPSQLPQIS	GEASLRDTEQ
	Cc_02051			45	7.61e-12	KILSQPLPHN	FIPECDVFQTEPWRLQGGG	RHLNWQKYFF
	Cc_02052			45	6.07e-11	KILSQPLPHN	LVPECDVFQTEPWRLQGGE	RYLNWQKFFF
	Cc_02050			38	7.58e-11	RILAQSLPND	VIQEYDVFQTQPWGLPGGE	KHLNWLKFFF
	5	GSKLIGMKKTLVFY	GSKL[IV]GMKKTLVFY	motif
	Cc_15622			98	3.64e-16	TTGKDKEIFG	GGVLIGMKKTLVFY	MGRAPRGEKS
	Cc_09117			105	1.8e-15	GKDKEILNSA	NSELIGMKKTLVFY	KGRAPRGEKS
	Cc_42082			51	2.2e-15	ATGKDRNIKS	GTNLIGMKKTLVFY	TGRAPKGKRT
	Cc_40311			116	4.77e-15	ATGKDRRIKS	GSMLIGMKKTLVFY	TGRAPKGKRT
	Cc_19098			96	4.77e-15	KATGLDKQIV	TNQVVGMKKTLVFY	RGKPPHGSRT
	Cc_02029			107	5.69e-15	ATGRDKVIYS	NGKRIGMRKTLVFY	KGRAPHGQKS
	Cc_17814			110	5.69e-15	TGKDKEIYKG	KGNLVGMKKTLVFY	KGRAPKGEKT
	Cc_18734			112	6.86e-15	ATGKDKEIIM	QNALIGMKKTLVFY	KGRAPKGEKT
	Cc_35648			112	8.2e-15	TGKDKEIYKG	KSNLVGMKKTLVFY	RGRAPKGEKT
	Cc_44182			107	8.2e-15	TGRDKAIYHT	NSKRIGMRKTLVFY	TGRAPHGQKT
	Cc_07217			101	1.39e-14	ATGRDKAVMS	KNRIIGMRKTLVFY	KGRAPNGRKT
	Cc_08648			98	1.93e-14	TTGKDKEIFR	AGVLVGMKKTLVFY	RGRAPRGEKS
	Cc_01726			102	2.26e-14	ATGKDKEIFR	GKSLVGMKKTLVFY	RGRAPKGEKS
	Cc_30485			43	2.26e-14	ATGTDKAIYS	GSKHIGVKKALVFY	KGKPPKGIKT
	Cc_30472			103	2.26e-14	ATGTDKAIYS	GSKHIGVKKALVFY	KGKPPKGIKT
	Cc_08704			109	2.26e-14	ATGKDKEIFR	GKSLVGMKKTLVFY	RGRAPKGEKT
	Cc_31741			107	2.66e-14	TGTPAHVYSS	HNKVIGMKKTMVFY	KGKAPTGRKT
	Cc_20892			120	3.1e-14	ATGRDKAIYS	KHDLIGMRKTLVFY	KGRAPNGQKS
	Cc_34162			103	3.1e-14	ATGRDKAIYS	KHDLIGMRKTLVFY	KGRAPNGQKS
	Cc_34115			107	3.64e-14	GTDKPILSSS	GSKRIGVKKALVFY	SGRPPKGSKT
	Cc_14854			107	3.64e-14	GTDKPILSSS	GSKRIGVKKALVFY	SGRPPNGSKA
	Cc_14029			102	4.24e-14	ATGKDRPILR	KGTLVGMRKTLVFY	QGRAPKGRKT
	Cc_01567			103	5.73e-14	ATGRDKAIYS	KHCLIGMRKTLVFY	KGRAPNGQKS
	Cc_18402			113	7.68e-14	ATGKDKEIHK	AKALIGMKKTLVFY	KGRAPQGEKT
	Cc_48342			101	8.9e-14	ATGRDKSVYE	RTKLIGMRKTLVFY	KGRAPNGQKT
	Cc_32993			109	8.9e-14	GKDREIYSSK	TCSLVGMKKTLVFY	RGRAPKGEKS
	Cc_36091			127	8.9e-14	GKDREIYSSK	TCSLVGMKKTLVFY	RGRAPKGEKS
	Cc_32331			109	1.18e-13	GTDRPIYSSE	GSKCIGLKKSLVFY	KGRAAKGIKT
	Cc_11824			109	1.18e-13	GTDRPIYSSE	GSKCIGLKKSLVFY	KGRAAKGVKT
	Cc_26125			114	1.35e-13	ATGKDRNVVC	NSRTVGVKKTLVFY	VGRAPSGERT
	Cc_15737			101	1.56e-13	STGKDRRVSC	QSRPIGMKKTLVYY	KGRAPQGIRT
	Cc_22852			110	1.56e-13	GTDKPILTSD	GHQKVGVKKALVFY	GGKPPKGVKT
	Cc_43785			107	2.33e-13	ATGTDKVITT	EGRKIGIKKALVFY	IGKAPKGSKT
	Cc_21774			104	2.65e-13	ATGRDKCIRN	SYKKIGMRKTLVFY	KGRAPHGQKT
	Cc_38763			105	2.65e-13	GKDRTVMDPA	TQEVVGMRKTLVFY	RNRAPNGIKT
	Cc_46578			113	3.02e-13	GKDKEILNSV	TSEFVGMKKTLVFY	KGRAPRGEKT
	Cc_37971			110	3.02e-13	GTDKPVLTSG	GTQKVGVKKALVFY	GGKPPRGIKT
	Cc_17016			110	3.02e-13	GTDKPILTSN	GHHKVGVKKALVFY	GGKPPKGVKT
	Cc_29427			100	3.02e-13	ATGKDRKVNS	QTRAVGMKKTLVYY	RGRAPHGSRT
	Cc_29425			100	3.02e-13	ATGKDRKVNS	QTRAVGMKKTLVYY	RGRAPHGSRT
	Cc_06648			105	3.89e-13	GKDRTVFDPA	TREVVGMRKTLVFY	RNRAPNGIKT
	Cc_43786			107	3.89e-13	ATGTDKVITN	EGRKVGIKKALVFY	VGKAPKGSKT
	Cc_43030			107	3.89e-13	ATGTDKIITT	EGRKVGIKKALVFY	VGKAPKGTKT
	Cc_40877			117	4.4e-13	GKDKEVYSAS	SGTLLGMKKTLVFY	KGRAPRGEKT
	Cc_18948			117	4.4e-13	GKDKEVYSAS	SGTLLGMKKTLVFY	KGRAPRGEKT
	Cc_39141			101	4.99e-13	ATGKDRPVHS	QKKPVGMKKTLVYY	KGRAPHGIRT
	Cc_36992			108	4.99e-13	TGTDRPIYSS	EGKCIGLKKSLVFY	RGRAAKGMKT
	Cc_37342			108	5.63e-13	GKERDIRSLD	TNTVIGTKKTLVFY	EGRVPRGVRS
	Cc_40054			119	5.63e-13	DKPVYSHGGE	GNDCIGLKKTLVYY	RGSAGKGTKT
	Cc_21708			107	7.16e-13	TGSPGYVYSS	HNRVIGMKKSMVFY	KGKAPLGTKT
	Cc_04140			73	1.27e-12	TTGKDREIEH	NNRVVGMIKTLVFH	TGKAPKGDRT
	Cc_20225			102	1.42e-12	ATGTDKAIYS	GSKSVGVKKSLVFY	KGRPPKGTKT
	Cc_19195			101	1.42e-12	GKDREIKSRG	SKNVIGTKKTLVFY	KGRSSDALRT
	Cc_09817			106	1.59e-12	GTDKPIFTSC	GMKSIGVKKALVFY	KGRPPKGSKT
	Cc_44516			110	2.2e-12	ATGTDKPVCS	GTHKVGVKKSLVFY	GGKPPKGVKT
	Cc_44515			110	2.2e-12	ATGTDKPVCS	GTHKVGVKKSLVFY	GGKPPKGVKT
	Cc_21061			110	2.72e-12	SDRKIVTLSD	PKRIIGLRKTLVFY	EGRAPKGCKT
	Cc_01304			99	3.02e-12	KATGADKPIG	QPKPVGIKKALVFY	AGKAPKGDKT
	Cc_29871			102	3.02e-12	KATGADKPIG	KPKPVGIKKALVFY	AGKAPKGEKT
	Cc_24591			139	4.53e-12	TGADRMIRTE	NFRSIGLKKTLVFY	SGKAPKGIRT
	Cc_22429			99	6.09e-12	TTGKDRAVNQ	GDRTVGMKKTLVYH	IGRAPHGRRT
	Cc_22489			121	6.71e-12	ATGNDRQVKH	EERVVGLKKTLVFH	SGRAPDGKRT
	Cc_22430			121	6.71e-12	ATGNDRQVKH	EERVVGLKKTLVFH	SGRAPDGKRT
	Cc_37341			107	8.11e-12	GKDRNIRRRG	STNVIGTKKTLVFH	RGRVPDGAKS
	Cc_04121			94	2.01e-11	IGMTEPILST	VDKKVGMKKYLVFH	IGEAPQDTET
	Cc_38151			99	2.01e-11	KATGADKPIG	KPKALGIKKALVFY	AGKAPKGVKT
	Cc_15921			99	2.01e-11	KATGADKPIG	KPKALGIKKALVFY	AGKAPKGVKT
	Cc_17807			108	2.2e-11	ILTSLHGGGT	TQDNIGVKKALVFY	KGRPPKGVKT
	Cc_42309			114	2.4e-11	IDKNIYCVKE	PHECIGLKKSLVYY	RGSAGKGTKT
	Cc_41044			111	2.61e-11	ATGKERNVKS	GSNVIGTKRTLVFH	LGRAPKGERT
	Cc_22870			96	2.61e-11	GMEEPVITSS	SNKRVGMKKYYVFH	VGEAPDAGNT
	Cc_39689			103	2.84e-11	TGSPNHVFSS	DNRIIGIKRTMVFY	SGRAPNGTKT
	Cc_40755			117	3.1e-11	IDKPIYCVKE	PHDCIGLKKSLVYY	RGSAGKGTKT
	Cc_23161			155	3.98e-11	KTGKTRPVLV	NGKQKGCKKILVLY	TNFGKNRKPE
	Cc_17157			95	3.98e-11	GMEEPVVSGT	NNKRVGMKKYFVFH	VGEAAAGIKT
	Cc_15439			155	3.98e-11	KTGKTRPVMV	NGKQKGCKKILVLY	TNFGKNRKPE
	Cc_23928			154	4.33e-11	KTGKTRPVFI	SGKLKGYKKILVLY	TNYRKQRKPE
	Cc_19966			172	5.1e-11	KTGKTRPVFV	GGAVKGFKKILVLY	TNYGRQKKPE
	Cc_13790			155	5.1e-11	KTGKTRPVYN	SSKLKGYKKILVLY	TNYGKQRKPE
	Cc_28603			108	5.53e-11	SDKKISSSIS	NNGIAGVRKTLVFY	EGKSPNGSRT
	Cc_01440			104	1.22e-10	KDRKVVCQSN	PSTVTGYRKTLVFY	LGRAPLGDRT
	Cc_30687			107	1.79e-10	GSDKRISSST	CSGIVGIRKTLIFY	EGKSPKGSRT
	Cc_26764			108	1.94e-10	NIVASLVRGG	VREHFGVKKALVFY	EGKPPKGVKT
	Cc_24755			170	1.94e-10	TGKTRAVLAG	GAVVKGFKKILVLY	TNYGRQKKPE
	Cc_24657			144	3.78e-10	KTGRTKPVIF	NGVQKGCKKIMVLY	VSLVRGGKSE
	Cc_23529			93	6.29e-10	EIGVTEPIVS	ASEKVGFKKYLVFN	HGEAPQGTET
	Cc_31437			186	8.36e-10	KTGRTKAVIE	DGVHKGFKKIMVLY	VRSKKGSKPY
	Cc_46953			210	8.36e-10	KTGKTKAIIE	DGVHKGFKKIMVLY	LKSKNGPKPY
	Cc_23518			101	2.35e-09	ATGQDRVVRH	NNQTVGKIKTLIFH	TGKSPHGKRT
	Cc_02052			107	2.17e-08	VERGQQIELS	GKEVIAKRNTYVFW	EGNGDNFTRT
	Cc_02050			101	1.04e-07	EKDEDFQLPT	KLQWIAKRNILVFW	EAKGNRFTET
	Cc_02051			107	2.96e-07	VERGEQIELS	SIQMIAQRNTYVFW	ERNDNNFIRS
	6	NKKGSTRLDEWVLCRVFKKSNSGKK	XXXXXXX[LK][DE][ED]WV[LV]CR[VI][FY]KKS[GN]SXKK
	Cc_30485			84	1e-23	RLIGSRRQAN	RQIGSMRLDDWVLCRIYKKKNMGKS	LEAREDYPIS
	Cc_30472			144	1e-23	RLIGSRRQAN	RQIGSMRLDDWVLCRIYKKKNMGKS	LEAREDYPIS
	Cc_20225			143	6.28e-22	RLAESKKPVC	RKIGSMRLDDWVLCRIYKKKHMGKT	LEHKEVHPTV
	Cc_44516			158	2.79e-21	NNKPPGCDLG	HKKNSLRLDDWVLCRIYKKGNTQRS	PMDHDKDDSM
	Cc_44515			158	2.79e-21	NNKPPGCDLG	HKKNSLRLDDWVLCRIYKKGNTQRS	PMDHDKDDSM
	Cc_43785			146	3.71e-21	EYRLLDSSRK	NNLGTTKLDDWVLCRIYKKNSSGQK	VGANLRDKEC
	Cc_37971			158	4.92e-21	NNRPPGCDLG	NKKNSLRLDDWVLCRIYKKSNTHRS	PMEHEREDSM
	Cc_29871			142	1.72e-19	YRLADVDRSA	RKKNTLRLDDWVLCRIYNKKGSIEK	QPPSVTRKME
	Cc_43030			145	1.72e-19	HEYRLLDSSR	KNNGGTKLDDWVLCRIYKKNSSAQK	AAQNGVVSSN
	Cc_01304			139	5.31e-19	YRLADVDRSV	RRKNSLRLDDWVLCRIYNKKGTIEK	QEAKREAVGV
	Cc_22852			162	8.18e-19	KPPPLAHDSP	NKKNSLRLDDWVLCRIYKKSNSNTL	PRPLLMEHDE
	Cc_17016			161	1.01e-18	SLLPSDHAHS	NKKTSLRLDDWVLCRIYKKSNSTIL	PRLPSMIEQN
	Cc_43786			146	1.01e-18	EYRLLDSSRK	NNLGTTKLDDWVLCRIYKKNSSAQN	VGASLGAKEC
	Cc_26764			149	2.83e-18	RLVHSNRPIS	LKETSMRLDDWVLCRIYKKSKQVAS	SATEAATVQV
	Cc_15921			140	5.1e-18	RLANVDRSAS	KKNNNLRLDDWVLCRIYNKKGKIEK	YNTGAPKMNH
	Cc_38151			144	9.05e-18	VDRSASKKNN	NNNNNLRLDDWVLCRIYNKKGKIER	YNGVAVVDQK
	Cc_01726			141	1.09e-17	EYRLEGKFSV	HNLPKTAKNEWVICRVFQKSSAGKK	THISGIMRLD
	Cc_17807			149	1.89e-17	RLVDNNRPIK	LKDSSMRLDDWVLCRIYKKSKHALT	STEATIGVGE
	Cc_12845			66	2.27e-17	SFLSSQLLNL	NYLGFMQEEGWVVCRAFKKKTTGQT	KTMEGWDSSY
	Cc_12803			66	2.27e-17	SFLSSQLLNL	NYLGFMQEEGWVVCRAFKKKTTGQT	KTMEGWDSSY
	Cc_09117			141	1.26e-16	VMHEYRIHSK	STYRTNRQDEWVVCRVFKKSGGAKK	YPSSNHARSV
	Cc_08648			133	1.26e-16	WVMHEYRLEN	KHHFRPSKDEWVVCRVFQKSLQVKK	PQQITPSSQP
	Cc_08704			148	2.8e-16	EYRLEGKFSV	HNLPKTAKNEWVICRVFQKSLGVKK	SHISGMMMLD
	Cc_40877			151	3.82e-16	KWVMHEYRLD	AHFSHTSKEEWVICRIFHKSGEKRT	PLLQLQGHSD
	Cc_18948			151	3.82e-16	KWVMHEYRLD	AHFSHTSKEEWVICRIFHKSGEKRT	PLLQLQGHSD
	Cc_44182			141	1.27e-15	DWIMHEYRLD	EDDADVQEDGWVVCRVFKKKNQNRG	FQQEMEEEEH
	Cc_15622			133	1.95e-15	WVMHEYRLQN	KQHFRSSKEEWVVCRVFQKNSAPKK	PQQTSSSQPP
	Cc_01567			138	2.24e-15	WIMHEYRLET	NENGTTPEEGWVVCRVFKKKMATMQ	KVGEYDQSPC
	Cc_09817			147	5.12e-15	RLHDSMISNK	KQRGSMRLDEWVLCRVRQKTINPRS	IWEDSNEVVY
	Cc_18734			148	6.7e-15	IIHEYRLEGK	HNQLKPGKSEWVICRVFEKSHRGKK	MHVPKCGRFK
	Cc_46578			149	7.65e-15	VMHEYRIHSK	STFKINKQEEWVVCRVFRKSGGAKK	FPSSTHTRAV
	Cc_34115			148	1.13e-14	RLIDTATSSS	RLKGSMRLDDWVLCRVRHKGYSLKN	SCENQENPSE
	Cc_18402			152	1.29e-14	EYRLESEHPV	HNLPKKAMNDWAICRIFQKGNGGKK	MQIPGLVRFS
	Cc_35648			151	1.89e-14	EFRLEGKFAC	YNLPKVAKDEWVVCKVFHKANNTDA	NKRIPISPGL
	Cc_14029			140	5.05e-14	HEFRIEGPHG	PPKISSSKEDWVLCRVFYKNREVAA	KPSMGSCYED
	Cc_34162			150	5.7e-14	NGTPQANLSF	TCYAIKQEEGWVVCRVFKKRLTTMR	KLSEHDSPCW
	Cc_32993			148	7.22e-14	EYRLEGKFAY	HYLSRNSKDEWVISRVFQKSNTSNG	GSTMSATSGS
	Cc_17814			149	8.12e-14	EFRLEGKFAS	YSLPKAAKDEWVVSRVFHKNTDLRK	TSIPGLLRIN
	Cc_02029			153	1.02e-13	TTSDTNIVSN	VMGDGGQEEGWVVCRIFKKKNHLKT	LDSPLGSGEG
	Cc_48342			147	1.02e-13	ENGPPQATFK	RIIECVQEEGWVVCRAFRKRTNGQT	KTIEGWDRSY
	Cc_38763			138	1.45e-13	TGWIMHEFRL	ETPHMPPKEDWVLCRVFHKSKEENS	SKQLMYETTT
	Cc_20892			178	1.62e-13	INSHKLIIVL	SLTWLKQEEGWVVCRVFKKRVTTMR	KASEHDSPCW
	Cc_22429			136	1.81e-13	MHEYKLLEEE	LARAGTVQDMFVLCRIFEKSGAGPK	NGAKYGAPLD
	Cc_36091			166	1.81e-13	EYRLEGKFAY	HYLSRSSKDEWVISRVFQKNTTGGG	STVSATATGG
	Cc_06648			138	2.03e-13	TGWIMHEFRL	ETPHMPPKEDWVLCRVFHKGKTDNS	AKLMYETTVP
	Cc_11824			151	2.27e-13	LPSLTDSLSP	KYIDKTIPESWAICRIFKKTNSTAQ	RALSHSWVSS
	Cc_32331			155	2.53e-13	TPSSSSPKKY	MDKNIPANESWAICRIFKKTNATAQ	RALSHSWVSP
	Cc_21774			141	2.53e-13	MHEYRLEEGN	DPQGNANEDGWVVCRVFKKKNLFKI	GNEGGGSTHN
	Cc_07217			152	4.37e-13	QAKVMKKAEH	GSKFPLQEEGWVVCRAFRKPSPSQR	QGYEPWCSSS
	Cc_29427			137	1.01e-12	MHEYRLDERE	CETASGLQDAYALCRVFKKTAVITP	KVGGHYVNTP
	Cc_29425			137	1.01e-12	MHEYRLDERE	CETASGLQDAYALCRVFKKTAVITP	KDGGHYVNVP
	Cc_19098			135	1.38e-12	EYRLLNINNS	SPSSKSPLENWVLCRIFLKRRSGAK	SLDNIRKVKN
	Cc_22430			163	1.86e-12	LTEKEMERIG	TGSSQPQKDAYVLCRVFHKNNIGPP	NGQRYAPFIE
	Cc_36992			153	1.86e-12	ISDSAPPKNL	SDKSLPPSDSWAICRIFKKTNSLSM	AQKALSHPWI
	Cc_42309			155	2.76e-12	RLPPNAKSTN	NTNDLQEAEVWTLCRIFKRTPSFKK	YTPNLKESTT
	Cc_04121			142	4.92e-12	DMASYRSARR	RRKHDQSWSKWVLCRVYEKRRCEEG	VKCYSDDEDE
	Cc_39141			139	5.41e-12	HEYRLIESVP	GAALSSLKDSYSLCRIFKKTIQIPA	KPKEEEQAED
	Cc_15737			138	5.41e-12	MHEYRLDDKE	CEDTTGLQDTYALCRVFKKNGICSD	IEEQQGQCSI
	Cc_23161			190	5.94e-12	TNWVMHQYHL	GQHEEEKEGELVVSKIFYQTQPRQC	NWSDRSATTG
	Cc_15439			190	5.94e-12	TNWVMHQYHL	GQHEEEKEGELVVSKIFYQTQPRQC	NWSDRSATTG
	Cc_23518			138	7.16e-12	MHEHRLEDKD	LADKGIAQDSYVVCKVFQKEGRGPR	NGAQYGRPFN
	Cc_23928			189	7.86e-12	TNWVMHQYHL	GNNEEEKEGELVVSKVFYQTQPRQC	GSLLKDSYPA
	Cc_13790			190	1.24e-11	TNWVMHQYHL	GCDEEEKEGELVVSKVFYQTQPRQC	GSLIKDSSLP
	Cc_40054			167	1.63e-11	TNTNLPNSKT	YVDIPQEAEIWTLCRIFKRNVSQRK	HMPELKHSSA
	Cc_23529			141	1.78e-11	TTASCGSTRG	RRKPDQSRSKWVLCKAYEKKSSQSQ	QGVNFYNDDE
	Cc_04140			110	3.28e-11	MHEFRIVDKE	LADKGVSLDSCVICKVFQKEGLGPR	NGAQYGKPFN
	Cc_19966			207	3.57e-11	TNWVMHQYHL	GSNEEEKDGELVVSKVFYQTQPRQC	GNSSITKQDP
	Cc_30687			152	8.27e-11	VEKTGANCNS	SYNYVNEIGDWVLCRLWMKKRSVES	DGSVSGEKHM
	Cc_37342			140	1.24e-10	RSNWVIHEYH	DATFHQSQRTFVLCRLMKKPEKKTK	GGTDTQICDE
	Cc_40755			160	1.24e-10	PPNGKTINNP	QPNHLQEAEVWTLCRIFKRVPSFKR	YTPNLKDSAM
	Cc_24755			205	1.34e-10	TNWVMHQYHL	GSSEEEKDGELVVSKVFYQTQPRQS	GGSIIIKDPY
	Cc_17157			140	1.46e-10	SASSTRSSKR	KSQQKMDYNKWVICRVYERNGDDDN	GTELSCLDEV
	Cc_31741			148	1.46e-10	KAIEHPPDQS	NTTPPKLRHEFSLCRVYVISGSFRS	FDRRPLEGYS
	Cc_21708			144	2.16e-10	MNEYRAIEFS	NQSTPRLRREFSLCRVYVISGSFRA	FDRRPLEREG
	Cc_28603			151	2.34e-10	VSLESDASNS	SQNYANEIGDWVLCRMSMKKRSKES	GDNSTAPRKN
	Cc_39689			144	2.53e-10	TAIKGEPSSS	NKTVPTLRKEFSLCRVYKTSKCLRA	FDRRPAPRRD
	Cc_19195			133	2.53e-10	RTKWVIHEYH	AVTFPQDKRDFVLCRLMNKAEKKAE	TETDKLIHGE
	Cc_26125			151	2.73e-10	MHEYTMDEGE	LKRCQGVKDYYALYKVYKKSGPGPK	NGEQYGAPFN
	Cc_01440			141	3.44e-10	MHEYRLCDEL	GQATPCFQGSFALCRVIKKNEKASA	SHVEHKGKRA
	Cc_37341			139	4.32e-10	KSNWVIHEYQ	AITSHQTQRTFVLCRLMKKAEKKTE	REIEAPNFDE
	Cc_24657			179	4.32e-10	TNWVMHQYHL	GTQEDEKDGEYVISKVFYQQLQVKF	GENDDQDIPE
	Cc_42082			88	4.66e-10	MHEYRPTLKE	LDGTNPGQSAFVLCRLFKKQDENLE	VSPCEEAEEL
	Cc_22870			142	4.66e-10	SASSSRSSRR	RSQPKPDHSKWVICRVYERDNDDDD	DDGDGTELSC
	Cc_21061			142	5.83e-10	KTDWVMNEYR	LPDNCKLPKEIVLCKIYRKATSLKV	LEQRAALEEE
	Cc_40311			153	7.84e-10	MHEYRPTLKE	LDGTNPGQNPYVLCRLFKKQDESIE	CSNGDDVERN
	Cc_24591			174	7.84e-10	WIMNEYRLPQ	HETERYQKAEISLCRVYKRAGVEDH	PSLPRCLPTR
	Cc_31437			221	9.75e-10	TNWVMHQYHL	GSEEDEKDGEYVVSKVFYQQHKKNE	ENPVVEDSKI
	Cc_02052			141	6.07e-08	NWLMNEFHLI	LKSNPTMRSGMGIYRIFEVEGRRRK	KARVSREGAS
	7	FIPTLEGEBGICYTHPEKLPGVKKDGLIRHFFHRPSKAYTTGTRKRRKIH	FIPT[LI]EG[ED][ND]GICYTHPE[KN]LPG[VA][KGST][KR]DG[LNQ][IS][RV]HFFHR[PT][SI][KN]AY[TA]TG[TQ]RKRRK[IV][HQ]
	Cc_19966			101	5.17e-63	MPKLHPLIDE	FIPTLEGENGICYTHPEKLPGVGKDGQIRHFFHRPSKAYTTGTRKRRKVH	TDEEGSETRW
	Cc_24755			98	9.15e-63	ACKLHPLIDE	FIPTLEGENGICYTHPEKLPGVSKDGQIRHFFHRPSKAYTTGTRKRRKVH	TDDEGSETRW
	Cc_23928			83	1.27e-61	IHKLHPLIDE	FIPTLEGENGICCTHPEKLPGVGKDGLIRHFFHRPSKAYTTGTRKRRKVH	TDEDGSETRW
	Cc_13790			84	1.49e-61	IHKLHPLIDE	FIPTLEGENGICYTHPEKLPGVSKDGLLRHFFHRPSKAYTTGTRKRRKVH	SDEDGSETRW
	Cc_23161			82	5.76e-59	NMRSHPLIDE	FIPTIEGEDGICYTHPEKLPGVTRDGLSRHFFHRPSKAYTTGTRKRRKIQ	NECDLQGGET
	Cc_15439			82	5.76e-59	NMKSHPLIDE	FIPTIEGEDGICYTHPEKLPGVTRDGLSRHFFHRPSKAYTTGTRKRRKIQ	NECDLQGGET
	Cc_46953			138	1.94e-52	STQPHMFINE	FIPTLEGDEGICYTHPENLPGAKKDGRYVHFFHRTINAYATGQRKRRKIN	DHGLTEEHVR
	Cc_31437			113	2.13e-52	NRKPHIFIHD	FIPTLEGDQGICYTHPENLPGAKKDGNSVHFFHKTVNAYATGQRKRRKIH	DERGLNEENV
	Cc_24657			74	2.74e-48	NSRPHPFIDE	FITTLEADGGICYTHPQHLPGVKQDGNASHFFHRAIKAYNTGSRKRRKIC	DQDFGDVRWH
	8	KRKVASKPLP	[KR][RK]K[VI]A[SG]XP[LIF]P
	Cc_48342			24	7.16e-10	TDEELVGYYL	RKKVASQKID	LDVIKEIDLY
	Cc_26764			28	7.16e-10	TDEELILHYL	RKKVASIPLP	VSIIAEVDIY
	Cc_12845			27	7.16e-10	TDEELVGYYL	RKKVASQKID	LDVIREIDLY
	Cc_12803			27	7.16e-10	TDEELVGYYL	RKKVASQKID	LDVIREIDLY
	Cc_20892			43	3.66e-09	TDEELVDYYL	RKKVASRRID	LDVIKDVDLY
	Cc_01567			26	4.41e-09	TDEELVGYYL	RKKVASKRID	LDVIKDVDLY
	Cc_19098			26	4.41e-09	TDEELVVQYL	KRKVFSCPLP	ASIIPEVDVC
	Cc_15921			26	5.27e-09	TDEELVNHYL	CRKCAGQPIA	VPVIKEVDLY
	Cc_22489			45	5.27e-09	TDEELVIYYL	KRKVSGKPFR	FDAISEVDIY
	Cc_22430			45	5.27e-09	TDEELVIYYL	KRKVSGKPFR	FDAISEVDIY
	Cc_02052			33	7.5e-09	TDEVLTGYYL	RKKILSQPLP	HNLVPECDVF
	Cc_02051			33	7.5e-09	SDEVLTGYYL	RKKILSQPLP	HNFIPECDVF
	Cc_01304			26	1.7e-08	TDEELVKDYL	CRKCTSQPIA	VPIIAEIDLY
	Cc_23518			25	1.99e-08	TGVELVVYFL	KRKVMGKKFC	DGVIAELDIY
	Cc_34162			26	1.99e-08	TDEELVDYYL	RKKVTSRRID	LDVIKDVDLY
	Cc_44516			36	2.31e-08	TDEELVVHYL	KKKVDSIPLP	VSIIADVDLY
	Cc_44515			36	2.31e-08	TDEELVVHYL	KKKVDSIPLP	VSIIADVDLY
	Cc_43786			33	2.68e-08	TDEELLVQYL	CRKVAGHHFS	LPIIAEVDLY
	Cc_43785			33	2.68e-08	TDEELLVQYL	CRKVAGHHFS	LPIIAEVDLY
	Cc_43030			33	2.68e-08	TDEELLVQYL	CRKVAGHHFS	LQIIAEIDLY
	Cc_32331			33	3.59e-08	TDEELVGFYL	KRKIQQRPLS	IELIKQLDIY
	Cc_22852			34	4.14e-08	TDEELVVHYL	KRKAASAPLP	VSIIADVDLY
	Cc_11824			33	4.76e-08	TDEELVGFYL	KRKIQQRPLT	IELIKQLDIY
	Cc_38151			26	5.46e-08	TDDELVHHYL	CRKCAAQPIA	VPIIKEIDLY
	Cc_29427			24	6.25e-08	TDEELVAYYL	KRKINGRKIE	LEIIPEVDLY
	Cc_29425			24	6.25e-08	TDEELVAYYL	KRKINGRKIE	LEIIPEVDLY
	Cc_37971			34	9.25e-08	TDEELVVHYL	KKKAASAPLP	VAIIAEVDLY
	Cc_07217			24	1.34e-07	TEEELVGYYL	KRKINSLKID	LDVIVEIDLY
	Cc_17807			27	1.51e-07	TDEELILHYL	SKKVASIPLP	VSIIAEVDIY
	Cc_40755			40	1.7e-07	TDEELVGFYL	RRKVEKKPLR	IELIKQIDIY
	Cc_36997			26	1.7e-07	TDEELVDFYL	KRKIQQKSLP	IELIKQVDIY
	Cc_36992			32	1.7e-07	TDEELVDFYL	KRKIQQKSLP	IELIKQVDIY
	Cc_09817			30	3e-07	SDEELIVHYL	RNKVTSSPLP	ASFIAEIDLY
	Cc_21774			27	3e-07	TDEELLHYYL	KKKVSFQKFD	MDVIREVDLN
	Cc_34115			31	3.34e-07	SDEELIVHYL	QNKISSRPLP	ASIIAEIDLY
	Cc_14854			31	3.34e-07	SDEELIVHYL	QNKISSRPLP	ASIIAEIDLY
	Cc_30687			33	4.13e-07	TDEELVFQYL	KCKVFSYPLP	ASIIPEINVC
	Cc_02029			30	4.58e-07	TEEELLQYYL	RKKVSYEKID	LDVIRDVDLN
	Cc_17016			34	5.6e-07	TDEELVVHYL	KRKANSVPLP	VAIIADVDLY
	Cc_08704			35	6.19e-07	TDEELISHYL	YRKVTDTKFS	ARAIGEVDLN
	Cc_24591			64	6.82e-07	TEEELVEFYL	RRKVEGKRFN	VELITFLDLY
	Cc_15737			25	9.96e-07	TDEELVNYYL	KRKINAQEIE	LDIIPEVDLY
	Cc_44182			29	1.09e-06	TDEELLYYYL	RKKVSYEAID	LDVIREVDLN
	Cc_01726			28	1.19e-06	TDEELISHYL	YKKVMDTKFC	ARAIGEVDLN
	Cc_42309			37	1.19e-06	TDEELVGFYL	LRKVEKKPLR	IELIKQVDIY
	Cc_26125			38	1.19e-06	TDEELVMYYL	KRKICGKRLK	LDVIRVTDVY
	Cc_28603			33	1.31e-06	TDEELVFQYL	KCKIFSCQLP	ASIIPEINVS
	Cc_01440			25	1.31e-06	TDEELVGYYL	KRKVEGLEIE	LEVIPVIDFY
	Cc_39141			25	3.26e-06	TDEELVAYYL	ERKITGRSIE	LDIIAEVDLY
	Cc_15622			24	3.26e-06	TDEELITYYL	LRKVSDTAFT	SKAVAVVDLN
	Cc_40054			40	3.26e-06	TDEELVSFYL	RRKLDKKPIS	IELIKQIDIY
	Cc_08648			24	5.14e-06	TDEELITCYL	TRKVSDSSFT	SKAIAVVDFN
	Cc_37341			378	9.74e-06	QRTVTGRTKI	QRKVSNNAVS	KVEVRKPSSC
	Cc_36091			51	1.19e-05	TDEELITYYL	LKKVLDSSFT	GRAIVEVDLN
	Cc_32993			33	1.66e-05	TDEELITYYL	LKKVLDSTFT	GRAIAEVDLN
	Cc_18734			38	2.14e-05	TDEELINHYL	TKKVVDNCFC	ALAIGEVDLN
	Cc_38763			29	2.42e-05	SDEELVCHYL	YKKIANEQVL	KGTLVEIDLH
	Cc_06648			29	3.49e-05	SDEELVLHYL	YKKVTNEEVL	KGTLMDIDLH
	Cc_35648			37	8.84e-05	TDEEIITCYL	TEKVLNRGFS	ATAIGEADLN
	Cc_42082			382	8.84e-05	YRMVKSGSCA	QKELTSKPII	DVEEKASENH
	Cc_22870			28	9.35e-05	TDEELVVHFL	QRKANLLPCH	PDVIPDLELY
	Cc_31437			36	0.00011	ESWLIDIGGF	AKKVKNTTVS	TTDQIKDFGT
	9	DEDGSETRWHKTGKTRPVI	[DG][LE][DEQ][GE][SGE]E[TV]RWHKTG[KR]T[RK][PA]V[IFL]
	Cc_23928			134	1.52e-23	GTRKRRKVHT	DEDGSETRWHKTGKTRPVF	ISGKLKGYKK
	Cc_15439			135	2.56e-23	RKRRKIQNEC	DLQGGETRWHKTGKTRPVM	VNGKQKGCKK
	Cc_19966			152	3.2e-23	GTRKRRKVHT	DEEGSETRWHKTGKTRPVF	VGGAVKGFKK
	Cc_23161			135	3.81e-23	RKRRKIQNEC	DLQGGETRWHKTGKTRPVL	VNGKQKGCKK
	Cc_13790			135	6.98e-23	GTRKRRKVHS	DEDGSETRWHKTGKTRPVY	NSSKLKGYKK
	Cc_24755			149	1.18e-21	GTRKRRKVHT	DDEGSETRWHKTGKTRAVL	AGGAVVKGFK
	Cc_24657			124	2.05e-18	TGSRKRRKIC	DQDFGDVRWHKTGRTKPVI	FNGVQKGCKK
	Cc_46953			190	3.13e-17	QRKRRKINDH	GLTEEHVRWHKTGKTKAII	EDGVHKGFKK
	Cc_31437			166	6.91e-17	RKRRKIHDER	GLNEENVRWHKTGRTKAVI	EDGVHKGFKK
	10	TKKVTDWRALDKFVASQLSZE	[GT][KQ][GKQ]VTDW[RG][AV]LDK[FL]VASQLSQE
	Cc_12845			190	6.88e-26	DIQNRLYNNT	TKKVTDWRALDKFVASQLSQE	DMHETNGLSS
	Cc_12803			190	6.88e-26	DIQNRLYNNT	TKKVTDWRALDKFVASQLSQE	DMHETNGLSS
	Cc_48342			271	1.14e-23	DDYQKGLSSN	TKKVTDWRDLDKFVASQLSQE	ERHEIEGVSS
	Cc_20892			322	5.38e-23	GNNNSNEQVA	VDQVTDWRVLDKFVASQLSHD	ASKDNIIFQG
	Cc_34162			274	1.66e-21	NFQAVFGNSS	NEQVADWRALDKYVASQLSQE	DASKDNSYSN
	Cc_01567			287	9.65e-21	HSLYGSNDHA	VDQVTDWRVLHKFVASQLSHN	NQDVSKENSY
	Cc_02029			261	5.59e-16	MVHALEVGSG	GGGLTNWAALDRLVASQLNGQ	TEASRQLACF
	Cc_30485			170	1.5e-15	SDGSFNSTFD	FQINTDNGGIDPFVKPQLVEM	PNNDPYASDS
	Cc_30472			230	1.5e-15	SDGSFNSTFD	FQINTDNGGIDPFVKPQLVEM	PNNDPYASDS
	Cc_21774			279	6.11e-15	LMTNPRDCES	GEGINEWGVLDRLVTSQLGNE	ESNKGVRFEE
	Cc_07217			291	3.61e-14	DEIERSNNST	GQGGIDWKSLDNLFGSQLSDA	AYFSHPNLPL
	11	EIHKESLTRTCPSCGHHIDNKDQSGG	[EQ][IE][HK][KDQ][DEL][CGIS][GLR][ISTY][RIK][TQ]CP[GKST]CGH[HKN][IF][DEK][NCFG][KQS][DEP][QVD][SGW][GAL][GEI]
	Cc_23928			16	3.96e-26	YPENNHSIIV	ERHKDSLIRTCPTCGHHIKCQEQAAG	IHDLPGLPAG
	Cc_13790			17	1.21e-24	LVNNRHNIIV	EGRKDSLIRTCPTCGHHIKCQEQGGG	IHDLPGLPAG
	Cc_23161			21	5.98e-22	RSSDLIDAKL	EEHQLCGSKQCPGCGHKFEGKPDWLG	LPAGVKFDPT
	Cc_15439			21	5.98e-22	SSSDLIDAKL	EEHQLCGSKQCPGCGHKFEGKPDWLG	LPAGVKFDPT
	Cc_19966			35	4.21e-21	TNNTLVSVTD	PKPTEIRTINCPSCGHNIEFQDQSGI	NELPGLPSGV
	Cc_46953			74	1.07e-20	VKSNTQSSAD	QIKDCGAYRECPKCNCHIDNSDVSAE	WPGFPLGVKF
	Cc_24755			32	4.58e-20	VTPNTDDAPI	KLTEEIRTITCPSCAHNIDFKDQGGI	HDLPGLPAGV
	Cc_24657			10	2.08e-18	MSASGSCGK	VIWKSNPARACPNCEHVIDNSDVSQE	WPGLPKGVKF
	Cc_31437			49	2.78e-18	VKNTTVSTTD	QIKDFGTYRKCPKCHYHNDNNDVSHV	WPGFPVGVKF
	12	CWYDDQVSFMQDLDSPKQTSQPNLPYQJPYPCKKEL	CWY[DE]DQVSFMQDL[DE]SP[KR][QR][TI]SQ[PS][NSY][LA][PSV]Y[QH][ILQ][PH][YQ]PCK[KP]EL
	Cc_34162			183	5.07e-47	MRKLSEHDSP	CWYDDQVSFMQDLDSPKQTSQPNLPYQLPYPCKKEL	DLQYHLPLSQ
	Cc_20892			211	3.47e-43	MRKASEHDSP	CWYEDQVSFMQDLDSPKQTSQSSLVYQIPYPCKKEL	DFPYQLPRDH
	Cc_01567			172	5.02e-37	QKVGEYDQSP	CWYDDQVSFMQDLESPRRISQPYASYHQHQPCKPEL	MELQYNIPHD
	13	IEADALALMHQDPLVQLPQJENPSLPLIKRPSTVSEVIDNNEDEE	[IV][EF][AV][DFE][ANS]L[AVS][LSF]M[HL][CQA][DA][PYQ][LF][VK][QE][LE][PV][QE][LI][EW][NS][PE][ST][LCY][PC][LS][ILM]K[RK][MPQ][ST][QTS][VS]S[ELT][VIL][IS][DKNS][NW][NQ][EDK][DS][ENY][DEQ]
	Cc_12845			136	2.74e-48	LAQNFMCKQE	IEADNLASMLQDPFVQLPQLENPSLPLIKRPSTVSLVSDNNEDED	IQNRLYNNTT
	Cc_12803			136	2.74e-48	LAQNFMCKQE	IEADNLASMLQDPFVQLPQLENPSLPLIKRPSTVSLVSDNNEDED	IQNRLYNNTT
	Cc_29427			541	1.77e-39	KPSKAIASAV	VFVFALVLMHCAYLKEEVEIWNETYCSIKRMSQSSEVINWNKSNE	VWFVGVKSEK
	Cc_29425			539	3.18e-39	KPSKAIASAV	VFVFALVLMHCAYLKEEVEIWNETCCSMKRMSQSSEIIKWNESNE	VWFVGVKSEK
	Cc_48342			220	2.01e-34	AQSFLYKQEM	IEAESLSFMHADQLVQLPQLESPSLPLLKKQTSVSTLISNQDDYQ	KGLSSNTKKV
	14	HISRPSHPISTIISPPPLHHASIILDDNSYHVSRIMLQNENFQQQQQQHH	HIS[RT]PSHPISTIISPPPLHH[AT]SIILDDNSYHVSRIMLQNENFQQQQQQHH
	Cc_15439			349	1.76e-65	AHHQISNSAF	HISRPSHPISTIISPPPLHHTSIILDDNSYHVSRIMLQNENFQQQQQQHH	HKLGGRSASG
	Cc_23161			340	2.7e-65	AHQQIATTAF	HISTPSHPISTIISPPPLHHASIILDDNSYHVSRIMLQNENFQQQQQQHH	KLGGRSGSGL
	15	GNQWYYYSKVTZNRVTENGYWKPIGM	G[NK]Q[WHY]Y[FY][FY][ST][KR][RV][TKN][EQ]NR[VST]T[EGS]NG[YH]W[KM][EP][IMT]G[MV]
	Cc_17157			61	1.12e-31	WELDGRALAE	GNQWYYYSRRTQNRVTGNGYWKPTGM	EEPVVSGTNN
	Cc_04121			61	4.98e-30	WELNGKALFS	GNQYYFFSKVNENRTTENGYWKEIGM	TEPILSTVDK
	Cc_22870			62	6.86e-28	WELHGRALAE	GKQWYYYSRRTQNRVTSNGHWMPMGM	EEPVITSSSN
	Cc_23529			61	7.76e-27	WKLNGKALSS	GNQHYFFTKVKENRSTENGYWKEIGV	TEPIVSASEK
	16	VDAGLMAFSGAANAEVRDMSTSTVFNRVGLQQVLDAAHIGIDSWPMPQHV	VDAGLMAFSGAANAEVRDMSTSTVFNRVGLQQVLDAAHIGIDSWPMPQHV
	Cc_40877			299	3.03e-65	GHFMNPVPLE	VDAGLMAFSGAANAEVRDMSTSTVFNRVGLQQVLDAAHIGIDSWPMPQHV
	Cc_18948			299	3.03e-65	GHFMNPVPLE	VDAGLMAFSGAANAEVRDMSTSTVFNRVGLQQVLDAAHIGIDSWPMPQHV
	17	CQSQSPLMIHHQQDQNHLSHPHLFPLHATNHSSISDLFLKAKEQTLAKLI	CQSQSPLMIHHQQDQNHLSHPHLFPLHATNHSSISDLFLKAKEQTLAKLI
	Cc_40877			204	3.96e-65	SPTSFTLELE	CQSQSPLMIHHQQDQNHLSHPHLFPLHATNHSSISDLFLKAKEQTLAKLI	KTEDDANATL
	Cc_18948			204	3.96e-65	SPTSFTLELE	CQSQSPLMIHHQQDQNHLSHPHLFPLHATNHSSISDLFLKAKEQTLAKLI	KTEDDANATL
	18	VNHGMLVSTGQVAETFFHQIVPSQTJQVQLNSVMANDHCVENAEAMLMIM	VNHGMLVSTGQVA[EK]TFFHQIVPSQT[IL]QV[HQ]LNSV[MV]AN[DN]HCVENAEAMLMIM
	Cc_29427			462	2.1e-65	PSFEVVEETK	VNHGMLVSTGQVAKTFFHQIVPSQTIQVQLNSVMANNHCVENAEAMLMIM	ENQGSILRKF
	Cc_29425			460	1.05e-64	PSFEVVEEIK	VNHGMLVSTGQVAETFFHQIVPSQTLQVHLNSVVANDHCVENAEAMLMIM	ENQGSLLRKF
	19	HLNWQKFFFYDPKDRVFENPDKIGAGNGEWRAVER	[HY]LNW[QL]K[FY]FFY[DN][PI][KG][DA]RVFEN[PT][DQV]K[IR][GV]AGNG[EQ]WR[AGI][VM]E[RK]
	Cc_02052			65	3.71e-44	EPWRLQGGER	YLNWQKFFFYDPKDRVFENPQKIGAGNGEWRGVER	GQQIELSGKE
	Cc_02051			65	2.7e-43	EPWRLQGGGR	HLNWQKYFFYDPKDRVFENTVKIGAGNGEWRAVER	GEQIELSSIQ
	Cc_02050			58	2.25e-34	QPWGLPGGEK	HLNWLKFFFYNIGARVFENPDKRVAGNGQWRIMEK	DEDFQLPTKL
	20	PMDHDKDDSMDDMIAEVPSSINVGHMNARFHLSTSY	PM[DE]H[DE][KR][DE]DSM[DE]DMI[AG][EG]VP[SP]S[IM]N[VL][GS]HMNARFHLS[TK][SM][YS]
	Cc_44516			183	5.13e-47	IYKKGNTQRS	PMDHDKDDSMDDMIAEVPSSINVGHMNARFHLSTSY	SGALLENDRN
	Cc_44515			183	5.13e-47	IYKKGNTQRS	PMDHDKDDSMDDMIAEVPSSINVGHMNARFHLSTSY	SGALLENDRN
	Cc_37971			183	1.43e-33	IYKKSNTHRS	PMEHEREDSMEDMIGGVPPSMNLSHMNARFHLSKMS	TTGYNSALLE
Groundnut
	1	LPPGFRFHPTDEELVVYYL	LPPGFRFHPTDEEL[VI]X[YH]YL
	Ah_ann1.YB9YM9.1			15	1.91e-24	DSSTGSQQPN	LPPGFRFHPTDEELVVHYL	KKKAASAPLP
	Ah_ann1.S9FEUH.1			11	1.91e-24	MEGSSRSCEL	LPPGFRFHPTDEELIVYYL	CNQATSKPCP
	Ah_ann1.Q3Y7SF.1			23	1.91e-24	GAGDQHHHPQ	LPPGFRFHPTDEELVVHYL	KKKASSSPLP
	Ah_ann1.D5FDJH.1			21	1.91e-24	GAGEQHHHPQ	LPPGFRFHPTDEELVVHYL	KKKASSSPLP
	Ah_ann1.AIPG34.1			11	1.91e-24	MEGSSKSCEL	LPPGFRFHPTDEELIVYYL	CNQATSKPCP
	Ah_ann1.70K1B3.1			12	1.91e-24	GAGDQHHHPQ	LPPGFRFHPTDEELVVHYL	KKKASSSPLP
	Ah_ann1.65HUV4.1			15	1.91e-24	DSSTGSQQPN	LPPGFRFHPTDEELVVHYL	KKKAASAPLP
	Ah_ann1.YH9HLJ.1			8	2.48e-24	MDSCQPQ	LPPGFRFHPTDEELIVHYL	KRKASSAPLP
	Ah_ann1.U487DX.1			8	2.48e-24	MDSCQPQ	LPPGFRFHPTDEELIVHYL	KRKASSAPLP
	Ah_ann1.72Q128.1			12	2.48e-24	EGSRRSSNSE	LPPGFRFHPTDEELIVHYL	CNQATSKPCP
	Ah_ann1.3N6K0N.1			12	2.48e-24	EGSRRSSNSE	LPPGFRFHPTDEELIVHYL	CNQATSKPCP
	Ah_ann1.XB6K25.1			19	7.18e-24	NHHFDNSDTH	LPPGFRFHPTDEELITYYL	VKKVLDNTFT
	Ah_ann1.CTTQ97.1			5	7.18e-24	MEEN	LPPGFRFHPTDEELITYYL	TRKVSENGFT
	Ah_ann1.BX5EMB.1			5	7.18e-24	MEEN	LPPGFRFHPTDEELITYYL	TRKVSENGFT
	Ah_ann1.B9XEKF.1			19	7.18e-24	NHHFDNSDTH	LPPGFRFHPTDEELITYYL	VKKVLDNTFT
	Ah_ann1.R9WKT4.1			7	1.12e-23	MNTKIE	LPPGFRFHPTDEELITHYL	SQKVVGSCFY
	Ah_ann1.L9IK9Y.1			17	1.12e-23	LVLKEEEQMD	LPPGFRFHPTDEELITHYL	YKKVIDTNFA
	Ah_ann1.CK11CG.1			7	1.12e-23	MNTKIE	LPPGFRFHPTDEELITHYL	SQKVVASCFY
	Ah_ann1.U16Y2L.1			6	1.65e-23	MGGAS	LPPGFRFHPTDEELIGYYL	KRKVEELEIE
	Ah_ann1.76LABN.1			6	1.65e-23	MGGAS	LPPGFRFHPTDEELIGYYL	KRKVEELEIE
	Ah_ann1.XKF840.1			6	2.05e-23	MAPVS	LPPGFRFHPTDEELVAYYL	KRKINGRKIE
	Ah_ann1.RU4C7B.1			6	2.05e-23	MAPMS	LPPGFRFHPTDEELVAYYL	ERKITGRSIE
	Ah_ann1.L5HHP2.1			12	2.05e-23	ENICSEVEMD	LPPGFRFHPTDEELISHYL	YNKVIDTNFS
	Ah_ann1.JBNT97.1			6	2.05e-23	MAPVS	LPPGFRFHPTDEELVAYYL	KRKINGRKID
	Ah_ann1.BN8407.1			6	2.05e-23	MAPMS	LPPGFRFHPTDEELVAYYL	ERKITGRSIE
	Ah_ann1.A80DKX.2			6	2.05e-23	MAPVS	LPPGFRFHPTDEELVAYYL	KRKINGRKID
	Ah_ann1.2MPS86.1			12	2.05e-23	ENICSEVEMD	LPPGFRFHPTDEELISHYL	YNKVIDTNFS
	Ah_ann1.1GPE0T.1			6	2.05e-23	MAPVS	LPPGFRFHPTDEELVAYYL	KRKINGRKIE
	Ah_ann1.JBU48Q.1			10	3.11e-23	LSKMASELQ	LPPGFRFHPTDEELVLHYL	CRKCTSQPIA
	Ah_ann1.BFU0GS.1			10	3.11e-23	LSKMASELQ	LPPGFRFHPTDEELVLHYL	CRKCTSQPIA
	Ah_ann1.CRX62L.1			29	3.56e-23	EKNNIMSPVG	LPPGFRFHPTDEELVNYYL	KRKINGQEIE
	Ah_ann1.83IFXD.1			98	3.56e-23	LSKMGSPESN	LPPGFRFHPTDEELILHYL	RKKVASIPLP
	Ah_ann1.6RTE4A.1			29	3.56e-23	EKNNIMSPVG	LPPGFRFHPTDEELVNYYL	KRKINGQEIE
	Ah_ann1.1P6DI5.1			8	3.56e-23	MGSPESN	LPPGFRFHPTDEELILHYL	RKKVASIPLP
	Ah_ann1.X47CQ0.1			7	4.28e-23	MKSELE	LPPGFRFHPTDEELVNHYL	CKKCASQSIA
	Ah_ann1.WPHD30.1			7	4.28e-23	MKSELE	LPPGFRFHPTDEELVNHYL	CKKCASQSIA
	Ah_ann1.WF4CBH.1			16	6.1e-23	SSFVKNGELR	LPPGFRFHPTDEELVVQYL	KRKVFSCPLP
	Ah_ann1.MGN032.1			16	6.1e-23	SSFVKNGELR	LPPGFRFHPTDEELVVQYL	KRKVFSCPLP
	Ah_ann1.CSHQ77.1			6	6.1e-23	MGGAS	LPPGFRFHPTDEELLGYYL	KRKVEGLEIE
	Ah_ann1.1I167B.2			6	6.1e-23	MGGAS	LPPGFRFHPTDEELLGYYL	KRKVEGLEIE
	Ah_ann1.WULW7H.1			16	1.06e-22	VVNKGEEPLD	LPPGFRFHPTDEEIITYYL	TEKVMNSSFS
	Ah_ann1.SJ3Y3C.1			6	1.06e-22	MESSC	VPPGFRFHPTDEELVGYYL	RKKVASQKID
	Ah_ann1.EHBV2Z.1			6	1.06e-22	MESSC	VPPGFRFHPTDEELVGYYL	RKKVASQKID
	Ah_ann1.3F2LJ6.1			16	1.06e-22	VVNKGEEPLD	LPPGFRFHPTDEEIITYYL	TEKVMNSSFS
	Ah_ann1.ZM1I0C.1			39	1.26e-22	RRFEMNAFSH	VPPGFRFHPTDEELVDYYL	RKKIASKRID
	Ah_ann1.YY4A03.1			7	1.26e-22	MNTFCH	VPPGFRFHPTDEELVDYYL	RKKVNSTRID
	Ah_ann1.V0X4SV.1			7	1.26e-22	MNTFCH	VPPGFRFHPTDEELVDYYL	RKKVNSCRID
	Ah_ann1.563XC3.1			10	1.26e-22	MENMNSFCH	VPPGFRFHPTDEELVDYYL	RKKVSSRKIE
	Ah_ann1.2L619Y.2			16	1.26e-22	FGGDMNTFSH	VPPGFRFHPTDEELVDYYL	RKKVASKKID
	Ah_ann1.05SHD0.2			16	1.26e-22	FGGDMNTFSH	VPPGFRFHPTDEELVDYYL	RKKVASKKID
	Ah_ann1.798CQ8.1			12	1.52e-22	DAEDHNHALD	LPPGFRFHPTDEEIISYYL	THKVLNTSFT
	Ah_ann1.3G9MJD.1			7	1.52e-22	MDAALD	LPPGFRFHPTDEEIISYYL	THKVLNTSFT
	Ah_ann1.WB1HDB.1			33	1.84e-22	MECCHGKEET	LPPGFRFHPTDEELITCYL	INKISDSNFS
	Ah_ann1.332M63.1			33	1.84e-22	MEGCNGKEET	LPPGFRFHPTDEELITCYL	INKISDSNFS
	Ah_ann1.8AKD3R.1			11	2.21e-22	MDKDTSLEIH	LPPGFRFHPSDEELIVHYL	RNKVTSSPLP
	Ah_ann1.KK00U0.1			27	7.43e-22	SDHEKRNAQG	LPPGFRFHPTDQELITFYL	ASKVFNTTTT
	Ah_ann1.GPRR9Y.1			27	7.43e-22	SDHEKRNAQG	LPPGFRFHPTDQELITFYL	ASKVFNNTNA
	Ah_ann1.VCF3H0.1			7	1.54e-21	MQGGLE	LPPGFRFHPSDEELVNHYL	CKKCAKQSIA
	Ah_ann1.2FYA1K.1			7	1.54e-21	MQGGLE	LPPGFRFHPSDEELVNHYL	CKKCAKQSIA
	Ah_ann1.VI6QZG.1			8	2.04e-21	MGDNNVN	LPPGFRFYPTDEELVVHFL	HRKAALLPCH
	Ah_ann1.RC5QY0.1			51	2.04e-21	LALMGDSNVN	LPPGFRFYPTDEELVVHFL	QRKAALLPCH
	Ah_ann1.NLE5K3.1			8	2.04e-21	MGDNNVN	LPPGFRFYPTDEELVVHFL	HRKAALLPCH
	Ah_ann1.FKL2A7.1			9	2.04e-21	MGDSNNVN	LPPGFRFYPTDEELVVHFL	QRKAALLPCH
	Ah_ann1.4QZT53.1			9	2.04e-21	MGSSNNGG	VPPGFRFHPTDEELLHYYL	KKKVSFQKFD
	Ah_ann1.4435CX.1			9	2.04e-21	MGSSNNGG	VPPGFRFHPTDEELLHYYL	KKKVSFQKFD
	Ah_ann1.GU1UJS.1			11	2.36e-21	ERASMDMESC	VPPGFRFHPTEEELVGYYL	KRKINSLKID
	Ah_ann1.1Q9HM8.1			7	2.36e-21	MDMESC	VPPGFRFHPTEEELVGYYL	KRKINSLKID
	Ah_ann1.YSLF5V.1			10	3.59e-21	MMAGSGQLT	VPPGFRFHPTDEELLYYYL	KKKVSYEAID
	Ah_ann1.GDX8G8.1			10	3.59e-21	MMAGSGQLT	VPPGFRFHPTDEELLYYYL	RKKVSYEAID
	Ah_ann1.QZZL54.1			28	4.74e-21	PEKDPLSQLS	LPPGFRFYPTDEELLVQYL	CRKVAGNHFS
	Ah_ann1.NB8KRW.1			14	4.74e-21	PEKDPLSQLS	LPPGFRFYPTDEELLVQYL	CRKVAGNHFS
	Ah_ann1.FU1JML.2			14	4.74e-21	QEKDPLSQLS	LPPGFRFYPTDEELLVQYL	CRKVAGHHFS
	Ah_ann1.9ZTQ0N.1			14	4.74e-21	QEKDPLSQLS	LPPGFRFYPTDEELLVQYL	CRKVAGHHFS
	Ah_ann1.LV3APC.1			15	6.23e-21	MSISVNGQSQ	VPPGFRFHPTEEELLQYYL	RKKVSYEKID
	Ah_ann1.7GZ1C0.1			15	6.23e-21	MSISVNGQSQ	VPPGFRFHPTEEELLQYYL	RKKVSYEKID
	Ah_ann1.TCTP66.1			17	7.14e-21	DQHASNSSYT	FPPGFRFHPSDEELIVHYL	QNRISSRPLP
	Ah_ann1.JUA047.1			17	7.14e-21	DQHASNSSYT	FPPGFRFHPSDEELIVHYL	QNRISSRPLP
	Ah_ann1.F01Q5M.1			10	8.18e-21	MGLRDIGAS	LPPGFRFYPSDEELVCHYL	YKKITNQQLL
	Ah_ann1.A3J7SX.1			78	1.22e-20	ATAVAAPPTS	LAPGFRFHPTDEELVIYYL	KRKVCGKSFR
	Ah_ann1.8GCY61.1			10	1.22e-20	MGLRDIGAS	LPPGFRFYPSDEELVLHYL	YKKITNEEVL
	Ah_ann1.2I3PJC.1			77	1.22e-20	ATAVAAPPTS	LAPGFRFHPTDEELVIYYL	KRKVCGKSFR
	Ah_ann1.0V68XN.1			10	1.22e-20	MGLRDIGAS	LPPGFRFYPSDEELVLHYL	YKKITNEEVL
	Ah_ann1.YV5C93.1			10	2.05e-20	MEGEKLDEI	MLPGFRFHPTDEELVGFYL	KRKIQQMPLS
	Ah_ann1.W5I9MA.1			10	2.05e-20	MEGEKLDEI	MLPGFRFHPTDEELVGFYL	KRKIQQMPLS
	Ah_ann1.UK39BN.1			35	2.98e-20	HEMMKEEKEV	VLPGFRFHPTDEELVGFYL	RRKVEKKPLK
	Ah_ann1.BS3I7W.1			38	2.98e-20	DEMMKEEKEV	VLPGFRFHPTDEELVGFYL	RRKVEKKTLK
	Ah_ann1.FHJ4BK.1			16	4.86e-20	VVNKGKEPLD	LPPGFGFHPTDEEIITYYL	TEKVMNSSFS
	Ah_ann1.ILS8DP.2			5	5.49e-20	MSRI	LGPGFRFHPTDDELVQYYL	RRKVIGKLNH
	Ah_ann1.G3YZJ0.2			16	5.49e-20	IEMENKIEDE	MMPGFRFHPTDEEIVGFYL	KRKIQQKSLP
	Ah_ann1.FFKU3L.1			5	5.49e-20	MSRI	LGPGFRFHPTDDELVQYYL	RRKVIGKLNH
	Ah_ann1.1BXK41.2			16	5.49e-20	IEMENKIEDE	MMPGFRFHPTDEEIVGFYL	KRKIQQKSLP
	Ah_ann1.Z03JM7.1			15	6.97e-20	NFVKKNGVSR	MPPGFRFQPTDEELVFQYL	KCKVFSFPLP
	Ah_ann1.M99KVR.1			15	6.97e-20	NFVKKNGVSR	MPPGFRFQPTDEELVFQYL	KCKVFSFPLP
	Ah_ann1.8D109F.1			17	9.94e-20	ATECFSKAMA	SMPGFRFHPTDEELVMYYL	KRKICGKKLK
	Ah_ann1.V88TU5.1			11	1.25e-19	MSNISLVEAR	LPPGFRFHPKDEELVCDYL	MKKFTHNESL
	Ah_ann1.JE37KP.1			52	1.25e-19	QEDDDHEHDM	VMPGFRFHPTEEELVEFYL	RRKVEGKRFN
	Ah_ann1.JB9PK4.1			11	1.25e-19	MSNISLVEAR	LPPGFRFHPKDEELVCDYL	MKKFTHNESL
	Ah_ann1.83Q9A2.1			52	1.25e-19	QEDDDHEHDM	VMPGFRFHPTEEELVEFYL	RRKVEGKRFN
	Ah_ann1.CDPA7L.1			18	1.57e-19	EAHMSIAASS	IFPGFRFCPTDEELISYYL	RKKLDGDEDS
	Ah_ann1.BPCJ1X.1			18	1.57e-19	EAHMSIAASS	IFPGFRFCPTDEELISYYL	RKKLDGDEDS
	Ah_ann1.K9ZHT4.1			26	1.98e-19	SSVMEEEDDV	PLPGFRFHPTDEELVSFYL	KRKLDKKPIS
	Ah_ann1.338FND.1			26	1.98e-19	SSVMEEEDDV	PLPGFRFHPTDEELVSFYL	KRKLDKKPIS
	Ah_ann1.MFVS6B.1			25	2.21e-19	DAAPVLSLNS	LPLGFRFRPTDEELVDFYL	RQKINGNGDE
	Ah_ann1.H91V8V.1			25	2.21e-19	DAAPVLSLNS	LPLGFRFRPTDEELVDFYL	RQKINGNGDE
	Ah_ann1.7G7SK7.1			19	5.32e-19	MQREKDQKFE	LPSGFRFHPTDVELINYYL	VKKVLDDKHF
	Ah_ann1.CSZ51X.2			19	5.93e-19	VKKNKNGVRL	LPPGFRFQPTEEELLFQYL	KCKVFSFQLP
	Ah_ann1.7QMU6B.1			19	5.93e-19	VKKNKNGVRL	LPPGFRFQPTEEELLFQYL	KCKVFSFQLP
	Ah_ann1.V20ZHW.1			23	6.6e-19	GEVAVLSLNS	LPLGFRFRPSDEELVDYYL	RQKINGNGEE
	Ah_ann1.8KC8J6.2			15	6.6e-19	ATIPFPILDF	IPVGFRFKPTDEELVSYYL	NHKLLNDNFP
	Ah_ann1.83A3G6.1			18	6.6e-19	GVNMSIAASS	MFPGFRFCPTDHELISYYL	RKKLDGDEDS
	Ah_ann1.3X1GMP.2			18	6.6e-19	GARMSIAASS	MFPGFRFCPTDHELISYYL	RKKLDGDEDS
	Ah_ann1.3M9RMX.2			18	6.6e-19	GAHMSIAASS	MFPGFRFCPTDHELISYYL	RKKLDGDEDS
	Ah_ann1.1UE66A.1			23	6.6e-19	GEVAVLSLNS	LPLGFRFRPSDEELVDYYL	RQKINGNGEE
	Ah_ann1.1IJJ7X.1			15	6.6e-19	ATIPFPILDF	IPVGFRFKPTDEELVSYYL	NHKLLNDNFP
	Ah_ann1.ZDQ75D.1			4	8.17e-19	MEN	MPPGYRFYPTEEELISFYL	RNKLEGVRED
	Ah_ann1.A5ASCL.1			4	8.17e-19	MEN	MPPGYRFYPTEEELISFYL	RNKLEGVRED
	Ah_ann1.2P3Z86.1			18	1.52e-18	EAHMSIAASS	MFPGFRFCPTDGELISYYL	RKKLDGDEDS
	Ah_ann1.QDSH2R.1			4	3.44e-18	MTN	LPPGFCFSPTDEELILHFL	YSRISLPFHP
	Ah_ann1.3GEX4P.1			4	3.44e-18	MTN	LPPGFCFSPTDEELILHFL	YSRISLPFHP
	Ah_ann1.TY7WD8.1			15	6.82e-18	GSSSVIEGEV	TLPGFRFHPTEEELLDFYL	KNMVVGKKLR
	Ah_ann1.A1VWSL.1			15	6.82e-18	GSSSVIDGEV	TLPGFRFHPTEEELLDFYL	KNMVVGKKLR
	Ah_ann1.0UTR6Y.1			23	9.11e-18	VVNKGKEPLD	LPPGFGLHPTDEEIITYYL	TEKVMNSNFS
	Ah_ann1.N4TQEE.1			36	1e-17	MTADYESVKQ	LPPGFLFSPTDEELVLHFL	YAKASLLPCH
	Ah_ann1.23ZMCQ.1			19	1e-17	TTADYESVKQ	LPPGFLFSPTDEELVLHFL	YAKASLLPCH
	Ah_ann1.I1Q9WS.1			18	1.21e-17	EAHMSIAASS	MFPGFKFCPTDGELISYYL	RKKLDGDEDS
	Ah_ann1.YXGX3A.1			4	2.33e-17	MED	PPTGFRFYPTEEELVAFYL	NTQLQLQGHT
	Ah_ann1.5P3U81.1			4	2.33e-17	MED	PPTGFRFYPTEEELVAFYL	NTQLQLQGHA
	Ah_ann1.90HG3Y.1			7	2.55e-17	MAETRV	LPVGYRFRPTEEELLIHYL	NNKHLKNDAE
	Ah_ann1.MI72XM.2			6	3.68e-17	MAAMK	SIPGYRFHPTDVELVQYFL	KRKVMGKRFP
	Ah_ann1.G1V3KR.2			6	3.68e-17	MAAMK	SIPGYRFHPTDVELVQYFL	KRKVMGKRFP
	Ah_ann1.Z8VU36.1			24	1.38e-16	HSHSQSRCVT	LPPGCRFHPSEELLLRYYL	TNKNGTGNWN
	Ah_ann1.5AD6K9.1			24	1.38e-16	HSHSQSRCVT	LPPGCRFHPSEELLLRYYL	TNKNGTGNWN
	Ah_ann1.UX5JN7.1			50	1.96e-16	KFESKPDWLG	LPAGVKFDPTDQELIEHLE	AKVESKNMKS
	Ah_ann1.T50ENK.1			50	1.96e-16	KFESKPDWLG	LPAGVKFDPTDQELIEHLE	AKVESKNMKS
	Ah_ann1.G3FV2L.2			47	1.96e-16	GKKGEWEWVG	LPAGVKFDPTDQELIEHLE	AKVEAKRSHP
	Ah_ann1.24LKGZ.2			47	1.96e-16	GKKAEWEWVG	LPAGVKFDPTDQELIEHLE	AKVEAKRSHP
	Ah_ann1.S7B9UU.1			8	2.14e-16	MGDSNAN	LPLGFWFYPTNEELVVHFL	HRRAALLRCH
	Ah_ann1.4PPW5Y.1			43	4.94e-16	CTQIKNGVRL	LPPVFRFQPTEEEFLFQYL	KCKLPASIIS
	Ah_ann1.V6VDUM.1			49	1.3e-15	QGGGIHDLPG	LPAGVKFDPTDQEILEHLE	AKVRSDIHKL
	Ah_ann1.T5AJQY.1			49	1.3e-15	QGGGLHDLPG	LPAGVKFDPTDQEILEHLE	AKVRSDIHKL
	Ah_ann1.BEF3I8.1			60	1.3e-15	QGAGIHDLPG	LPAGVKFDPTDQEILEHLE	AKVRSDIHKL
	Ah_ann1.9732XC.1			54	1.3e-15	QGAGIHDLPG	LPAGVKFDPTDQEILEHLE	AKVRSDIHKL
	Ah_ann1.UCK419.1			56	2.29e-15	NSDVAQEWPG	LPKGVKFDPSDQEIISHLL	AKVGAAGSEP
	Ah_ann1.13C0EN.1			56	2.29e-15	NSDVAQEWPG	LPKGVKFDPSDQEIISHLL	AKVGAAGSEP
	Ah_ann1.8E68ZN.1			68	3.11e-15	ATNSSYASLR	LPVGYRFCPSDEVFVSCYL	KNKALSKTLD
	Ah_ann1.12HUMH.1			70	3.11e-15	ATNSSYASLR	LPVGYRFCPSDEVFVSCYL	KNKALSKTLD
	Ah_ann1.XMHS8A.1			58	3.64e-15	NSDVTQEWPG	LPKGVKFDPSDQEIIWHLL	VKAGVGNLKP
	Ah_ann1.919QYJ.2			71	3.64e-15	NSDVTQEWPG	LPKGVKFDPSDQEIIWHLL	VKAGVGNLKP
	Ah_ann1.D4BTID.2			39	7.82e-15	IDVNYMEKGK	LIPGFHFNPTDVELLKYFL	KRKVTGKKLP
	Ah_ann1.7J37F0.1			62	4.87e-14	NIDVSPEWPG	FPAGVKFDPSDVELLEHLA	AKCCVGNKVP
	Ah_ann1.2275VI.1			7	4.87e-14	MTETTI	LPVGYRFRPTEELLVHYLN	NKHLRNDAQI
	Ah_ann1.FD63AG.1			81	6.94e-14	QGGGIQDLPG	LPAGVKFDPNDQEILEHLD	AKVQSDVRKL
	Ah_ann1.V9YDBD.1			54	8e-14	IIQEQGGIHE	LPAGVKFDPNDIEILEHLE	AKVMSHVSNL
	Ah_ann1.QL5RCW.1			54	8e-14	EQGGIHELPG	LPAGVKFDPNDIEILEHLE	AKVMSHVPNL
	Ah_ann1.JHHH6T.1			150	9.2e-14	NRDVSTEWPG	FPVGVKFDPSDVELLEHLA	GKCGIGNAQL
	Ah_ann1.W8FFAE.1			8	9.86e-14	MASTKLP	SGASKKFKPTDEELIQDFL	LNKINGRPLP
	Ah_ann1.I4FPAQ.1			8	9.86e-14	MASTKLP	SGASKKFKPTDEELIQDFL	LNKINGRPLP
	Ah_ann1.HJ0R1G.1			8	9.86e-14	MASTKLP	SGASKKFKPTDEELIQDFL	LNKINGRPLP
	Ah_ann1.HHSK2A.1			8	9.86e-14	MALTNLP	SGASKKFKPTDEELIQDFL	RNKINERPLP
	Ah_ann1.78BVZL.1			8	9.86e-14	MTSTNLP	SGASKKFKPTDEELIQDFL	RNKINGRPLP
	Ah_ann1.09VTBX.1			9	9.86e-14	NMASTNLP	SGASKKFKPTDEELIQDFL	RNKINGRPVP
	Ah_ann1.K4491K.1			128	1.2e-13	NRDVSTEWPG	FPLGVKFDPSDVELLEHLA	GKCGIGNAQL
	2	KYPNGSRTNRATKSGYWKATGKDKEIY	KYP[NT]GSR[TP]NRATK[SA]GYWKATGKD[KR]X[IV]Y
	Ah_ann1.XB6K25.1			84	1.57e-32	EWYFFSLRDR	KYPTGLRTNRATEAGYWKATGKDREIY	SSKTCALVGM
	Ah_ann1.B9XEKF.1			84	1.57e-32	EWYFFSLRDR	KYPTGLRTNRATEAGYWKATGKDREIY	SSKTCALVGM
	Ah_ann1.L5HHP2.1			77	2.16e-32	EWYFFCVRDR	KYPTGLRTNRATEAGYWKATGKDKEIY	RGKSLVGMKK
	Ah_ann1.2MPS86.1			77	2.16e-32	EWYFFCVRDR	KYPTGLRTNRATEAGYWKATGKDKEIY	RGKSLVGMKK
	Ah_ann1.CK11CG.1			73	3.37e-31	EWYFFCLKDK	KYPTGERTNRATGAGYWKATGKDREIY	NAKAKALIGM
	Ah_ann1.U16Y2L.1			73	5.47e-31	EWFFFCPRDR	KYPNGSRTNRATKAGYWKATGKDKKVV	CQSSPSTSIM
	Ah_ann1.CSHQ77.1			73	5.47e-31	EWFFFCPRDR	KYPNGSRTNRATKAGYWKATGKDKKVV	CQFDTPSTVT
	Ah_ann1.76LABN.1			73	5.47e-31	EWFFFCPRDR	KYPNGSRTNRATKAGYWKATGKDKKVV	CQSSPSTSIM
	Ah_ann1.1I167B.2			73	5.47e-31	EWFFFCPRDR	KYPNGSRTNRATKAGYWKATGKDKKVV	CQFDTPSTVT
	Ah_ann1.KK00U0.1			93	6.93e-31	EWYLYSVRDR	KYPTGLRTNRATAAGYWKATGKDKQVY	GGGGLVGMKK
	Ah_ann1.GPRR9Y.1			100	6.93e-31	EWYLYSVRDR	KYPTGLRTNRATAAGYWKATGKDKQVY	GGGGLVGMKK
	Ah_ann1.798CQ8.1			77	6.93e-31	DWYFFWQRDK	KYPTGIRTNRATESGYWKATGKDKEIY	KGRNLVEKLN
	Ah_ann1.3G9MJD.1			72	6.93e-31	DWYFFWQRDR	KYPTGIRTNRATESGYWKATGKDKEIY	KGRNLVDFSS
	Ah_ann1.L9IK9Y.1			82	8.76e-31	EWYFFCVRDR	KYPTGLRTNRATESGYWKATGKDKEIF	RGKSLVGMKK
	Ah_ann1.XKF840.1			73	3.22e-30	EWYFFSPRDR	KYPNGSRTNRATKSGYWKATGKDRKVN	SQCRAVGMKK
	Ah_ann1.1GPE0T.1			73	3.22e-30	EWYFFSPRDR	KYPNGSRTNRATKSGYWKATGKDRKVN	SQCRAVGMKK
	Ah_ann1.JBNT97.1			73	4.82e-30	EWYFFSPRDR	KYPNGSRTNRATKCGYWKATGKDRKVN	SQSRAVGMKK
	Ah_ann1.A80DKX.2			73	4.82e-30	EWYFFSPRDR	KYPNGSRTNRATKCGYWKATGKDRKVN	SQSRAVGMKK
	Ah_ann1.ZM1I0C.1			107	7.13e-30	EWYFFSHKDK	KYPTGTRTNRATKAGFWKATGRDKAIY	SSSSHCLVGM
	Ah_ann1.2L619Y.2			84	7.13e-30	DWYFFSHKDK	KYPTGTRTNRATKAGFWKATGRDKAIY	SKQHCLIGMR
	Ah_ann1.05SHD0.2			84	7.13e-30	DWYFFSHKDK	KYPTGTRTNRATKAGFWKATGRDKAIY	SKQHCLIGMR
	Ah_ann1.YSLF5V.1			78	8.63e-30	EWYFFSHKDK	KYPTGTRTNRATTAGFWKATGRDKAIY	HTNNSKRIGM
	Ah_ann1.GDX8G8.1			78	8.63e-30	EWYFFSHKDK	KYPTGTRTNRATTAGFWKATGRDKAIY	HTSNSKRIGM
	Ah_ann1.V88TU5.1			74	3.06e-29	EWYFYTQRDR	KYATGLRTNRATASGYWKATGKDRPIL	RKGSLVGMRK
	Ah_ann1.JB9PK4.1			74	3.06e-29	EWYFYTQRDR	KYATGLRTNRATASGYWKATGKDRPIL	RKGSLVGMRK
	Ah_ann1.WULW7H.1			81	5.13e-29	EWYFFCQKDR	KYPTGMRTNRATDSGYWKATGKDKEIF	KGKGNLVGMK
	Ah_ann1.CTTQ97.1			70	5.13e-29	EWYFFSLRDR	KYPTGLRTNRATESGYWKTTGKDKEIF	RGGVLVGMKK
	Ah_ann1.BX5EMB.1			70	5.13e-29	EWYFFSLRDR	KYPTGLRTNRATESGYWKTTGKDKEIF	RGGVLVGMKK
	Ah_ann1.3F2LJ6.1			81	5.13e-29	EWYFFCQKDR	KYPTGMRTNRATDSGYWKATGKDKEIF	KGKGNLVGMK
	Ah_ann1.AIPG34.1			76	6.05e-29	EWYFFSPRER	KYPNGVRPNRATVSGYWKATGTDKAIY	SKCKHVGVKK
	Ah_ann1.7G7SK7.1			85	7.14e-29	EWYFFSMKDR	KYPTGQRTNRATEAGYWKATGKDKEIS	KENSKIGMKK
	Ah_ann1.RU4C7B.1			73	8.41e-29	EWYFYSPRDR	KYPNGSRTNRATRGGYWKATGKDRAVQ	SQKKAVGMKK
	Ah_ann1.BN8407.1			73	8.41e-29	EWYFYSPRDR	KYPNGSRTNRATRGGYWKATGKDRAVQ	SQKKAVGMKK
	Ah_ann1.LV3APC.1			83	9.87e-29	DWYFFSHKDK	KYPTGTRTNRATAAGFWKATGRDKVIY	SNGKRIGMRK
	Ah_ann1.7GZ1C0.1			83	9.87e-29	DWYFFSHKDK	KYPTGTRTNRATAAGFWKATGRDKVIY	SNGKRIGMRK
	Ah_ann1.H91V8V.1			92	1.58e-28	EWFFFCPQDR	KYPNGHRLNRATTHGYWKATGKDRKIK	SGSTVIGMKK
	Ah_ann1.SJ3Y3C.1			74	1.86e-28	EWYFFSHKDK	KYPTGTRTNRATMAGFWKATGRDKAVY	DKAKLIGMRK
	Ah_ann1.EHBV2Z.1			74	1.86e-28	EWYFFSHKDK	KYPTGTRTNRATMAGFWKATGRDKAVY	DKAKLIGMRK
	Ah_ann1.8GCY61.1			75	2.51e-28	EWYFFSFRDR	KYATGFRTNRATTSGYWKATGKDRTVL	DPLTREVVGM
	Ah_ann1.0V68XN.1			75	2.51e-28	EWYFFSFRDR	KYATGFRTNRATTSGYWKATGKDRTVL	DPLTREVVGM
	Ah_ann1.YH9HLJ.1			73	3.4e-28	EWYFFSPRDR	KYPNGARPNRAATSGYWKATGTDKPII	ASDGQHRLGV
	Ah_ann1.U487DX.1			73	3.4e-28	EWYFFSPRDR	KYPNGARPNRAATSGYWKATGTDKPII	ASDGQHRLGV
	Ah_ann1.QVEY1G.1			23	3.4e-28	EWYFFSFRDR	KYATGFRTNRATTSGYWKATGKDRTVQ	DPLTQEVVGM
	Ah_ann1.Q3Y7SF.1			88	3.4e-28	EWYFFSPRDR	KYPNGARPNRAATSGYWKATGTDKPIL	SSDGNKQKVG
	Ah_ann1.F01Q5M.1			90	3.4e-28	EWYFFSFRDR	KYATGFRTNRATTSGYWKATGKDRTVQ	DPLTQEVVGM
	Ah_ann1.V20ZHW.1			90	3.94e-28	EWFFFCPQDR	KYPNGHRLNRATNHGYWKATGKDRKIK	SGSTLIGMKK
	Ah_ann1.1UE66A.1			90	3.94e-28	EWFFFCPQDR	KYPNGHRLNRATNHGYWKATGKDRKIK	SGSTLIGMKK
	Ah_ann1.TCTP66.1			82	4.56e-28	EWYFFSPRDR	KYPNGLRPNRAAGSGYWKATGTDKPIL	TSYGSKRIGV
	Ah_ann1.JUA047.1			82	4.56e-28	EWYFFSPRDR	KYPNGLRPNRAAGSGYWKATGTDKPIL	TSYGSKRIGV
	Ah_ann1.4QZT53.1			77	6.12e-28	EWYFFSHKDR	KYPTGSRTNRATNAGFWKATGRDKCIR	NTYKKIGMRK
	Ah_ann1.4435CX.1			77	6.12e-28	EWYFFSHKDR	KYPTGSRTNRATNAGFWKATGRDKCIR	NTYKKIGMRK
	Ah_ann1.X47CQ0.1			72	7.06e-28	EWYFFSPRDR	KYPNGSRPNRAAGSGYWKATGADKPIG	KPKALAIKKA
	Ah_ann1.VCF3H0.1			72	7.06e-28	EWYFFSPRDR	KYPNGSRPNRAAGSGYWKATGADKPIG	KPKALGIKKA
	Ah_ann1.2FYA1K.1			72	7.06e-28	EWYFFSPRDR	KYPNGSRPNRAAGSGYWKATGADKPIG	KPKALGIKKA
	Ah_ann1.YB9YM9.1			80	9.37e-28	EWYFFSPRDR	KYPNGARPNRAATSGYWKATGTDKPVL	TSGGTQKVGV
	Ah_ann1.65HUV4.1			80	9.37e-28	EWYFFSPRDR	KYPNGARPNRAATSGYWKATGTDKPVL	TSGGTQKVGV
	Ah_ann1.WB1HDB.1			98	1.23e-27	EWYFFSLRDR	KYPTGVRTNRATNTGYWKTTGKDKEIL	NSVTSELVGM
	Ah_ann1.332M63.1			98	1.23e-27	EWYFFSLRDR	KYPTGVRTNRATNTGYWKTTGKDKEIL	NSVTSELIGM
	Ah_ann1.MFVS6B.1			92	1.86e-27	EWFFFCPQDR	KYPNGHRLNRATSHGYWKATGKDRKIK	SGSTVIGMKK
	Ah_ann1.WPHD30.1			72	2.8e-27	EWYFFSPRDR	KYPNGSRPNRAAGTGYWKATGADKPIG	KPKALAIKKA
	Ah_ann1.JBU48Q.1			75	2.8e-27	EWYFFSPRDR	KYPNGSRPNRAAGTGYWKATGADKPIG	QPKPVGIKKA
	Ah_ann1.S9FEUH.1			76	1.16e-26	EWYFFSPRDR	KYPNGVRPNRATVSRYWKATGTDKAIY	SKCKHVGVKK
	Ah_ann1.CRX62L.1			96	1.89e-26	EWYFFGPRDR	KYPNGFRTNRATRAGYWKSTGKDRRVS	SQSRPIGMKK
	Ah_ann1.6RTE4A.1			96	1.89e-26	EWYFFGPRDR	KYPNGFRTNRATRAGYWKSTGKDRRVS	SQSRPIGMKK
	Ah_ann1.M99KVR.1			79	2.41e-26	EMYFFSSKEP	KYRNGSRMNRTTTSGYWKATGSDKRII	SSSNNSDDNS
	Ah_ann1.QZZL54.1			120	3.88e-26	EWYFFSPRDR	KYPNGSRPNRVAGSGYWKATGTDKVIT	TEGRKVGIKK
	Ah_ann1.NB8KRW.1			106	3.88e-26	EWYFFSPRDR	KYPNGSRPNRVAGSGYWKATGTDKVIT	TEGRKVGIKK
	Ah_ann1.FU1JML.2			79	3.88e-26	EWYFFSPRDR	KYPNGSRPNRVAGSGYWKATGTDKTIT	TEGRKVGIKK
	Ah_ann1.Z03JM7.1			79	7.84e-26	EMYFFSSKEP	KYRNGSRMNRTTTTGYWKATGSDKRII	SSSNNSDDNS
	Ah_ann1.WF4CBH.1			78	8.8e-26	ERYFFSTREA	KYPNGNRSNRATNSGYWKATGLDKHIA	TSKGHQLIGM
	Ah_ann1.MGN032.1			78	8.8e-26	ERYFFSTREA	KYPNGNRSNRATNSGYWKATGLDKHIA	TSKGHQLIGM
	Ah_ann1.A3J7SX.1			145	1.38e-25	EWYFFSALDK	KYGNGGRMNRATSKGYWKATGNDRPVK	HEQRTVGLKK
	Ah_ann1.2I3PJC.1			144	1.38e-25	EWYFFSALDK	KYGNGGRMNRATSKGYWKATGNDRPVK	HEQRTVGLKK
	Ah_ann1.CSZ51X.2			86	1.54e-25	ERYLFSSKEV	KYRNGNRMNRITKSGYWKATGSDKRII	STSSNNNNNN
	Ah_ann1.7QMU6B.1			86	1.54e-25	ERYLFSSKEV	KYRNGNRMNRITKSGYWKATGSDKRII	STSCNNNNNS
	Ah_ann1.2C699W.1			24	1.54e-25	DRYLFSSKEV	KYRNGNRMNRITKSGYWKATGSDKRII	STSCNNNNNS
	Ah_ann1.8D109F.1			84	1.94e-25	QWFFFTHRDR	KYPNGARSNRATRQGYWKATGKDRNVT	CNSRSVGYGA
	Ah_ann1.BPCJ1X.1			84	2.42e-25	EWFFFSPRGR	KYPNGSQSKRATECGYWKATGKERVVK	SGQNVIGTKR
	Ah_ann1.CDPA7L.1			84	3.36e-25	EWFFFSPRGR	KYPNGSQSKRATECGYWKATGKERIVK	SGQDVIGTKR
	Ah_ann1.JE37KP.1			117	2.03e-24	EWYFYVPRDR	KYRNGDRPNRVTTSGYWKATGADRMIR	TENFRSIGLK
	Ah_ann1.83A3G6.1			84	1.22e-23	EWFFFSRRGR	KYPNGSQNKRATKHGYWKVTGNERQIE	SGQNVIGTKR
	Ah_ann1.3X1GMP.2			84	1.22e-23	EWFFFSRRGR	KYPNGSQNKRATKHGYWKVTGNERQIE	SGQNVIGTKR
	Ah_ann1.MI72XM.2			73	1.33e-23	EWYFFCPRGK	KYSSGGRMNRATECGYWKTTGKDRSVE	NKKLVVGMIK
	Ah_ann1.G1V3KR.2			73	1.33e-23	EWYFFCPRGK	KYSSGGRMNRATECGYWKTTGKDRSVE	NKKLVVGMIK
	Ah_ann1.I1Q9WS.1			84	3.16e-23	EWFFFSRRGR	KYPNSSQNKRATKSGYWKVTGKERQIE	SGQNVIGTRR
	Ah_ann1.TY7WD8.1			80	3.46e-23	EWYFFVPRDR	KHGTGGRPNRTTEKGFWKATGSDRKIV	TLSDPKRIIG
	Ah_ann1.A1VWSL.1			80	3.46e-23	EWYFFVPRDR	KHGTGGRPNRTTEKGFWKATGSDRKIV	TLSDPKRIIG
	Ah_ann1.8KC8J6.2			82	6.06e-23	EWFFFSGRDY	KYGKSKRSNRATKGGYWKATGQDRYIK	ERGTTNVIGS
	Ah_ann1.2P3Z86.1			84	7.3e-23	EWFFFSRRWR	RYPNGSQNKRATKSGYWKVTGNERQIE	SGQNVIGTKR
	Ah_ann1.ILS8DP.2			72	1.37e-22	EWYFFTVLDK	KYEKGEKTKRATVNGYWKTTGKDREIK	YGDRQVGMKK
	Ah_ann1.1IJJ7X.1			82	1.5e-22	EWFFFSGRDY	KYGKSKRSNRATKGGYWKATGQDRFIK	ERGTMNVIGS
	Ah_ann1.FFKU3L.1			72	9.52e-22	EWYFFTVLDK	KYEKGEKTKRATVNGYWKTTGKDRGIK	YGDRQVGMKK
	Ah_ann1.3M9RMX.2			84	1.33e-21	EWFFFSRRGR	KYPNGSQNKRATKHGYWRVTCNERQIK	SGQNVIGTKR
	Ah_ann1.D4BTID.2			105	7.04e-21	EWYFFCARGK	NYGIGSKTNRAIKNGYWKATGMDKAIV	QHDKQTVGMM
	Ah_ann1.R9WKT4.1			50	1.05e-20	IGEADFNKCE	PWDLPCQTNRATGAGYWKATGKDREIY	NAKAKALIGM
	Ah_ann1.YXGX3A.1			76	4.05e-20	QWFFFVPRQE	REARGGRINRTTASGYWKATGSPGYVY	SSDNQVIGVK
	Ah_ann1.5P3U81.1			76	4.05e-20	QWFFFVPRQE	REARGGRINRTTASGYWKATGSPGYVY	SSDNQVIGVK
	Ah_ann1.90HG3Y.1			73	5.97e-20	DQEWFFFNEL	KYMKNKRCNRKTNMGYWKITGKERIIK	RRGTDSVIGT
	Ah_ann1.2275VI.1			72	2.71e-19	DQEWFFFNEL	KHIKNKRCNRKTNAGYWKITGKERIVK	RTGIDNVIGT
	Ah_ann1.ZDQ75D.1			74	1.01e-18	QWFFFIPRQE	SEARGGRPKRLTTTGYWKATGSPNHVF	SSDNRVIGMK
	Ah_ann1.A5ASCL.1			74	1.01e-18	QWFFFIPRQE	SEARGGRPKRLTTTGYWKATGSPNHVF	SSDNRVIGMK
	3	YKGRAPKGEKTBWVMHEYR	YKG[RK]APKGE[KR]T[ND]W[VI]MHEY[RH]
	Ah_ann1.RU4C7B.1			114	4.02e-24	AVGMKKTLVY	YKGRAPHGIRTNWVMHEYR	LIESLPGTPH
	Ah_ann1.R9WKT4.1			93	4.02e-24	LIGMKKTLVF	YKGRAPNGEKTNWVMHEYR	LEGDNKPSIY
	Ah_ann1.CK11CG.1			116	4.02e-24	LIGMKKTLVF	YKGRAPNGEKTNWVMHEYR	LEGDNKPSIY
	Ah_ann1.BN8407.1			114	4.02e-24	AVGMKKTLVY	YKGRAPHGIRTNWVMHEYR	LIESLPGTPH
	Ah_ann1.7G7SK7.1			126	7.6e-24	KIGMKKTLVF	YKGRAPRGEKTNWVMHEYR	LEGNKSVYNL
	Ah_ann1.4QZT53.1			118	7.6e-24	KIGMRKTLVF	YKGRAPHGQKTDWIMHEYR	LEDSNDPQAN
	Ah_ann1.4435CX.1			118	7.6e-24	KIGMRKTLVF	YKGRAPHGQKTDWIMHEYR	LEDSNDPQAN
	Ah_ann1.SJ3Y3C.1			115	2.79e-23	LIGMRKTLVF	YKGRAPNGQKTDWIMHEYR	LESDENGPPQ
	Ah_ann1.EHBV2Z.1			115	2.79e-23	LIGMRKTLVF	YKGRAPNGQKTDWIMHEYR	LESDENGPPQ
	Ah_ann1.L9IK9Y.1			123	4.3e-23	LVGMKKTLVF	YKGRAPKGEKTNWVMHEFR	LEGKFSIHNL
	Ah_ann1.WULW7H.1			123	5.37e-23	LVGMKKTLVF	YRGRAPKGEKTNWVMHEFR	LEGKFANYNL
	Ah_ann1.3F2LJ6.1			123	5.37e-23	LVGMKKTLVF	YRGRAPKGEKTNWVMHEFR	LEGKFANYNL
	Ah_ann1.YSLF5V.1			121	8.23e-23	RIGMRKTLVF	YIGRAPHGQKTDWIMHEYR	LDEDDAEVQE
	Ah_ann1.XB6K25.1			127	1e-22	LVGMKKTLVF	YRGRAPKGEKSNWVMHEYR	LEGKFAYHYL
	Ah_ann1.GDX8G8.1			121	1e-22	RIGMRKTLVF	YTGRAPHGQKTDWIMHEYR	LDEDDAEVQE
	Ah_ann1.B9XEKF.1			127	1e-22	LVGMKKTLVF	YRGRAPKGEKSNWVMHEYR	LEGKFAYHYL
	Ah_ann1.XKF840.1			114	1.23e-22	AVGMKKTLVY	YRGRAPHGSRTDWVMHEYR	LDDRECENAS
	Ah_ann1.1GPE0T.1			114	1.23e-22	AVGMKKTLVY	YRGRAPHGSRTDWVMHEYR	LDDRECENAS
	Ah_ann1.V20ZHW.1			131	1.5e-22	LIGMKKTLVF	YTGRAPKGKRTNWVMHEYR	PTLKELDGTN
	Ah_ann1.MFVS6B.1			133	1.5e-22	VIGMKKTLVF	YTGRAPKGKRTNWVMHEYR	PTLQELDGTN
	Ah_ann1.H91V8V.1			133	1.5e-22	VIGMKKTLVF	YTGRAPKGKRTNWVMHEYR	PTLQELDGTN
	Ah_ann1.1UE66A.1			131	1.5e-22	LIGMKKTLVF	YTGRAPKGKRTNWVMHEYR	PTLKELDGTN
	Ah_ann1.QZZL54.1			161	2.18e-22	KVGIKKALVF	YIGKAPKGTKTNWIMHEYR	LLNGSQKSLG
	Ah_ann1.NB8KRW.1			147	2.18e-22	KVGIKKALVF	YIGKAPKGTKTNWIMHEYR	LLNGSQKSLG
	Ah_ann1.FU1JML.2			120	2.18e-22	KVGIKKALVF	YIGKAPKGTKTNWIMHEYR	LLDSTRKNGS
	Ah_ann1.X47CQ0.1			112	2.61e-22	ALAIKKALVF	YAGKAPKGVKTNWIMHEYR	LANVDRSAGN
	Ah_ann1.WPHD30.1			112	2.61e-22	ALAIKKALVF	YAGKAPKGVKTNWIMHEYR	LANVDRSAGN
	Ah_ann1.VCF3H0.1			112	2.61e-22	ALGIKKALVF	YAGKAPKGVKTNWIMHEYR	LANVDRSAAN
	Ah_ann1.S9FEUH.1			117	2.61e-22	HVGVKKALVF	YKGRPPKGIKTDWIMHEYR	LLQQSNHNSR
	Ah_ann1.CRX62L.1			137	2.61e-22	PIGMKKTLVY	YRGRAPQGIRTDWVMHEYR	LDDKDSEDTT
	Ah_ann1.6RTE4A.1			137	2.61e-22	PIGMKKTLVY	YRGRAPQGIRTDWVMHEYR	LDDKDSEDTT
	Ah_ann1.2FYA1K.1			112	2.61e-22	ALGIKKALVF	YAGKAPKGVKTNWIMHEYR	LANVDRSAAN
	Ah_ann1.AIPG34.1			117	3.13e-22	HVGVKKALVF	YRGRPPKGIKTDWIMHEYR	LLQQSNHNSR
	Ah_ann1.WB1HDB.1			141	6.36e-22	LVGMKKTLVF	YKGRAPRGEKSNWVMHEYR	IHSKSTFRTT
	Ah_ann1.LV3APC.1			124	6.36e-22	RIGMRKTLVF	YKGRAPHGQKSDWIMHEYR	LDDNTTNDAN
	Ah_ann1.CTTQ97.1			111	6.36e-22	LVGMKKTLVF	YKGRAPRGEKSNWVMHEYR	LENKNPFRTK
	Ah_ann1.BX5EMB.1			111	6.36e-22	LVGMKKTLVF	YKGRAPRGEKSNWVMHEYR	LENKNPFRTK
	Ah_ann1.7GZ1C0.1			124	6.36e-22	RIGMRKTLVF	YKGRAPHGQKSDWIMHEYR	LDDNTTNDAN
	Ah_ann1.332M63.1			141	6.36e-22	LIGMKKTLVF	YKGRAPRGEKSNWVMHEYR	IHSKSTFRTT
	Ah_ann1.JBU48Q.1			115	7.55e-22	PVGIKKALVF	YSGKAPKGDKTNWIMHEYR	LADVDRSVRK
	Ah_ann1.JBNT97.1			114	1.48e-21	AVGMKKTLVY	YRGRAPHGSRTGWVMHEYR	LHERECETNA
	Ah_ann1.A80DKX.2			114	1.48e-21	AVGMKKTLVY	YRGRAPHGSRTGWVMHEYR	LHERECETNA
	Ah_ann1.U16Y2L.1			121	2.42e-21	ATGYRKTLVF	YRGRAPLGDRTDWVMHEYR	LCDDLGQDSP
	Ah_ann1.76LABN.1			121	2.42e-21	ATGYRKTLVF	YRGRAPLGDRTDWVMHEYR	LCDDLGQDSP
	Ah_ann1.L5HHP2.1			118	3.92e-21	LVGMKKTLVF	YKGRAPKGEKSDWVMHEFR	LHGKFNPHNL
	Ah_ann1.2MPS86.1			118	3.92e-21	LVGMKKTLVF	YKGRAPKGEKSDWVMHEFR	LHGKFNPHNL
	Ah_ann1.YH9HLJ.1			116	5.37e-21	RLGVKKALVF	YGGKPPKGVKTNWIMHEYR	LTTTHNNNSI
	Ah_ann1.U487DX.1			116	5.37e-21	RLGVKKALVF	YGGKPPKGVKTNWIMHEYR	LTTTHNNNSI
	Ah_ann1.Q3Y7SF.1			132	5.37e-21	KVGVKKALVF	YGGKPPKGVKTNWIMHEYR	LTDNNNNASS
	Ah_ann1.KK00U0.1			134	7.33e-21	LVGMKKTLVF	YKGRAPRGQKTKWVMHEFR	LDPHSSPSLS
	Ah_ann1.GPRR9Y.1			141	7.33e-21	LVGMKKTLVF	YKGRAPRGQKTKWVMHEFR	LDPHSSPSLS
	Ah_ann1.ZM1I0C.1			150	1.33e-20	LVGMRKTLVF	YKGRAPNGLKSNWIMHEYR	LDSNQEDGWV
	Ah_ann1.YB9YM9.1			123	1.54e-20	KVGVKKALVF	YGGKPPRGIKTNWIMHEYR	LADNKPNNRP
	Ah_ann1.65HUV4.1			123	1.54e-20	KVGVKKALVF	YGGKPPRGIKTNWIMHEYR	LADNKPNNRP
	Ah_ann1.2L619Y.2			126	1.54e-20	LIGMRKTLVF	YKGRAPNGHKSDWIMHEYR	LETNENGTAP
	Ah_ann1.05SHD0.2			126	1.54e-20	LIGMRKTLVF	YKGRAPNGHKSDWIMHEYR	LETNENGTAP
	Ah_ann1.V88TU5.1			115	3.67e-20	LVGMRKTLVF	YQGRAPKGRKTEWVMHEFR	VEPPLPPPNT
	Ah_ann1.JB9PK4.1			115	3.67e-20	LVGMRKTLVF	YQGRAPKGRKTEWVMHEFR	IEPPLPPPNT
	Ah_ann1.CDPA7L.1			125	4.21e-20	VIGTKRTLVF	HLGRAPKGERTEWIMHEYC	VNDKSQDSLV
	Ah_ann1.BPCJ1X.1			125	4.21e-20	VIGTKRTLVF	HLGRAPKGERTEWIMHEYC	VNDKSQDSLV
	Ah_ann1.A3J7SX.1			186	1.09e-19	TVGLKKTLVF	HSGRAPDGKRTNWVMHEYR	LVDEELERAR
	Ah_ann1.2I3PJC.1			185	1.09e-19	TVGLKKTLVF	HSGRAPDGKRTNWVMHEYR	LVDEELERAR
	Ah_ann1.D4BTID.2			147	1.62e-19	TVGMMKTLVF	HTGKPPHGTRTDWVMHEYR	LQDKDLTDKG
	Ah_ann1.3X1GMP.2			125	1.62e-19	VIGTKRTLVF	YVGRAPKGQRTEWIIHEYC	INDKFQDSLV
	Ah_ann1.TY7WD8.1			124	1.85e-19	IIGLRKTLVF	YEGRAPRGSKTDWVMNEYR	LPDNCPLPKD
	Ah_ann1.A1VWSL.1			124	1.85e-19	IIGLRKTLVF	YEGRAPRGSKTDWVMNEYR	LPDNSPLPKD
	Ah_ann1.WF4CBH.1			121	2.41e-19	LIGMKKTLVF	YRGKPPYGSRTDWIMHEYR	LVSHPHLLPM
	Ah_ann1.MGN032.1			121	2.41e-19	LIGMKKTLVF	YRGKPPYGSRTDWIMHEYR	LVSHPHLLPM
	Ah_ann1.1I167B.2			118	2.41e-19	VTGYRKTLVF	YRGRAPLGDRTDWLMHEYR	LADDLGLSST
	Ah_ann1.TCTP66.1			125	2.73e-19	RIGVKKALVF	YLGRPPKGTKTDWIMNEYR	LVDTITSPSR
	Ah_ann1.JUA047.1			125	2.73e-19	RIGVKKALVF	YLGRPPKGTKTDWIMNEYR	LVDTITSPSR
	Ah_ann1.CSHQ77.1			118	5.84e-19	VTGYRKTLVF	YRGRAPLGDRTDWLMHEYH	LADDLGLAST
	Ah_ann1.8GCY61.1			118	5.84e-19	VVGMRKTLVF	YKNRAPNGIKTGWIMHEFR	LETPHMPPKE
	Ah_ann1.0V68XN.1			118	5.84e-19	VVGMRKTLVF	YKNRAPNGIKTGWIMHEFR	LETPHMPPKE
	Ah_ann1.QVEY1G.1			66	6.62e-19	VVGMRKTLVF	YRNRAPNGIKTGWIMHEFR	LETPHMPPKE
	Ah_ann1.F01Q5M.1			133	6.62e-19	VVGMRKTLVF	YRNRAPNGIKTGWIMHEFR	LETPHMPPKE
	Ah_ann1.RC5QY0.1			151	8.45e-19	RVGIKKFYVF	YVGEAPHGNRTNWIMQEYR	LSDSAASSSR
	Ah_ann1.FKL2A7.1			109	8.45e-19	RVGIKKFYVF	YVGEAPHGNRTNWIMQEYR	LSDSAASSSR
	Ah_ann1.2P3Z86.1			125	8.45e-19	VIGTKRTLVF	HVGRAPKGERTEWIIHEYC	INDKFQDSLV
	Ah_ann1.ILS8DP.2			113	9.55e-19	QVGMKKTLVY	HEGRAPTGKRSNWVMHEYR	MVDEQLAEVG
	Ah_ann1.FFKU3L.1			113	9.55e-19	QVGMKKTLVY	HEGRAPTGKRSNWVMHEYR	MVDEQLAEVG
	Ah_ann1.83A3G6.1			125	9.55e-19	VIGTKRTLVF	HVGRAPKGQRTEWIIHEYC	INDKFQDSLV
	Ah_ann1.3M9RMX.2			125	9.55e-19	VIGTKRTLVF	HVGRAPKGQRTEWIIHEYC	INDKFQDSLV
	Ah_ann1.YXGX3A.1			118	1.22e-18	VIGVKKTMVF	YKGKAPTGRKTKWKMHEYR	AIVQAPNQSP
	Ah_ann1.JE37KP.1			159	1.22e-18	SIGLKKTLVF	YSGKAPKGIRTSWIMNEYR	LPQHETERYQ
	Ah_ann1.5P3U81.1			118	1.22e-18	VIGVKKTMVF	YKGKAPTGRKTKWKMHEYR	AIVQAPNQSP
	Ah_ann1.1P6DI5.1			53	1.37e-18	VDIYKLDPWE	LPGRPPKGVKTNWIMHEYR	LSKFSVSSPE
	Ah_ann1.MI72XM.2			114	1.95e-18	VVGMIKTLVF	HMGKAPKGDRTDWVLHEYR	LQDKDLADKG
	Ah_ann1.8KC8J6.2			125	2.79e-18	VIGSKKTLVF	YSGRVPNGVKTNWVIHEYH	ATTFDDSQRN
	Ah_ann1.1IJJ7X.1			125	2.79e-18	VIGSKKTLVF	YSGRVPNGVKTNWVIHEYH	ATTFDDSQRN
	Ah_ann1.V6VDUM.1			171	3.94e-18	YKKILVLYTN	YGGKQRKPEKTNWVMHQYH	LGNDEEEKEG
	Ah_ann1.T5AJQY.1			171	3.94e-18	YKKILVLYTN	YGGKQRKPEKTNWVMHQYH	LGNDEEEKEG
	Ah_ann1.G1V3KR.2			114	4.43e-18	VVGMIKTLVF	HNGKAPKGDRTDWVLHEYR	LQDKDLADKG
	Ah_ann1.Z03JM7.1			126	1.87e-17	ILGIRKTLVF	YQGKSPNGTRTHWVLHEYR	LASTTLHANN
	Ah_ann1.M99KVR.1			126	1.87e-17	ILGIRKTLVF	YQGKSPNGTRTHWVLHEYR	LVSTTLHANN
	Ah_ann1.I1Q9WS.1			125	2.1e-17	VIGTRRTLVF	HVGRVPKGERTEWIIHEYC	INDKFQDSLV
	Ah_ann1.ZDQ75D.1			116	3.56e-17	VIGMKRTMVF	YCGRAPNGTKTDWKMNEYK	AIDTHHASSS
	Ah_ann1.A5ASCL.1			116	3.56e-17	VIGMKRTMVF	YCGRAPNGTKTDWKMNEYK	AIDTHHPSSS
	Ah_ann1.V9YDBD.1			175	4.4e-17	GFKKILVLYT	NYGRQKKPEKTNWVMHQYH	LGSNEEERDG
	Ah_ann1.QL5RCW.1			176	4.4e-17	GFKKILVLYT	NYGRQKKPEKTNWVMHQYH	LGSNEEERDG
	Ah_ann1.FD63AG.1			202	4.4e-17	GFKKILVLYT	NYGRQKKPEKTNWVMHQYH	LGSNEEEKDG
	Ah_ann1.CSZ51X.2			134	6.03e-17	IVGIRKTLVF	YHGKSPNGSRTHWIMREYR	LVTTPSNSSQ
	Ah_ann1.7QMU6B.1			134	6.03e-17	IVGIRKTLVF	YHGKSPNGSRTHWIMREYR	LVTTPSNSSQ
	Ah_ann1.2C699W.1			72	6.03e-17	IVGIRKTLVF	YHGKSPNGSRTHWIMREYR	LVTTHSNSSQ
	Ah_ann1.UX5JN7.1			173	1.5e-16	GCKKILVLYT	NFGKNRKPEKTNWVMHQYH	LGQHEEEKEG
	Ah_ann1.T50ENK.1			173	1.5e-16	GCKKILVLYT	NFGKNRKPEKTNWVMHQYH	LGQHEEEKEG
	Ah_ann1.G3FV2L.2			170	1.67e-16	GCKKILVLYT	NFGKNRKPQKTNWVMHQYH	LGLHEEEKDG
	Ah_ann1.24LKGZ.2			170	1.67e-16	GCKKILVLYT	NFGKNRKPQKTNWVMHQYH	LGLHEEEKDG
	Ah_ann1.N4TQEE.1			136	2.72e-16	KVGTKKNLVF	HIGEAPHGIETSWVMQEYH	ICPSSNIIST
	Ah_ann1.23ZMCQ.1			119	2.72e-16	KVGTKKNLVF	HIGEAPHGIETSWVMQEYH	ICRSSNIIST
	Ah_ann1.BEF3I8.1			181	6.51e-16	GYKKILVLYT	NYKKQRKPEKTNWVMHQYH	LGNNEEEKEG
	Ah_ann1.9732XC.1			175	6.51e-16	GYKKILVLYT	NYKKQRKPEKTNWVMHQYH	LGNNEEEKEG
	Ah_ann1.VI6QZG.1			108	6.38e-15	RVGIKKYFVF	HLGESPSAIKTNWIMQEYC	LSDYSASSSR
	Ah_ann1.NLE5K3.1			108	6.38e-15	RVGIKKYFVF	HLGESPSAIKTNWIMQEYC	LSDYSASSSR
	Ah_ann1.XMHS8A.1			176	7.6e-15	GCKKIMVLYT	NAVRGGKSEKTNWVMHQYH	LGTEEDEKEG
	Ah_ann1.919QYJ.2			189	7.6e-15	GCKKIMVLYT	NAVRGGKSEKTNWVMHQYH	LGTEEDEKEG
	Ah_ann1.UCK419.1			176	1.17e-14	GCKKIMVLYM	TSVRGVKAEKTNWVMHQYH	LGTDEDEKEG
	Ah_ann1.13C0EN.1			176	1.17e-14	GCKKIMVLYM	TSVRGVKAEKTNWVMHQYH	LGTDEDEKEG
	Ah_ann1.K4491K.1			250	1.94e-14	GFKKIMVLYI	RPKKGSKPDKTNWVMHQYH	LGTDEEEKNG
	Ah_ann1.JHHH6T.1			272	1.94e-14	GFKKIMVLYI	RPKKGSKPDKTNWVMHQYH	LGTDEEEKNG
	Ah_ann1.6LHU5T.1			40	6.22e-14	DSVIGTKRTL	VFYKRPHNVKTNWVLHEYH	ALHQKSNIVL
	Ah_ann1.90HG3Y.1			114	8.59e-14	DSVIGTKRTL	VFYEPPHNVKTNWVLHEYH	AFDQKSNIVL
	Ah_ann1.7J37F0.1			185	3.8e-13	GFKKIMVLYI	RPKRGAKPNKSKWVMHQYH	LGNDEGEKEG
	Ah_ann1.QDSH2R.1			101	6.09e-12	ANKKLGIKKY	FVFNLNEGTETNWVMQEYH	ISSSMFHNPI
	Ah_ann1.Z8VU36.1			148	8.62e-12	LGTRTRFVFY	MGDSAKNGARTDWVLYEYA	LVDHVMASYV
	Ah_ann1.5AD6K9.1			148	8.62e-12	LGTRTRFVFY	MGDSAKNGARTDWVLYEYA	LVDHVMASYV
	Ah_ann1.3GEX4P.1			101	9.9e-12	ANKKLGIKKY	FVFTLNEGTETNWVMQEYH	ISSSMFHNPI
	Ah_ann1.8E68ZN.1			176	3.11e-11	IGFKTKFVFW	RKKNRTQFLKTKWVMFEFR	VFLNPSQIMS
	Ah_ann1.12HUMH.1			178	3.11e-11	IGFKTKFVFW	RKKNRTQFLKTKWVMFEFR	VFLNPSQIMS
	Ah_ann1.BS3I7W.1			78	7.77e-11	ELIKHVDIYK	YDPWDLPSTKTDWMMHEFR	LPPNNNNGAK
	4	VIPEVDLYKFEPWDLPEKA	[IV]I[PA][ED][VIL]DL[YN]K[FY][ED]PW[DE]LP[EG]K[AS]
	Ah_ann1.XKF840.1			37	7.95e-23	KINGRKIELE	IIAEVDLYKCEPWDLPGKS	LLPGKDLEWY
	Ah_ann1.1GPE0T.1			37	7.95e-23	KINGRKIELE	IIAEVDLYKCEPWDLPGKS	LLPGKDLEWY
	Ah_ann1.RU4C7B.1			37	5.01e-22	KITGRSIELD	IIAEVDLYKCEPWDLPDKS	FLPSKDMEWY
	Ah_ann1.BN8407.1			37	6.51e-22	KITGRSIELD	VIAEVDLYKCEPWDLPDKS	FLPSKDMEWY
	Ah_ann1.S9FEUH.1			42	1.41e-21	QATSKPCPAS	IIPEVDIYKFDPWELPGKA	EFGEKEWYFF
	Ah_ann1.JBU48Q.1			41	1.41e-21	KCTSQPIAVP	IIAEIDLYKYDPWDLPGMA	SYGEKEWYFF
	Ah_ann1.AIPG34.1			42	1.41e-21	QATSKPCPAS	IIPEVDIYKFDPWELPGKA	EFGEKEWYFF
	Ah_ann1.JBNT97.1			37	2.33e-21	KINGRKIDLE	IIPEVDLYKCEPWDLPGRS	LLPGKDLEWY
	Ah_ann1.A80DKX.2			37	2.33e-21	KINGRKIDLE	IIPEVDLYKCEPWDLPGRS	LLPGKDLEWY
	Ah_ann1.YB9YM9.1			46	7.18e-21	KAASAPLPVA	IIAEVDLYKFDPWELPAKA	TFGEQEWYFF
	Ah_ann1.65HUV4.1			46	7.18e-21	KAASAPLPVA	IIAEVDLYKFDPWELPAKA	TFGEQEWYFF
	Ah_ann1.XB6K25.1			50	1.1e-20	KVLDNTFTGR	AIAEVDLNKCEPWELPEKA	KMGEKEWYFF
	Ah_ann1.B9XEKF.1			50	1.1e-20	KVLDNTFTGR	AIAEVDLNKCEPWELPEKA	KMGEKEWYFF
	Ah_ann1.YH9HLJ.1			39	3.05e-20	KASSAPLPVA	IIADVDLYKFDPWELPSKA	TFGEQEWYFF
	Ah_ann1.U487DX.1			39	3.05e-20	KASSAPLPVA	IIADVDLYKFDPWELPSKA	TFGEQEWYFF
	Ah_ann1.Q3Y7SF.1			54	3.05e-20	KASSSPLPVA	IIADVDLYKFDPWELPSKA	AFGDQEWYFF
	Ah_ann1.70K1B3.1			43	3.05e-20	KASSSPLPIA	IIADVDLYKFDPWELPSKA	AFGDQERYFF
	Ah_ann1.VCF3H0.1			38	5.46e-20	KCAKQSIAAP	IIKEIDLYKFDPWQLPEMA	LYGEKEWYFF
	Ah_ann1.2FYA1K.1			38	5.46e-20	KCAKQSIAAP	IIKEIDLYKFDPWQLPEMA	LYGEKEWYFF
	Ah_ann1.U16Y2L.1			37	1.14e-19	KVEELEIELE	VIPVIDLYKFDPWELPEKS	FLPKRDLEWF
	Ah_ann1.76LABN.1			37	1.14e-19	KVEELEIELE	VIPVIDLYKFDPWELPEKS	FLPKRDLEWF
	Ah_ann1.CRX62L.1			60	1.62e-19	KINGQEIELD	IIPEVDLYKCEPWELAEKS	FLPSRDPEWY
	Ah_ann1.6RTE4A.1			60	1.62e-19	KINGQEIELD	IIPEVDLYKCEPWELAEKS	FLPSRDPEWY
	Ah_ann1.3G9MJD.1			38	2.31e-19	KVLNTSFTAT	AIGEVDLNKCEPWDLPKKA	KMGEKDWYFF
	Ah_ann1.CSHQ77.1			37	2.74e-19	KVEGLEIELE	VIPVIDLCKFDPWELPEKS	LLANRDMEWF
	Ah_ann1.798CQ8.1			43	2.74e-19	KVLNTSFTAT	AIGEVDLNKCEPWDLPQKA	KMGEKDWYFF
	Ah_ann1.1I167B.2			37	2.74e-19	KVEGLEIELE	VIPVIDLCKFDPWELPEKS	LLANRDMEWF
	Ah_ann1.TCTP66.1			48	3.25e-19	RISSRPLPAS	IIAEIDLYKYNPWDLPKKA	LFGEEEWYFF
	Ah_ann1.JUA047.1			48	3.25e-19	RISSRPLPAS	IIAEIDLYKYNPWDLPKKA	LFGEEEWYFF
	Ah_ann1.X47CQ0.1			38	8.71e-19	KCASQSIAVP	IIKEIDLYKFDPWHLPEMA	LYGEKEWYFF
	Ah_ann1.WPHD30.1			38	8.71e-19	KCASQSIAVP	IIKEIDLYKFDPWHLPEMA	LYGEKEWYFF
	Ah_ann1.L9IK9Y.1			48	8.71e-19	KVIDTNFAAR	AIGEVDLNRCEPWDLPWKA	KMGEKEWYFF
	Ah_ann1.WB1HDB.1			64	1.01e-18	KISDSNFSGR	AITDVDLNKCEPWELPGKA	KMGEKEWYFF
	Ah_ann1.332M63.1			64	1.01e-18	KISDSNFSGR	AITDVDLNKCEPWELPGKA	KMGEKEWYFF
	Ah_ann1.CTTQ97.1			36	1.19e-18	KVSENGFTSK	AIAVVDLNKSEPWDLPGKA	SMGEKEWYFF
	Ah_ann1.BX5EMB.1			36	1.19e-18	KVSENGFTSK	AIAVVDLNKSEPWDLPGKA	SMGEKEWYFF
	Ah_ann1.FU1JML.2			45	1.9e-18	KVAGHHFSLE	IIGEIDLYKFDPWVLPSKA	IFGEKEWYFF
	Ah_ann1.2L619Y.2			47	2.21e-18	KVASKKIDLD	VIKDVDLYKIEPWDLQELC	KIGSDEENDW
	Ah_ann1.05SHD0.2			47	2.21e-18	KVASKKIDLD	VIKDVDLYKIEPWDLQELC	KIGSDEENDW
	Ah_ann1.ZM1I0C.1			70	3.46e-18	KIASKRIDLD	VIKDVDLYKIEPWDLQEIC	KIGSDDENEW
	Ah_ann1.L5HHP2.1			43	4.63e-18	KVIDTNFSAR	AIAEVDLNRSEPWDLPWKA	KMGEKEWYFF
	Ah_ann1.2MPS86.1			43	4.63e-18	KVIDTNFSAR	AIAEVDLNRSEPWDLPWKA	KMGEKEWYFF
	Ah_ann1.BFU0GS.1			41	6.17e-18	KCTSQPIAVP	IIAEIDLYKYDPWDLPDVD	RSVRKKNSLR
	Ah_ann1.4QZT53.1			40	6.17e-18	KVSFQKFDMD	VIREVDLNKMEPWDLQERC	RIGSTPQNEW
	Ah_ann1.4435CX.1			40	6.17e-18	KVSFQKFDMD	VIREVDLNKMEPWDLQERC	RIGSTPQNEW
	Ah_ann1.V20ZHW.1			54	8.2e-18	KINGNGEEVW	VIREIDVCKWEPWDLPDLS	VIRNKDPEWF
	Ah_ann1.MFVS6B.1			56	8.2e-18	KINGNGDEVW	VIREIDVCKWEPWDLPDLS	VVRNKDPEWF
	Ah_ann1.H91V8V.1			56	8.2e-18	KINGNGDEVW	VIREIDVCKWEPWDLPDLS	VVRNKDPEWF
	Ah_ann1.1UE66A.1			54	8.2e-18	KINGNGEEVW	VIREIDVCKWEPWDLPDLS	VIRNKDPEWF
	Ah_ann1.SJ3Y3C.1			37	9.42e-18	KVASQKIDLD	VIREIDLYRIEPWDLQERC	RIGYEEQNEW
	Ah_ann1.EHBV2Z.1			37	9.42e-18	KVASQKIDLD	VIREIDLYRIEPWDLQERC	RIGYEEQNEW
	Ah_ann1.72Q128.1			43	1.07e-17	QATSKPCPAS	VIPEVDIYKFDPWELPVKF	LDDWVLCRIY
	Ah_ann1.QZZL54.1			59	1.87e-17	KVAGNHFSLP	IIAEIDLYKFDPWILPGIY	LIRDNDIISV
	Ah_ann1.NB8KRW.1			45	1.87e-17	KVAGNHFSLP	IIAEIDLYKFDPWILPGIY	LIRDNDIISV
	Ah_ann1.3N6K0N.1			43	2.45e-17	QATSKPCPAS	VIPEVDIYKFDPWELPDDW	VLCRIYKKRS
	Ah_ann1.WULW7H.1			47	5.35e-17	KVMNSSFSAT	AIGEADLNKSEPWDLPKKA	KMGEKEWYFF
	Ah_ann1.3F2LJ6.1			47	5.35e-17	KVMNSSFSAT	AIGEADLNKSEPWDLPKKA	KMGEKEWYFF
	Ah_ann1.YY4A03.1			38	6.09e-17	KVNSTRIDLD	VIKDVDLYKIEPWDLQGWV	VCRVFKKRVT
	Ah_ann1.V0X4SV.1			38	6.09e-17	KVNSCRIDLD	VIKDVDLYKIEPWDLQGWV	VCRVFKKRVT
	Ah_ann1.I1Q9WS.1			49	6.91e-17	KLDGDEDSVQ	IISELELCTFEPWDLPEKS	FIKSNDEWFF
	Ah_ann1.83A3G6.1			49	6.91e-17	KLDGDEDSVQ	IISELELCTFEPWDLPEKS	FIKSNDEWFF
	Ah_ann1.3X1GMP.2			49	6.91e-17	KLDGDEDSVQ	IISELELCTFEPWDLPEKS	FIKSNDEWFF
	Ah_ann1.3M9RMX.2			49	6.91e-17	KLDGDEDSVQ	IISELELCTFEPWDLPEKS	FIKSNDEWFF
	Ah_ann1.2P3Z86.1			49	6.91e-17	KLDGDEDSVQ	IISELELCTFEPWDLPEKS	FIKSNDEWFF
	Ah_ann1.BPCJ1X.1			49	7.84e-17	KLDGDEDSVQ	VISELELCTFEPWDLPGKS	FIQSDNEWFF
	Ah_ann1.563XC3.1			41	7.84e-17	KVSSRKIELD	VIKDVDLYKIEPWDLQEIF	AYIHN
	Ah_ann1.YSLF5V.1			41	8.87e-17	KVSYEAIDLD	VIREVDLNKLEPWDLKDKC	RIGSGPQNEW
	Ah_ann1.GDX8G8.1			41	8.87e-17	KVSYEAIDLD	VIREVDLNKLEPWDLKDKC	RIGSGPQNEW
	Ah_ann1.MI72XM.2			37	1.01e-16	KVMGKRFPCD	VIAELDIYKYPPWDLPDHS	LLKTGDLEWY
	Ah_ann1.LV3APC.1			46	1.01e-16	KVSYEKIDLD	VIRDVDLNKLEPWDIQEKC	KIGTTPQNDW
	Ah_ann1.G1V3KR.2			37	1.01e-16	KVMGKRFPCD	VIAELDIYKYPPWDLPDHS	LLKTGDLEWY
	Ah_ann1.7GZ1C0.1			46	1.01e-16	KVSYEKIDLD	VIRDVDLNKLEPWDIQEKC	KIGTTPQNDW
	Ah_ann1.D5FDJH.1			52	1.14e-16	KASSSPLPVA	IIADVDLYKFDPWELPSTQ	LFHTHMPNSS
	Ah_ann1.G3YZJ0.2			47	2.35e-16	KIQQKSLPIE	LIKQVDIYKYEPWDLPSLH	EDPNHHHYNN
	Ah_ann1.1BXK41.2			47	2.35e-16	KIQQKSLPIE	LIKQVDIYKYEPWDLPSLH	EDPNHHHYNN
	Ah_ann1.VI6QZG.1			39	3.77e-16	KAALLPCHPD	VIPDLDLYPYDPWELDGRA	LAEGKQWYYY
	Ah_ann1.NLE5K3.1			39	3.77e-16	KAALLPCHPD	VIPDLDLYPYDPWELDGRA	LAEGNQWYYY
	Ah_ann1.FKL2A7.1			40	3.77e-16	KAALLPCHPD	VIPDLDLYPFDPWELDGRA	LAEGNQWYYY
	Ah_ann1.83IFXD.1			129	3.77e-16	KVASIPLPVS	IIAEVDIYKLDPWELPVSS	PEESPSSEVQ
	Ah_ann1.GU1UJS.1			42	4.76e-16	KINSLKIDLD	VIVEIDLYKMEPWDIQEII	MWTLLEEGWV
	Ah_ann1.8KC8J6.2			46	5.35e-16	KLLNDNFPIN	IIPDIDLCKVEPWQIPALS	KIKSDDPEWF
	Ah_ann1.1IJJ7X.1			46	5.35e-16	KLLNDNFPID	IIPDIDLCKVEPWQIPALS	KVKSDDPEWF
	Ah_ann1.WF4CBH.1			47	6e-16	KVFSCPLPAS	FIPEVDICKSDPWDLPGDL	EQERYFFSTR
	Ah_ann1.MGN032.1			47	6e-16	KVFSCPLPAS	FIPEVDICKSDPWDLPGDL	EQERYFFSTR
	Ah_ann1.A3J7SX.1			109	6e-16	KVCGKSFRFD	AISEVDIYRSEPWDLADKS	RLKTRDQEWY
	Ah_ann1.7G7SK7.1			51	6e-16	VLDDKHFCSI	AIADADMNKSEPWDLPGLA	KMGETEWYFF
	Ah_ann1.2I3PJC.1			108	6e-16	KVCGKSFRFD	AISEVDIYRSEPWDLADKS	RLKTRDQEWY
	Ah_ann1.1Q9HM8.1			38	8.44e-16	KINSLKIDLD	VIVEIDLYKMEPWDIQGWV	VCRAFRKPSP
	Ah_ann1.YV5C93.1			41	1.06e-15	KIQQMPLSIE	LIKQLDIYKYDPWDLPNLI	SNDCLIPSST
	Ah_ann1.W5I9MA.1			41	1.06e-15	KIQQMPLSIE	LIKQLDIYKYDPWDLPNLI	SNDCLIPSST
	Ah_ann1.RC5QY0.1			82	1.06e-15	KAALLPCHPD	VIPDLDLYSFDPWELDGRA	LAEGNQWYYY
	Ah_ann1.JE37KP.1			83	2.05e-15	KVEGKRFNVE	LITFLDLYRYDPWELPALA	AIGEKEWYFY
	Ah_ann1.90HG3Y.1			39	2.05e-15	HLKNDAEIKN	TISQVDLCNFDPWDLPEQS	KVKSDDQEWF
	Ah_ann1.338FND.1			57	2.05e-15	KLDKKPISIE	LIKQIDIYKYDPWDLPIVI	QSVIAIRRLN
	Ah_ann1.FHJ4BK.1			47	2.53e-15	KVMNSSFSAT	AIGEADLNKSEPWDLPSKK	ESKDGREGVV
	Ah_ann1.CK11CG.1			39	2.82e-15	VVASCFYATA	IIGEADFNKCEPWDLPWRG	KMGEKEWYFF
	Ah_ann1.0UTR6Y.1			54	2.82e-15	KVMNSNFSAT	AIGEADLNKSGPWDLPKKA	KMGEKEWYFF
	Ah_ann1.K9ZHT4.1			57	3.14e-15	KLDKKPISIE	LIKQIDIYKYDPWDLPRNL	DIV
	Ah_ann1.D4BTID.2			69	3.5e-15	RKVTGKKLPN	VIAEINVYQYCPWDLQGKS	HLKSGDLEWY
	Ah_ann1.CDPA7L.1			49	4.32e-15	KLDGDEDSVQ	VISKLELCTFEPWDLPGKS	FIQSDTEWFF
	Ah_ann1.8AKD3R.1			42	4.32e-15	KVTSSPLPAS	FIAEIDLYKFNPWELPTNI	PR
	Ah_ann1.CSZ51X.2			50	5.33e-15	KVFSFQLPAS	IIPEINVCNYDPWDLPGNN	NNYGEEEERY
	Ah_ann1.7QMU6B.1			50	5.33e-15	KVFSFQLPAS	IIPEINVCNYDPWDLPGNN	NNYGEQEERY
	Ah_ann1.V88TU5.1			40	6.57e-15	MKKFTHNESL	LMIDVDLNKCEPWDIPETA	CVGGKEWYFY
	Ah_ann1.JB9PK4.1			40	6.57e-15	MKKFTHNESL	LMIDVDLNKCEPWDIPETA	CVGGKEWYFY
	Ah_ann1.9ZTQ0N.1			45	9.92e-15	KVAGHHFSLE	IIGEIDLYKFDPWVLPNST	RKNGSTKLDD
	Ah_ann1.83Q9A2.1			83	9.92e-15	KVEGKRFNVE	LITFLDLYRYDPWELPGIN	TRVGRILKLA
	Ah_ann1.UK39BN.1			66	1.21e-14	KVEKKPLKIE	LIKHVDIYKYDPWDLPTNN	ATKDLHEAEV
	Ah_ann1.KK00U0.1			59	1.34e-14	VFNTTTTTHV	NFVEVDLNRCEPWELPEVA	KMGEREWYLY
	Ah_ann1.GPRR9Y.1			66	1.34e-14	TTATTTTTHV	NFVEVDLNRCEPWELPEVA	KMGEREWYLY
	Ah_ann1.TY7WD8.1			46	1.82e-14	MVVGKKLRFD	VIGFLNIYHHDPWDLPGLA	KVGEREWYFF
	Ah_ann1.A1VWSL.1			46	1.82e-14	MVVGKKLRFD	VIGFLNIYHHDPWDLPGLA	KVGEREWYFF
	Ah_ann1.Z03JM7.1			46	2.21e-14	KVFSFPLPAS	MIPDINLSNYDPWDLPGNC	DEHQEMYFFS
	Ah_ann1.M99KVR.1			46	2.21e-14	KVFSFPLPAS	MIPDINLSNYDPWDLPGNC	DEHQEMYFFS
	Ah_ann1.ILS8DP.2			36	2.21e-14	KVIGKLNHHD	HIGVINIYDYEPWQLPELS	KLNTRDLEWY
	Ah_ann1.FFKU3L.1			36	2.21e-14	KVIGKLNHHD	HIGVINIYDYEPWQLPELS	KLNTRDLEWY
	Ah_ann1.YXGX3A.1			38	3.28e-14	LQGHTTHINR	VIPVVDINGVEPWTLPSLA	GELCREEKEQ
	Ah_ann1.5P3U81.1			38	3.28e-14	LQGHANNINR	VIPVVDINGVEPWTLPSLA	GELCREEKEQ
	Ah_ann1.8GCY61.1			41	3.61e-14	KITNEEVLKG	TLMEIDLHTCEPWQLPEVA	KLNANEWYFF
	Ah_ann1.0V68XN.1			41	3.61e-14	KITNEEVLKG	TLMEIDLHTCEPWQLPEVA	KLNANEWYFF
	Ah_ann1.2275VI.1			38	7.79e-14	HLRNDAQIKN	TVSQIDLYNFDPWDLPEQS	KVKWDDQEWF
	Ah_ann1.Z8VU36.1			64	2.36e-13	NGGLGFDGSD	LIRELDFYDYDPFELPDFA	CFAYGYGGRR
	Ah_ann1.5AD6K9.1			64	2.36e-13	NGGLGFDGSD	LIRELDFYDYDPFELPDFA	CFAYGYGGRR
	Ah_ann1.F01Q5M.1			41	9.76e-13	KITNQQLLKG	TLIEIDLHICEPWQLPELL	RWNGVMKYVV
	Ah_ann1.8D109F.1			48	9.76e-13	KICGKKLKLD	VILETDVYKWDPEELPGIS	VLRTGDRQWF
	Ah_ann1.A5ASCL.1			36	2.7e-12	LEGVREDMNR	VIPVLDIYEYSPSELPQIS	GEASVRDSEQ
	Ah_ann1.ZDQ75D.1			36	3.46e-12	LEGVREDMNR	VIPVLDIYEYSPSQLPQIS	GEASVRDSEQ
	Ah_ann1.QDSH2R.1			34	2.94e-11	SRISLPFHPS	IIPDLDPSQLHPCQLNGKA	FSSGNQHYFF
	Ah_ann1.3GEX4P.1			34	2.94e-11	SRISLPFHPS	IIPDLDPSQLHPCQLNGKA	FSSGNQHYFF
	Ah_ann1.23ZMCQ.1			50	2.94e-11	KASLLPCHPN	IIPDLDLSLAHPSQLNDKA	LSSGNQYYFF
	Ah_ann1.N4TQEE.1			67	6.23e-11	KASLLPCHPN	IIPDLDVSLAHPSQLNGKA	LSSGNQYYFF
	5	KDEWVLCRVFKKNG	KD[ED][WY]V[LV]CR[VI][FY]KKNX
	Ah_ann1.YB9YM9.1			165	2.75e-15	DLGNKKNSLR	LDDWVLCRIYKKNN	THRSPMEHER
	Ah_ann1.65HUV4.1			165	2.75e-15	DLGNKKNSLR	LDDWVLCRIYKKNN	THRSPMEHER
	Ah_ann1.332M63.1			171	5.5e-15	HSKSTFRTTK	QDEWVVCRVFQKSA	GAKKYPSSNH
	Ah_ann1.YSLF5V.1			149	6.86e-15	RLDEDDAEVQ	EDGWVVCRVFKKKN	QSRGFQQEIE
	Ah_ann1.GDX8G8.1			149	6.86e-15	RLDEDDAEVQ	EDGWVVCRVFKKKN	QSRGFRQEIE
	Ah_ann1.4QZT53.1			149	6.86e-15	DSNDPQANAN	EDGWVVCRVFKKKN	LFKIGNEGGG
	Ah_ann1.4435CX.1			149	6.86e-15	DSNDPQANAN	EDGWVVCRVFKKKN	LFKIGNEGGG
	Ah_ann1.Q3Y7SF.1			181	8.51e-15	LDPLKKTSLR	LDDWVLCRIYKKSN	SSSSSLPIPR
	Ah_ann1.D5FDJH.1			99	8.51e-15	LDPLKKTSLR	LDDWVLCRIYKKSN	SSSSSLPIPR
	Ah_ann1.BX5EMB.1			139	8.51e-15	RLENKNPFRT	KDEWVVCRVFQKST	AAKKPPQQTS
	Ah_ann1.V88TU5.1			147	1.04e-14	PLPPPNTTSS	KEDWVLCRVFYKNR	EVSGKPNSMG
	Ah_ann1.KK00U0.1			163	1.04e-14	LDPHSSPSLS	KDEWVICRIFHKSG	EKRTPTTTPA
	Ah_ann1.JB9PK4.1			146	1.04e-14	PPLPPPNTSS	KEDWVLCRVFYKNR	EVGGKPNSMG
	Ah_ann1.GPRR9Y.1			170	1.04e-14	LDPHSSPSLS	KDEWVICRIFHKSG	EKRAPTTTPP
	Ah_ann1.FU1JML.2			151	1.04e-14	DSTRKNGSTK	LDDWVLCRIYKKNS	SAQQKVPNGV
	Ah_ann1.9ZTQ0N.1			71	1.04e-14	NSTRKNGSTK	LDDWVLCRIYKKNS	SAQQKVPNGV
	Ah_ann1.WB1HDB.1			170	1.29e-14	IHSKSTFRTT	KDEWVVCRVFQKSA	GAKKYPSSNH
	Ah_ann1.CTTQ97.1			152	3.43e-14	IGVFKIQSGF	EDEWVVCRVFQKSI	AAKKPPQQTS
	Ah_ann1.QVEY1G.1			93	4.12e-14	FRLETPHMPP	KEDWVLCRVFHKSK	EENSAKLIMY
	Ah_ann1.F01Q5M.1			160	4.12e-14	FRLETPHMPP	KEDWVLCRVFHKSK	EENSGKLIMY
	Ah_ann1.CSZ51X.2			168	4.12e-14	SNSSQKYVED	LGNWVLCRIFKKKR	SIESQHHMVK
	Ah_ann1.7QMU6B.1			168	4.12e-14	SNSSQKYVED	LGNWVLCRIFKKKR	SIESQHHMVN
	Ah_ann1.A3J7SX.1			235	4.95e-14	HFCAFLFRME	KDAYVLCRVFHKNN	IGPPNGQRYA
	Ah_ann1.2I3PJC.1			274	4.95e-14	HFCAFLFRME	KDAYVLCRVFHKNN	IGPPNGQRYA
	Ah_ann1.X47CQ0.1			147	8.46e-14	SAGNKKNNLR	LDDWVLCRIYNKKG	KIEKYNHLGA
	Ah_ann1.WPHD30.1			147	8.46e-14	SAGNKKNNLR	LDDWVLCRIYNKKG	KIEKYNHLGA
	Ah_ann1.VCF3H0.1			149	8.46e-14	ANKLNNNNLR	LDDWVLCRIYNKKG	KIEKFNSATT
	Ah_ann1.JBU48Q.1			149	8.46e-14	RSVRKKNSLR	LDDWVLCRIYNKKG	SIEKQQPSSG
	Ah_ann1.BFU0GS.1			70	8.46e-14	RSVRKKNSLR	LDDWVLCRIYNKKG	SIEKQQPSSG
	Ah_ann1.2FYA1K.1			149	8.46e-14	ANKLNNNNLR	LDDWVLCRIYNKKG	KIEKFNSATT
	Ah_ann1.YH9HLJ.1			169	1e-13	SANNKKNSLR	LDDWVLCRIYEKSN	RGNFARTALM
	Ah_ann1.QZZL54.1			193	1e-13	GSQKSLGSTK	LDDWVLCRIYKKNL	SSSQNVNMPS
	Ah_ann1.NB8KRW.1			179	1e-13	GSQKSLGSTK	LDDWVLCRIYKKNL	SSSQKVNMPS
	Ah_ann1.8GCY61.1			145	1.18e-13	FRLETPHMPP	KEDWVLCRVFHKGK	TDNSAKLSPQ
	Ah_ann1.0V68XN.1			145	1.18e-13	FRLETPHMPP	KEDWVLCRVFHKGK	TDNSAKLSPQ
	Ah_ann1.72Q128.1			62	1.41e-13	FDPWELPVKF	LDDWVLCRIYKKRS	IAKSMLEPKE
	Ah_ann1.ZM1I0C.1			174	1.96e-13	MHEYRLDSNQ	EDGWVVCRVFKKRM	PTLRNVVDYD
	Ah_ann1.LV3APC.1			164	1.96e-13	VSNVMGDAAQ	EEGWVVCRIFKKKN	HLKTLDSPLT
	Ah_ann1.7GZ1C0.1			164	1.96e-13	VSNVMGDAAQ	EEGWVVCRIFKKKN	HLKTLDSPLT
	Ah_ann1.2L619Y.2			155	1.96e-13	LETNENGTAP	EEGWVVCRVFKKKM	ATVRKIGDYD
	Ah_ann1.05SHD0.2			155	1.96e-13	LETNENGTAP	EEGWVVCRVFKKKM	ATVRKIGDYD
	Ah_ann1.L5HHP2.1			151	3.72e-13	FNPHNLPKSA	KNEWVICRVFQKSS	AAKKIHLTGI
	Ah_ann1.2MPS86.1			151	3.72e-13	FNPHNLPKSA	KNEWVICRVFQKSS	AAKKIHLTGI
	Ah_ann1.L9IK9Y.1			156	5.91e-13	FSIHNLPKTA	KNEWVICRVFRKSS	AGKKVHISGI
	Ah_ann1.CRX62L.1			168	5.91e-13	DKDSEDTTGL	QDTYALCRVFKKNG	ICTDVEEQVG
	Ah_ann1.6RTE4A.1			168	5.91e-13	DKDSEDTTGL	QDTYALCRVFKKNG	ICTDVEEQVG
	Ah_ann1.XKF840.1			146	7.97e-13	RECENASSGL	QDAYALCRVFKKSA	VITPKVDEEH
	Ah_ann1.WULW7H.1			156	7.97e-13	FANYNLPKAA	KDEWVVSRVFHKNT	DVKKTTTPSS
	Ah_ann1.JBNT97.1			147	7.97e-13	ECETNAASGL	QDAYALCRVFKKAA	VIIPKVADHY
	Ah_ann1.A80DKX.2			147	7.97e-13	ECETNAASGL	QDAYALCRVFKKAA	VIIPKVADHY
	Ah_ann1.3F2LJ6.1			156	7.97e-13	FANYNLPKAA	KDEWVVSRVFHKNT	DVKKTTTPSS
	Ah_ann1.1GPE0T.1			146	7.97e-13	RECENASSGL	QDAYALCRVFKKSA	VITPKVDEEH
	Ah_ann1.XB6K25.1			160	1.88e-12	FAYHYLSRSS	KDEWVISRVFQKTT	TGGGGGGGGS
	Ah_ann1.B9XEKF.1			160	1.88e-12	FAYHYLSRSS	KDEWVISRVFQKTT	TGGGGGGGGG
	Ah_ann1.7G7SK7.1			159	2.16e-12	KSVYNLSQPE	RGEWVICRVFEKGN	NGKRLNIAKL
	Ah_ann1.S9FEUH.1			152	2.85e-12	HNSRTTGSMR	LDDCVLCRIYKKKH	AAKALDQGQE
	Ah_ann1.AIPG34.1			152	2.85e-12	HNSRITGSMR	LDDCVLCRIYKKKH	AAKALDQGQE
	Ah_ann1.ILS8DP.2			144	3.27e-12	DEQLAEVGYQ	LDAFVLCRIFEKSG	MGPKNGEKYG
	Ah_ann1.FFKU3L.1			144	3.27e-12	DEQLAEVGYQ	LDAFVLCRIFEKSG	MGPKNGEKYG
	Ah_ann1.V20ZHW.1			162	4.27e-12	LKELDGTNPG	QNAYVLCRLFKKQD	ESLEVSNCDE
	Ah_ann1.1UE66A.1			162	4.27e-12	LKELDGTNPG	QNAYVLCRLFKKQD	ESLEVSNCDE
	Ah_ann1.TCTP66.1			160	4.87e-12	SPSRLKGSMR	LDDWVLCRVRHKGY	SSKNSCENQD
	Ah_ann1.JUA047.1			160	4.87e-12	SPSRLKGSMR	LDDWVLCRVRHKGY	SSKNSCENQD
	Ah_ann1.MI72XM.2			145	7.17e-12	DKDLADKGVQ	QDSYVICKVFQKDG	PGPRNGAQYG
	Ah_ann1.G1V3KR.2			145	7.17e-12	DKDLADKGVQ	QDSYVICKVFQKDG	PGPRNGAQYG
	Ah_ann1.QDSH2R.1			149	1.04e-11	RRLLKPDQNQ	NNKWVLCRVYEKNK	SQSQQGATAN
	Ah_ann1.3GEX4P.1			149	1.04e-11	RRLLRPDQNQ	NNKWVLCRVYEKNK	SQSQQGATAN
	Ah_ann1.D4BTID.2			178	1.71e-11	DKDLTDKGIA	QDSYVICKVFRKEG	HGPRSGAQYR
	Ah_ann1.U16Y2L.1			152	2.46e-11	DDLGQDSPSF	QGAYALCRVIKKND	KASDYKGKRG
	Ah_ann1.CSHQ77.1			149	2.46e-11	DDLGLASTCF	QGGYALCRVIKKNE	KVNNGNDASM
	Ah_ann1.76LABN.1			152	2.46e-11	DDLGQDSPSF	QGAYALCRVIKKND	KASDYKGKRG
	Ah_ann1.1I167B.2			149	2.46e-11	DDLGLSSTCF	QGGYALCRVIKKNE	KVNNENDASM
	Ah_ann1.WF4CBH.1			149	3.48e-11	RLVSHPHLLP	MQNWVLCRIFFKRR	APATAKNVLL
	Ah_ann1.MGN032.1			149	3.48e-11	RLVSHPHLLP	MQNWVLCRIFFKRR	APATAKNVLL
	Ah_ann1.N4TQEE.1			176	3.91e-11	RARRKHDHQI	WSKWVLCKVYEKKG	SVRGVNYCSD
	Ah_ann1.MFVS6B.1			164	3.91e-11	LQELDGTNPG	QNPYVLCRLFKKQD	ESLEGSNGEE
	Ah_ann1.H91V8V.1			164	3.91e-11	LQELDGTNPG	QNPYVLCRLFKKQD	ESLEGSNGEE
	Ah_ann1.23ZMCQ.1			159	3.91e-11	RARRKHDHQI	WSKWVLCKVYEKKG	SVRGVNYCSD
	Ah_ann1.RU4C7B.1			146	7.7e-11	SLPGTPHSSF	KDSFSLCRIFKKTI	QVQDKSKEEK
	Ah_ann1.BN8407.1			146	7.7e-11	SLPGTPHSSF	KDSFSLCRIFKKTI	QVQDKSKEEK
	Ah_ann1.R9WKT4.1			128	2.24e-10	PSIYNLPKET	KKEWALCRVLHKSE	KKVMHVPQPQ
	Ah_ann1.CK11CG.1			151	2.24e-10	PSIYNLPKTT	KKEWALCRVLHKSE	KKVMHVPQPQ
	Ah_ann1.VI6QZG.1			144	3.05e-10	SSRSSKRKSD	YSKWVICRVYERNG	DDDDGTELSC
	Ah_ann1.NLE5K3.1			144	3.05e-10	SSRSSKRKSD	YSKWVICRVYERNG	DDDDGTELSC
	Ah_ann1.ZDQ75D.1			160	3.38e-10	SSNNRAVPML	RQEFSLCRVYKKAK	CLRAFDRRPP
	Ah_ann1.A5ASCL.1			154	3.38e-10	SSNNRAVPML	RQEFSLCRVYKKAK	CLRAFDRRPP
	Ah_ann1.Z8VU36.1			172	3.74e-10	LYEYALVDHV	MASYVLCRVFSKPR	YKNSASDIGL
	Ah_ann1.5AD6K9.1			172	3.74e-10	LYEYALVDHV	MASYVLCRVFSKPR	YKNSASDIGL
	Ah_ann1.I1Q9WS.1			149	6.77e-10	IHEYCINDKF	QDSLVVCRLKKNTK	FHTNDDSNKA
	Ah_ann1.UCK419.1			203	7.46e-10	YHLGTDEDEK	EGEYVISKVFYQQQ	VKFGEKDDHD
	Ah_ann1.13C0EN.1			203	7.46e-10	YHLGTDEDEK	EGEYVISKVFYQQQ	VKFGEKDDHD
	Ah_ann1.GU1UJS.1			66	8.2e-10	IQEIIMWTLL	EEGWVVCRAFRKPS	PSHQRQLGYD
	Ah_ann1.XMHS8A.1			203	9.02e-10	YHLGTEEDEK	EGEYVISKVFYKED	QDIPEAAESK
	Ah_ann1.919QYJ.2			216	9.02e-10	YHLGTEEDEK	EGEYVISKVFYKED	QDIPEAAESK
	Ah_ann1.7J37F0.1			212	9.02e-10	YHLGNDEGEK	EGEYVVSKIFYQQK	KKTKKNKLNP
	Ah_ann1.JE37KP.1			188	1.08e-09	LPQHETERYQ	KAEISLCRVYKRAG	VEDHPSLPRC
	Ah_ann1.CDPA7L.1			149	1.08e-09	MHEYCVNDKS	QDSLVICRLKKNTE	FRANDHSNKT
	Ah_ann1.K4491K.1			277	1.44e-09	YHLGTDEEEK	NGEYVVSKIFQKQT	EKNEENPGVE
	Ah_ann1.JHHH6T.1			299	1.44e-09	YHLGTDEEEK	NGEYVVSKIFQKQT	EKNEENPAVE
	Ah_ann1.BEF3I8.1			208	1.44e-09	YHLGNNEEEK	EGELVVSKVFYQTQ	PRQCAGSLLI
	Ah_ann1.9732XC.1			202	1.44e-09	YHLGNNEEEK	EGELVVSKVFYQTQ	PRQCAGSLLI
	Ah_ann1.83Q9A2.1			113	1.44e-09	RVGRILKLAP	LAEISLCRVYKRAG	VEDHPSLPRC
	Ah_ann1.Z03JM7.1			159	1.59e-09	TLHANNNACD	IGDWVLCRLSVKKR	SVGSGSIIIS
	Ah_ann1.M99KVR.1			159	1.59e-09	TLHANNNACD	IGDWVLCRLSVKKR	SVGSGSIIIS
	Ah_ann1.W8FFAE.1			151	1.73e-09	DSSLLPNPSN	MNNYVLCRFRKNNS	KPRQKKRKIV
	Ah_ann1.I4FPAQ.1			151	1.73e-09	DSSLLPNPSN	MNNYVLCRFRKNNS	KPRQKKRKIV
	Ah_ann1.HJ0R1G.1			151	1.73e-09	DSSLLPNPSN	MNNYVLCRFRKNNS	KPRQKKRKIV
	Ah_ann1.8KC8J6.2			151	1.73e-09	EYHATTFDDS	QRNFVLCRLMKKAE	RKSEDGTDAQ
	Ah_ann1.83A3G6.1			149	1.73e-09	IHEYCINDKF	QDSLVVCRLKRNTK	FHASDSSNKA
	Ah_ann1.3X1GMP.2			149	1.73e-09	IHEYCINDKF	QDSLVVCRLKRNTK	FHASDSSNKA
	Ah_ann1.3M9RMX.2			149	1.73e-09	IHEYCINDKF	QDSLVVCRLKRNTK	FHASDSSNKA
	Ah_ann1.2P3Z86.1			149	1.73e-09	IHEYCINDKF	QDSLVVCRLKRNTK	FRANDDSNRT
	Ah_ann1.UEI6NJ.1			65	1.9e-09	DSSLLPNPSN	MNNYVLCRFRKNNI	KPRQKRRKPV
	Ah_ann1.UX5JN7.1			200	2.29e-09	YHLGQHEEEK	EGELVVSKIFYQTQ	PRQCNWSSDR
	Ah_ann1.T50ENK.1			200	2.29e-09	YHLGQHEEEK	EGELVVSKIFYQTQ	PRQCNWSSDR
	Ah_ann1.V6VDUM.1			198	2.74e-09	YHLGNDEEEK	EGELVVSKVFYQTH	PRQCSSLLIN
	Ah_ann1.T5AJQY.1			198	2.74e-09	YHLGNDEEEK	EGELVVSKVFYQTH	PRQCSSLLVN
	Ah_ann1.BPCJ1X.1			149	2.74e-09	MHEYCVNDKS	QDSLVICRLKRNTE	FRASDHSNRT
	Ah_ann1.RC5QY0.1			192	4.25e-09	TKRKSQPKTD	HSKWVVCRVYESDE	NDDDGDGDGT
	Ah_ann1.TY7WD8.1			150	4.65e-09	EYRLPDNCPL	PKDIVLCKIYRKAT	SLKVLEQRAA
	Ah_ann1.A1VWSL.1			150	4.65e-09	EYRLPDNSPL	PKDIVLCKIYRKAT	SLKVLEQRAA
	Ah_ann1.V9YDBD.1			202	6.55e-09	YHLGSNEEER	DGELVVSKVFYQTQ	PRQCGNSIVI
	Ah_ann1.QL5RCW.1			203	6.55e-09	YHLGSNEEER	DGELVVSKVFYQTQ	PRQCGNSIVI
	Ah_ann1.FD63AG.1			229	6.55e-09	YHLGSNEEEK	DGELVVSKVFYQTQ	PRQCANKDPY
	Ah_ann1.338FND.1			98	9.18e-09	YDHYDYYIKL	HEIWTLCRIFKRNV	SQRKHTADLR
	Ah_ann1.1IJJ7X.1			151	1.17e-08	EYHATTFDDS	QRNFVLCRLMKKVE	RKSEDGTDAQ
	Ah_ann1.FKL2A7.1			150	4.89e-08	TKRKSQPKTD	HSKWVVCRVHESDE	NDDDGDGDGT
	Ah_ann1.UK39BN.1			92	5.27e-08	TNNATKDLHE	AEVWTLCRIFKRIP	TYKKYTPNLK
	Ah_ann1.BS3I7W.1			124	5.27e-08	ANNATKDLHE	AEVWTLCRIFKRIP	TYKKYTPNLK
	Ah_ann1.YXGX3A.1			153	5.67e-08	NQSPTAIPQL	RHEFSLCRVYVISG	SFRAFDRRPR
	Ah_ann1.5P3U81.1			153	5.67e-08	NQSPTAIPQL	RHEFSLCRVYVISG	SFRAFDRRPR
	Ah_ann1.90HG3Y.1			137	8.88e-08	VLHEYHAFDQ	KSNIVLSRVIMNAE	KREQKLKTKA
	Ah_ann1.09VTBX.1			137	1.7e-07	DSSLLPNPSN	MNNYILCRFRMNNI	KSRQKKRKPV
	Ah_ann1.6LHU5T.1			63	2.41e-07	VLHEYHALHQ	KSNIVLSRVTMNAE	KREKKLKTKA
	Ah_ann1.8E68ZN.1			203	5.08e-07	FRVFLNPSQI	MSSWAGYKIYLKKD	KRRNKKAKFS
	Ah_ann1.12HUMH.1			205	5.08e-07	FRVFLNPSQI	MSSWAGYKIYLKKD	KRRNKKAKFS
	Ah_ann1.S7B9UU.1			129	8.02e-07	ADYKQKNHNK	KQIIVICIVYESDE	NDGDDDGTGL
	Ah_ann1.78BVZL.1			134	2.47e-05	KSGTSHDAIG	GGRGMVSPLFRKNN	IKPCQKRRKL
	Ah_ann1.G3FV2L.2			148	4.33e-05	RGETRWHKTG	KTRAVMLKGKQKGC	KKILVLYTNF
	Ah_ann1.24LKGZ.2			148	4.33e-05	RGETRWHKTG	KTRAVMLKGKQKGC	KKILVLYTNF
	Ah_ann1.8D109F.1			455	5.84e-05	NIKPTNTAAG	KDTATTKRVGRKGF	SFLFFPILIA
	6	MGEKEWYFFSPRDR	XG[ED]KEW[YF]FFSPRDR
	Ah_ann1.X47CQ0.1			58	2.61e-18	DPWHLPEMAL	YGEKEWYFFSPRDR	KYPNGSRPNR
	Ah_ann1.WPHD30.1			58	2.61e-18	DPWHLPEMAL	YGEKEWYFFSPRDR	KYPNGSRPNR
	Ah_ann1.VCF3H0.1			58	2.61e-18	DPWQLPEMAL	YGEKEWYFFSPRDR	KYPNGSRPNR
	Ah_ann1.JBU48Q.1			61	2.61e-18	DPWDLPGMAS	YGEKEWYFFSPRDR	KYPNGSRPNR
	Ah_ann1.2FYA1K.1			58	2.61e-18	DPWQLPEMAL	YGEKEWYFFSPRDR	KYPNGSRPNR
	Ah_ann1.S9FEUH.1			62	3.44e-18	DPWELPGKAE	FGEKEWYFFSPRDR	KYPNGVRPNR
	Ah_ann1.QZZL54.1			106	3.44e-18	LGSFCAGKAI	FGEKEWYFFSPRDR	KYPNGSRPNR
	Ah_ann1.NB8KRW.1			92	3.44e-18	LVCFCAGKAI	FGEKEWYFFSPRDR	KYPNGSRPNR
	Ah_ann1.FU1JML.2			65	3.44e-18	DPWVLPSKAI	FGEKEWYFFSPRDR	KYPNGSRPNR
	Ah_ann1.L9IK9Y.1			68	9.69e-18	EPWDLPWKAK	MGEKEWYFFCVRDR	KYPTGLRTNR
	Ah_ann1.L5HHP2.1			63	9.69e-18	EPWDLPWKAK	MGEKEWYFFCVRDR	KYPTGLRTNR
	Ah_ann1.2MPS86.1			63	9.69e-18	EPWDLPWKAK	MGEKEWYFFCVRDR	KYPTGLRTNR
	Ah_ann1.YH9HLJ.1			59	1.88e-17	DPWELPSKAT	FGEQEWYFFSPRDR	KYPNGARPNR
	Ah_ann1.YB9YM9.1			66	1.88e-17	DPWELPAKAT	FGEQEWYFFSPRDR	KYPNGARPNR
	Ah_ann1.U487DX.1			59	1.88e-17	DPWELPSKAT	FGEQEWYFFSPRDR	KYPNGARPNR
	Ah_ann1.65HUV4.1			66	1.88e-17	DPWELPAKAT	FGEQEWYFFSPRDR	KYPNGARPNR
	Ah_ann1.Q3Y7SF.1			74	3.65e-17	DPWELPSKAA	FGDQEWYFFSPRDR	KYPNGARPNR
	Ah_ann1.XB6K25.1			70	4.73e-17	EPWELPEKAK	MGEKEWYFFSLRDR	KYPTGLRTNR
	Ah_ann1.WB1HDB.1			84	4.73e-17	EPWELPGKAK	MGEKEWYFFSLRDR	KYPTGVRTNR
	Ah_ann1.CTTQ97.1			56	4.73e-17	EPWDLPGKAS	MGEKEWYFFSLRDR	KYPTGLRTNR
	Ah_ann1.BX5EMB.1			56	4.73e-17	EPWDLPGKAS	MGEKEWYFFSLRDR	KYPTGLRTNR
	Ah_ann1.B9XEKF.1			70	4.73e-17	EPWELPEKAK	MGEKEWYFFSLRDR	KYPTGLRTNR
	Ah_ann1.332M63.1			84	4.73e-17	EPWELPGKAK	MGEKEWYFFSLRDR	KYPTGVRTNR
	Ah_ann1.TCTP66.1			68	8.57e-17	NPWDLPKKAL	FGEEEWYFFSPRDR	KYPNGLRPNR
	Ah_ann1.JUA047.1			68	8.57e-17	NPWDLPKKAL	FGEEEWYFFSPRDR	KYPNGLRPNR
	Ah_ann1.WULW7H.1			67	1.94e-16	EPWDLPKKAK	MGEKEWYFFCQKDR	KYPTGMRTNR
	Ah_ann1.3F2LJ6.1			67	1.94e-16	EPWDLPKKAK	MGEKEWYFFCQKDR	KYPTGMRTNR
	Ah_ann1.AIPG34.1			62	6.96e-16	DPWELPGKAE	FGEKEWYFFSPRER	KYPNGVRPNR
	Ah_ann1.XKF840.1			59	5.75e-15	WDLPGKSLLP	GKDLEWYFFSPRDR	KYPNGSRTNR
	Ah_ann1.JBNT97.1			59	5.75e-15	WDLPGRSLLP	GKDLEWYFFSPRDR	KYPNGSRTNR
	Ah_ann1.A80DKX.2			59	5.75e-15	WDLPGRSLLP	GKDLEWYFFSPRDR	KYPNGSRTNR
	Ah_ann1.1GPE0T.1			59	5.75e-15	WDLPGKSLLP	GKDLEWYFFSPRDR	KYPNGSRTNR
	Ah_ann1.CK11CG.1			59	7.8e-15	EPWDLPWRGK	MGEKEWYFFCLKDK	KYPTGERTNR
	Ah_ann1.3G9MJD.1			58	1.04e-14	EPWDLPKKAK	MGEKDWYFFWQRDR	KYPTGIRTNR
	Ah_ann1.U16Y2L.1			59	1.83e-14	WELPEKSFLP	KRDLEWFFFCPRDR	KYPNGSRTNR
	Ah_ann1.TY7WD8.1			66	1.83e-14	DPWDLPGLAK	VGEREWYFFVPRDR	KHGTGGRPNR
	Ah_ann1.A1VWSL.1			66	1.83e-14	DPWDLPGLAK	VGEREWYFFVPRDR	KHGTGGRPNR
	Ah_ann1.76LABN.1			59	1.83e-14	WELPEKSFLP	KRDLEWFFFCPRDR	KYPNGSRTNR
	Ah_ann1.CSHQ77.1			59	2.42e-14	WELPEKSLLA	NRDMEWFFFCPRDR	KYPNGSRTNR
	Ah_ann1.1I167B.2			59	2.42e-14	WELPEKSLLA	NRDMEWFFFCPRDR	KYPNGSRTNR
	Ah_ann1.MI72XM.2			59	3.14e-14	WDLPDHSLLK	TGDLEWYFFCPRGK	KYSSGGRMNR
	Ah_ann1.G1V3KR.2			59	3.14e-14	WDLPDHSLLK	TGDLEWYFFCPRGK	KYSSGGRMNR
	Ah_ann1.7G7SK7.1			71	8.78e-14	EPWDLPGLAK	MGETEWYFFSMKDR	KYPTGQRTNR
	Ah_ann1.70K1B3.1			63	8.78e-14	DPWELPSKAA	FGDQERYFFSPRDR	KYPNGARPNR
	Ah_ann1.RU4C7B.1			59	9.95e-14	WDLPDKSFLP	SKDMEWYFYSPRDR	KYPNGSRTNR
	Ah_ann1.BN8407.1			59	9.95e-14	WDLPDKSFLP	SKDMEWYFYSPRDR	KYPNGSRTNR
	Ah_ann1.798CQ8.1			63	9.95e-14	EPWDLPQKAK	MGEKDWYFFWQRDK	KYPTGIRTNR
	Ah_ann1.JE37KP.1			103	1.26e-13	DPWELPALAA	IGEKEWYFYVPRDR	KYRNGDRPNR
	Ah_ann1.4QZT53.1			63	1.81e-13	DLQERCRIGS	TPQNEWYFFSHKDR	KYPTGSRTNR
	Ah_ann1.4435CX.1			63	1.81e-13	DLQERCRIGS	TPQNEWYFFSHKDR	KYPTGSRTNR
	Ah_ann1.V88TU5.1			60	3.2e-13	EPWDIPETAC	VGGKEWYFYTQRDR	KYATGLRTNR
	Ah_ann1.JB9PK4.1			60	3.2e-13	EPWDIPETAC	VGGKEWYFYTQRDR	KYATGLRTNR
	Ah_ann1.CRX62L.1			82	3.2e-13	WELAEKSFLP	SRDPEWYFFGPRDR	KYPNGFRTNR
	Ah_ann1.6RTE4A.1			82	3.2e-13	WELAEKSFLP	SRDPEWYFFGPRDR	KYPNGFRTNR
	Ah_ann1.ZM1I0C.1			93	5.57e-13	DLQEICKIGS	DDENEWYFFSHKDK	KYPTGTRTNR
	Ah_ann1.8D109F.1			70	5.57e-13	EELPGISVLR	TGDRQWFFFTHRDR	KYPNGARSNR
	Ah_ann1.KK00U0.1			79	7.67e-13	EPWELPEVAK	MGEREWYLYSVRDR	KYPTGLRTNR
	Ah_ann1.GPRR9Y.1			86	7.67e-13	EPWELPEVAK	MGEREWYLYSVRDR	KYPTGLRTNR
	Ah_ann1.V20ZHW.1			76	9.47e-13	WDLPDLSVIR	NKDPEWFFFCPQDR	KYPNGHRLNR
	Ah_ann1.MFVS6B.1			78	9.47e-13	WDLPDLSVVR	NKDPEWFFFCPQDR	KYPNGHRLNR
	Ah_ann1.H91V8V.1			78	9.47e-13	WDLPDLSVVR	NKDPEWFFFCPQDR	KYPNGHRLNR
	Ah_ann1.BPCJ1X.1			70	9.47e-13	PWDLPGKSFI	QSDNEWFFFSPRGR	KYPNGSQSKR
	Ah_ann1.1UE66A.1			76	9.47e-13	WDLPDLSVIR	NKDPEWFFFCPQDR	KYPNGHRLNR
	Ah_ann1.0UTR6Y.1			74	1.17e-12	GPWDLPKKAK	MGEKEWYFFCQKGD	ITD
	Ah_ann1.D4BTID.2			91	1.42e-12	WDLQGKSHLK	SGDLEWYFFCARGK	NYGIGSKTNR
	Ah_ann1.SJ3Y3C.1			60	1.57e-12	DLQERCRIGY	EEQNEWYFFSHKDK	KYPTGTRTNR
	Ah_ann1.EHBV2Z.1			60	1.57e-12	DLQERCRIGY	EEQNEWYFFSHKDK	KYPTGTRTNR
	Ah_ann1.YSLF5V.1			64	1.93e-12	DLKDKCRIGS	GPQNEWYFFSHKDK	KYPTGTRTNR
	Ah_ann1.QVEY1G.1			9	1.93e-12	MWYAEVAK	LNANEWYFFSFRDR	KYATGFRTNR
	Ah_ann1.GDX8G8.1			64	1.93e-12	DLKDKCRIGS	GPQNEWYFFSHKDK	KYPTGTRTNR
	Ah_ann1.F01Q5M.1			76	1.93e-12	KYVVYAEVAK	LNANEWYFFSFRDR	KYATGFRTNR
	Ah_ann1.8GCY61.1			61	1.93e-12	EPWQLPEVAK	LNANEWYFFSFRDR	KYATGFRTNR
	Ah_ann1.0V68XN.1			61	1.93e-12	EPWQLPEVAK	LNANEWYFFSFRDR	KYATGFRTNR
	Ah_ann1.A3J7SX.1			131	2.87e-12	WDLADKSRLK	TRDQEWYFFSALDK	KYGNGGRMNR
	Ah_ann1.2I3PJC.1			130	2.87e-12	WDLADKSRLK	TRDQEWYFFSALDK	KYGNGGRMNR
	Ah_ann1.2L619Y.2			70	3.15e-12	DLQELCKIGS	DEENDWYFFSHKDK	KYPTGTRTNR
	Ah_ann1.05SHD0.2			70	3.15e-12	DLQELCKIGS	DEENDWYFFSHKDK	KYPTGTRTNR
	Ah_ann1.CDPA7L.1			70	5.08e-12	PWDLPGKSFI	QSDTEWFFFSPRGR	KYPNGSQSKR
	Ah_ann1.LV3APC.1			69	6.71e-12	DIQEKCKIGT	TPQNDWYFFSHKDK	KYPTGTRTNR
	Ah_ann1.7GZ1C0.1			69	6.71e-12	DIQEKCKIGT	TPQNDWYFFSHKDK	KYPTGTRTNR
	Ah_ann1.ILS8DP.2			58	7.35e-12	WQLPELSKLN	TRDLEWYFFTVLDK	KYEKGEKTKR
	Ah_ann1.FFKU3L.1			58	7.35e-12	WQLPELSKLN	TRDLEWYFFTVLDK	KYEKGEKTKR
	Ah_ann1.I1Q9WS.1			70	3.03e-11	PWDLPEKSFI	KSNDEWFFFSRRGR	KYPNSSQNKR
	Ah_ann1.83A3G6.1			70	3.03e-11	PWDLPEKSFI	KSNDEWFFFSRRGR	KYPNGSQNKR
	Ah_ann1.3X1GMP.2			70	3.03e-11	PWDLPEKSFI	KSNDEWFFFSRRGR	KYPNGSQNKR
	Ah_ann1.3M9RMX.2			70	3.03e-11	PWDLPEKSFI	KSNDEWFFFSRRGR	KYPNGSQNKR
	Ah_ann1.8KC8J6.2			68	3.9e-11	WQIPALSKIK	SDDPEWFFFSGRDY	KYGKSKRSNR
	Ah_ann1.1IJJ7X.1			68	3.9e-11	WQIPALSKVK	SDDPEWFFFSGRDY	KYGKSKRSNR
	Ah_ann1.2P3Z86.1			70	7e-11	PWDLPEKSFI	KSNDEWFFFSRRWR	RYPNGSQNKR
	Ah_ann1.VI6QZG.1			59	1.42e-09	DPWELDGRAL	AEGKQWYYYSRRTQ	SRVTENGYWK
	Ah_ann1.W8FFAE.1			65	1.53e-09	EIWEENVENS	YDGKDLYFFTTLKR	KFSTNSLRMV
	Ah_ann1.I4FPAQ.1			65	1.53e-09	KIWEENVENS	YDGKDLYFFTTLKR	KFSTNSLRMV
	Ah_ann1.HJ0R1G.1			65	1.53e-09	EIWEENVENS	YDGKDLYFFTTLKR	KFSTNSLRMV
	Ah_ann1.HHSK2A.1			65	1.53e-09	EIWKEHVENS	YDGKDLYFFTTLKR	KFSKLEDGSH
	Ah_ann1.78BVZL.1			65	1.53e-09	EIWEENVENS	YDGKDLYFFTTLKR	KFSTNSLRMV
	Ah_ann1.09VTBX.1			51	1.53e-09	TILEENVKNS	YDGKDLYFFTTLKR	KFPTNSLRMV
	Ah_ann1.RC5QY0.1			102	2.34e-09	DPWELDGRAL	AEGNQWYYYSRRTQ	NRVTANGYWN
	Ah_ann1.NLE5K3.1			59	2.34e-09	DPWELDGRAL	AEGNQWYYYSRRTQ	SRVTENGYWK
	Ah_ann1.FKL2A7.1			60	2.34e-09	DPWELDGRAL	AEGNQWYYYSRRTQ	NRVTANGYWN
	Ah_ann1.YXGX3A.1			62	2.51e-09	LPSLAGELCR	EEKEQWFFFVPRQE	REARGGRINR
	Ah_ann1.5P3U81.1			62	2.51e-09	LPSLAGELCR	EEKEQWFFFVPRQE	REARGGRINR
	Ah_ann1.ZDQ75D.1			60	7.56e-09	LPQISGEASV	RDSEQWFFFIPRQE	SEARGGRPKR
	Ah_ann1.A5ASCL.1			60	7.56e-09	LPQISGEASV	RDSEQWFFFIPRQE	SEARGGRPKR
	Ah_ann1.Z03JM7.1			65	2.3e-08	YDPWDLPGNC	DEHQEMYFFSSKEP	KYRNGSRMNR
	Ah_ann1.M99KVR.1			65	2.3e-08	YDPWDLPGNC	DEHQEMYFFSSKEP	KYRNGSRMNR
	Ah_ann1.CSZ51X.2			72	6.61e-08	WDLPGNNNNY	GEEEERYLFSSKEV	KYRNGNRMNR
	Ah_ann1.7QMU6B.1			72	1.21e-07	WDLPGNNNNY	GEQEERYLFSSKEV	KYRNGNRMNR
	7	SGGKLVGMKKTLVF	SGGK[LV][IV]GM[KR]KTLVF
	Ah_ann1.LV3APC.1			110	2.8e-15	KATGRDKVIY	SNGKRIGMRKTLVF	YKGRAPHGQK
	Ah_ann1.7GZ1C0.1			110	2.8e-15	KATGRDKVIY	SNGKRIGMRKTLVF	YKGRAPHGQK
	Ah_ann1.CTTQ97.1			97	5.91e-15	KTTGKDKEIF	RGGVLVGMKKTLVF	YKGRAPRGEK
	Ah_ann1.BX5EMB.1			97	5.91e-15	KTTGKDKEIF	RGGVLVGMKKTLVF	YKGRAPRGEK
	Ah_ann1.WF4CBH.1			107	9.38e-15	TGLDKHIATS	KGHQLIGMKKTLVF	YRGKPPYGSR
	Ah_ann1.MGN032.1			107	9.38e-15	TGLDKHIATS	KGHQLIGMKKTLVF	YRGKPPYGSR
	Ah_ann1.MFVS6B.1			119	9.38e-15	KATGKDRKIK	SGSTVIGMKKTLVF	YTGRAPKGKR
	Ah_ann1.H91V8V.1			119	9.38e-15	KATGKDRKIK	SGSTVIGMKKTLVF	YTGRAPKGKR
	Ah_ann1.V20ZHW.1			117	1.45e-14	KATGKDRKIK	SGSTLIGMKKTLVF	YTGRAPKGKR
	Ah_ann1.1UE66A.1			117	1.45e-14	KATGKDRKIK	SGSTLIGMKKTLVF	YTGRAPKGKR
	Ah_ann1.GDX8G8.1			107	1.8e-14	TGRDKAIYHT	SNSKRIGMRKTLVF	YTGRAPHGQK
	Ah_ann1.WULW7H.1			109	3.3e-14	ATGKDKEIFK	GKGNLVGMKKTLVF	YRGRAPKGEK
	Ah_ann1.3F2LJ6.1			109	3.3e-14	ATGKDKEIFK	GKGNLVGMKKTLVF	YRGRAPKGEK
	Ah_ann1.XB6K25.1			113	4.85e-14	TGKDREIYSS	KTCALVGMKKTLVF	YRGRAPKGEK
	Ah_ann1.B9XEKF.1			113	4.85e-14	TGKDREIYSS	KTCALVGMKKTLVF	YRGRAPKGEK
	Ah_ann1.YSLF5V.1			107	1e-13	TGRDKAIYHT	NNSKRIGMRKTLVF	YIGRAPHGQK
	Ah_ann1.L9IK9Y.1			109	1e-13	KATGKDKEIF	RGKSLVGMKKTLVF	YKGRAPKGEK
	Ah_ann1.L5HHP2.1			104	1e-13	KATGKDKEIY	RGKSLVGMKKTLVF	YKGRAPKGEK
	Ah_ann1.KK00U0.1			120	1e-13	KATGKDKQVY	GGGGLVGMKKTLVF	YKGRAPRGQK
	Ah_ann1.GPRR9Y.1			127	1e-13	KATGKDKQVY	GGGGLVGMKKTLVF	YKGRAPRGQK
	Ah_ann1.2MPS86.1			104	1e-13	KATGKDKEIY	RGKSLVGMKKTLVF	YKGRAPKGEK
	Ah_ann1.2L619Y.2			112	2.01e-13	ATGRDKAIYS	KQHCLIGMRKTLVF	YKGRAPNGHK
	Ah_ann1.05SHD0.2			112	2.01e-13	ATGRDKAIYS	KQHCLIGMRKTLVF	YKGRAPNGHK
	Ah_ann1.V88TU5.1			101	2.81e-13	KATGKDRPIL	RKGSLVGMRKTLVF	YQGRAPKGRK
	Ah_ann1.JB9PK4.1			101	2.81e-13	KATGKDRPIL	RKGSLVGMRKTLVF	YQGRAPKGRK
	Ah_ann1.QVEY1G.1			52	3.31e-13	TGKDRTVQDP	LTQEVVGMRKTLVF	YRNRAPNGIK
	Ah_ann1.F01Q5M.1			119	3.31e-13	TGKDRTVQDP	LTQEVVGMRKTLVF	YRNRAPNGIK
	Ah_ann1.XKF840.1			100	3.88e-13	KATGKDRKVN	SQCRAVGMKKTLVY	YRGRAPHGSR
	Ah_ann1.332M63.1			127	3.88e-13	TGKDKEILNS	VTSELIGMKKTLVF	YKGRAPRGEK
	Ah_ann1.1GPE0T.1			100	3.88e-13	KATGKDRKVN	SQCRAVGMKKTLVY	YRGRAPHGSR
	Ah_ann1.WB1HDB.1			127	4.54e-13	TGKDKEILNS	VTSELVGMKKTLVF	YKGRAPRGEK
	Ah_ann1.ZDQ75D.1			102	7.24e-13	ATGSPNHVFS	SDNRVIGMKRTMVF	YCGRAPNGTK
	Ah_ann1.A5ASCL.1			102	7.24e-13	ATGSPNHVFS	SDNRVIGMKRTMVF	YCGRAPNGTK
	Ah_ann1.ZM1I0C.1			136	8.42e-13	TGRDKAIYSS	SSHCLVGMRKTLVF	YKGRAPNGLK
	Ah_ann1.RU4C7B.1			100	8.42e-13	KATGKDRAVQ	SQKKAVGMKKTLVY	YKGRAPHGIR
	Ah_ann1.JBNT97.1			100	8.42e-13	KATGKDRKVN	SQSRAVGMKKTLVY	YRGRAPHGSR
	Ah_ann1.BN8407.1			100	8.42e-13	KATGKDRAVQ	SQKKAVGMKKTLVY	YKGRAPHGIR
	Ah_ann1.A80DKX.2			100	8.42e-13	KATGKDRKVN	SQSRAVGMKKTLVY	YRGRAPHGSR
	Ah_ann1.7G7SK7.1			112	8.42e-13	KATGKDKEIS	KENSKIGMKKTLVF	YKGRAPRGEK
	Ah_ann1.SJ3Y3C.1			101	9.76e-13	KATGRDKAVY	DKAKLIGMRKTLVF	YKGRAPNGQK
	Ah_ann1.EHBV2Z.1			101	9.76e-13	KATGRDKAVY	DKAKLIGMRKTLVF	YKGRAPNGQK
	Ah_ann1.4QZT53.1			104	9.76e-13	KATGRDKCIR	NTYKKIGMRKTLVF	YKGRAPHGQK
	Ah_ann1.4435CX.1			104	9.76e-13	KATGRDKCIR	NTYKKIGMRKTLVF	YKGRAPHGQK
	Ah_ann1.YXGX3A.1			104	1.13e-12	ATGSPGYVYS	SDNQVIGVKKTMVF	YKGKAPTGRK
	Ah_ann1.R9WKT4.1			79	1.13e-12	TGKDREIYNA	KAKALIGMKKTLVF	YKGRAPNGEK
	Ah_ann1.CK11CG.1			102	1.13e-12	TGKDREIYNA	KAKALIGMKKTLVF	YKGRAPNGEK
	Ah_ann1.5P3U81.1			104	1.13e-12	ATGSPGYVYS	SDNQVIGVKKTMVF	YKGKAPTGRK
	Ah_ann1.BPCJ1X.1			111	2.62e-12	KATGKERVVK	SGQNVIGTKRTLVF	HLGRAPKGER
	Ah_ann1.83A3G6.1			111	2.62e-12	KVTGNERQIE	SGQNVIGTKRTLVF	HVGRAPKGQR
	Ah_ann1.3X1GMP.2			111	2.62e-12	KVTGNERQIE	SGQNVIGTKRTLVF	YVGRAPKGQR
	Ah_ann1.3M9RMX.2			111	2.62e-12	RVTCNERQIK	SGQNVIGTKRTLVF	HVGRAPKGQR
	Ah_ann1.2P3Z86.1			111	2.62e-12	KVTGNERQIE	SGQNVIGTKRTLVF	HVGRAPKGER
	Ah_ann1.CRX62L.1			123	3.45e-12	KSTGKDRRVS	SQSRPIGMKKTLVY	YRGRAPQGIR
	Ah_ann1.6RTE4A.1			123	3.45e-12	KSTGKDRRVS	SQSRPIGMKKTLVY	YRGRAPQGIR
	Ah_ann1.I1Q9WS.1			111	4.48e-12	KVTGKERQIE	SGQNVIGTRRTLVF	HVGRVPKGER
	Ah_ann1.8GCY61.1			104	4.48e-12	TGKDRTVLDP	LTREVVGMRKTLVF	YKNRAPNGIK
	Ah_ann1.0V68XN.1			104	4.48e-12	TGKDRTVLDP	LTREVVGMRKTLVF	YKNRAPNGIK
	Ah_ann1.ILS8DP.2			99	7.44e-12	KTTGKDREIK	YGDRQVGMKKTLVY	HEGRAPTGKR
	Ah_ann1.FFKU3L.1			99	7.44e-12	KTTGKDRGIK	YGDRQVGMKKTLVY	HEGRAPTGKR
	Ah_ann1.TCTP66.1			111	8.42e-12	TGTDKPILTS	YGSKRIGVKKALVF	YLGRPPKGTK
	Ah_ann1.JUA047.1			111	8.42e-12	TGTDKPILTS	YGSKRIGVKKALVF	YLGRPPKGTK
[truncated: 353 more rows]

## Sheet: Table S5
Table S5. Predicted promoter elements for stress-related chickpea, pigeonpea and groundnut NAC genes.
Crop	Gene ID	Promoter element	Motif sequence	Position	Matrix score	Strand	Organism	Short function
Chickpea
	Ca_06899	CAAT-box	CAAT	31	4	-	Nicotiana glutinosa	common cis-acting element in promoter and enhancer regions
		CAAT-box	CCAAT	82	5	+	Arabidopsis thaliana	common cis-acting element in promoter and enhancer regions
	Ca_21186	AAGAA-motif	gGTAAAGAAA	88	9	-	Avena sativa	unknown
		AAGAA-motif	GAAAGAA	117	7	-	Avena sativa	unknown
		TATA-box	TATAA	135	5	-	Arabidopsis thaliana	core promoter element around -30 of transcription start
		CAAT-box	CAAAT	26	5	-	Pisum sativum	common cis-acting element in promoter and enhancer regions
		CAAT-box	CAAAT	53	5	-	Pisum sativum	common cis-acting element in promoter and enhancer regions
	Ca_12660	AAGAA-motif	GAAAGAA	12	7	-	Avena sativa	unknown
		TATA-box	TATAA	86	5	-	Arabidopsis thaliana	core promoter element around -30 of transcription start
		Box 4	ATTAAT	58	6	-	Petroselinum crispum	part of a conserved DNA module involved in light responsiveness
		Box 4	ATTAAT	62	6	-	Petroselinum crispum	part of a conserved DNA module involved in light responsiveness
		Box 4	ATTAAT	66	6	-	Petroselinum crispum	part of a conserved DNA module involved in light responsiveness
	Ca_04233	G-Box	CACGTG	9	6	+	Pisum sativum	cis-acting regulatory element involved in light responsiveness
		TATA	TATAAAAT	39	8	+	Arabidopsis thaliana	core promoter element around -30 of transcription start
		G-box	CACGTG	9	6	+	Arabidopsis thaliana	cis-acting regulatory element involved in light responsiveness
		MYB	CAACAG	114	6	+	Arabidopsis thaliana	drought-responsive
		Unnamed__1	CGTGG	8	5	-	Zea mays
		GARE-motif	TCTGTTG	114	7	-	Brassica oleracea	gibberellin-responsive element
		Myb-binding site	CAACAG	114	6	+	Nicotiana tabacum	drought-responsive
		ABRE	CGCACGTGTC	7	9	+	Hordeum vulgare	cis-acting element involved in the abscisic acid responsiveness
		ABRE	CACGTG	9	6	+	Arabidopsis thaliana	cis-acting element involved in the abscisic acid responsiveness
		ABRE	ACGTG	10	5	+	Arabidopsis thaliana	cis-acting element involved in the abscisic acid responsiveness
	Ca_16946	G-Box	CACGTG	37	6	+	Pisum sativum	cis-acting regulatory element involved in light responsiveness
		G-Box	CACGTG	101	6	+	Pisum sativum	cis-acting regulatory element involved in light responsiveness
		CGTCA-motif	CGTCA	6	5	-	Hordeum vulgare	cis-acting regulatory element involved in the MeJA-responsiveness
		G-box	CACGTG	37	6	+	Arabidopsis thaliana	cis-acting regulatory element involved in light responsiveness
		G-box	CACGTG	101	6	+	Arabidopsis thaliana	cis-acting regulatory element involved in light responsiveness
		as-1	TGACG	6	5	+	Arabidopsis thaliana	root specific (tissue specific) expression
		AT~TATA-box	TATATA	67	6	+	Arabidopsis thaliana
		STRE	AGGGG	78	5	-	Arabidopsis thaliana	Stress Response Element
		DRE core	GCCGAC	42	6	+	Arabidopsis thaliana	dehydration-responsive element
		TCA	TCATCTTCAT	122	9	+	Pisum sativum	cis-acting element involved in salicylic acid responsiveness
		TATA-box	TATATA	67	6	+	Arabidopsis thaliana	core promoter element around -30 of transcription start
		TATA-box	TATACA	105	6	-	Helianthus annuus	core promoter element around -30 of transcription start
		TATA-box	ccTATAAAaa	129	10	+	Arabidopsis thaliana	core promoter element around -30 of transcription start
		Unnamed__1	GCCACGTGGC	35	9	+	Petunia sp.
		Unnamed__1	CGTGG	36	5	-	Zea mays
		Unnamed__1	CGTGG	96	5	-	Zea mays
		CAAT-box	CCAAT	191	5	+	Arabidopsis thaliana	common cis-acting element in promoter and enhancer regions
		ABRE	GACACGTGGC	35	9	-	Triticum aestivum	cis-acting element involved in the abscisic acid responsiveness
		ABRE	CACGTG	37	6	+	Arabidopsis thaliana	cis-acting element involved in the abscisic acid responsiveness
		ABRE	ACGTG	38	5	+	Arabidopsis thaliana	cis-acting element involved in the abscisic acid responsiveness
		ABRE	CGCACGTGTC	99	9	+	Hordeum vulgare	cis-acting element involved in the abscisic acid responsiveness
		ABRE	CACGTG	101	6	+	Arabidopsis thaliana	cis-acting element involved in the abscisic acid responsiveness
		ABRE	ACGTG	102	5	+	Arabidopsis thaliana	cis-acting element involved in the abscisic acid responsiveness
		TGACG-motif	TGACG	6	5	+	Hordeum vulgare	cis-acting regulatory element involved in the MeJA-responsiveness
	Ca_16379	AT-rich element	ATAGAAATCAA	31	10	-	Glycine max	binding site of AT-rich DNA binding protein (ATBP-1)
		GATA-motif	GATAGGA	58	7	-	Arabidopsis thaliana	part of a light responsive element
		I-box	TGATAATGT	82	9	-	Solanum tuberosum	part of a light responsive element
		MYC	CATGTG	71	6	+	Arabidopsis thaliana	drought-responsive
	Ca_18090	AT-rich element	ATAGAAATCAA	7	10	-	Glycine max	binding site of AT-rich DNA binding protein (ATBP-1)
		MYB-like sequence	TAACCA	79	6	+	Arabidopsis thaliana	drought-responsive
		GATA-motif	AAGGATAAGG	53	9	-	Solanum tuberosum	part of a light responsive element
		Myc	TCTCTTA	25	7	+	Arabidopsis thaliana	drought-responsive
		MYB	TAACCA	79	6	+	Arabidopsis thaliana	drought-responsive
		TCA-element	CCATCTTTTT	114	9	+	Nicotiana tabacum	cis-acting element involved in salicylic acid responsiveness
		TCT-motif	TCTTAC	27	6	+	Arabidopsis thaliana	part of a light responsive element
	Ca_05696	GATA-motif	GATAGGA	14	7	-	Arabidopsis thaliana	part of a light responsive element
		MYB	CAACCA	91	6	-	Arabidopsis thaliana	drought-responsive
		Unnamed__1	GAATTTAATTAA	129	11	+	Glycine max	60K protein binding site
		Unnamed__1	GAATTTAATTAA	146	11	+	Glycine max	60K protein binding site
		Box 4	ATTAAT	132	6	-	Petroselinum crispum	part of a conserved DNA module involved in light responsiveness
		Box 4	ATTAAT	136	6	-	Petroselinum crispum	part of a conserved DNA module involved in light responsiveness
		CAAT-box	CAAAT	29	5	-	Pisum sativum	common cis-acting element in promoter and enhancer regions
	Ca_01414	W box	TTGACC	30	6	-	Arabidopsis thaliana	elicitor responsiveness (disease resistance)
		CAAT-box	CAAAT	44	5	+	Pisum sativum	common cis-acting element in promoter and enhancer regions
	Ca_22941	CGTCA-motif	CGTCA	37	5	+	Hordeum vulgare	cis-acting regulatory element involved in the MeJA-responsiveness
		as-1	TGACG	37	5	-	Arabidopsis thaliana	root specific (tissue specific) expression
		AAGAA-motif	gGTAAAGAAA	16	9	+	Avena sativa	unknown
		AAGAA-motif	GAAAGAA	22	7	+	Avena sativa	unknown
		Unnamed__1	CGTGG	196	5	+	Zea mays
		sbp-CMA1c	CTTTATCTCTTCCA	9	13	-	Arabidopsis thaliana	part of a light responsive element
		Myb	CAACTG	5	6	-	Arabidopsis thaliana	drought-responsive
		CAAT-box	CAAAT	75	5	+	Pisum sativum	common cis-acting element in promoter and enhancer regions
		TGACG-motif	TGACG	37	5	-	Hordeum vulgare	cis-acting regulatory element involved in the MeJA-responsiveness
		ARE	AAACCA	65	6	-	Zea mays	cis-acting regulatory element essential for the anaerobic induction
		ARE	AAACCA	175	6	+	Zea mays	cis-acting regulatory element essential for the anaerobic induction
		MBS	CAACTG	5	6	-	Arabidopsis thaliana	MYB binding site involved in drought-inducibility
		TCA-element	CCATCTTTTT	212	9	-	Nicotiana tabacum	cis-acting element involved in salicylic acid responsiveness
		TGA-element	AACGAC	82	6	-	Brassica oleracea	auxin-responsive element
		MYC	CATTTG	75	6	-	Arabidopsis thaliana	drought response
	Ca_02365	STRE	AGGGG	182	5	+	Arabidopsis thaliana	Stress Response Element
		CAAT-box	CCAAT	131	5	-	Arabidopsis thaliana	common cis-acting element in promoter and enhancer regions
		CAAT-box	CAAAT	167	5	-	Pisum sativum	common cis-acting element in promoter and enhancer regions
	Ca_08693	O2-site	GATGA(C/T)(A/G)TG(A/G)	244	8	-	Zea mays	cis-acting regulatory element involved in zein metabolism regulation
		AT~TATA-box	TATATA	533	6	-	Arabidopsis thaliana
		AAGAA-motif	GAAAGAA	55	7	-	Avena sativa	unknown
		TCA	TCATCTTCAT	252	9	+	Pisum sativum	cis-acting element involved in salicylic acid responsiveness
		TATA-box	TATATA	533	6	-	Arabidopsis thaliana	core promoter element around -30 of transcription start
		TATA-box	ATATAA	534	6	+	Brassica oleracea	core promoter element around -30 of transcription start
		MYB	CAACAG	182	6	+	Arabidopsis thaliana	drought-responsive
		MYB	CAACAG	454	6	-	Arabidopsis thaliana	drought-responsive
		MBS	CAACTG	73	6	-	Arabidopsis thaliana	MYB binding site involved in drought-inducibility
		I-box	AGATAAGG	186	8	+	Triticum aestivum	part of a light responsive element
		GARE-motif	TCTGTTG	182	7	-	Brassica oleracea	gibberellin-responsive element
		GARE-motif	TCTGTTG	453	7	+	Brassica oleracea	gibberellin-responsive element
		TCT-motif	TCTTAC	515	6	+	Arabidopsis thaliana	part of a light responsive element
		Myb	CAACTG	73	6	-	Arabidopsis thaliana	drought-responsive
		Myb-binding site	CAACAG	182	6	+	Nicotiana tabacum	MYB binding site involved in drought-inducibility
		Myb-binding site	CAACAG	454	6	-	Nicotiana tabacum	MYB binding site involved in drought-inducibility
	Ca_04069	TATA	TATAAAAT	257	8	-	Arabidopsis thaliana	core promoter element around -30 of transcription start
		TATA-box	TATAA	60	5	-	Arabidopsis thaliana	core promoter element around -30 of transcription start
		TATA-box	TATAAA	180	6	-	Helianthus annuus	core promoter element around -30 of transcription start
		TATA-box	TATAA	181	5	-	Arabidopsis thaliana	core promoter element around -30 of transcription start
		TATA-box	TATAAAA	258	7	-	Pisum sativum	core promoter element around -30 of transcription start
		TATA-box	TATAAA	259	6	-	Helianthus annuus	core promoter element around -30 of transcription start
		TATA-box	TATAA	260	5	-	Arabidopsis thaliana	core promoter element around -30 of transcription start
		TATA-box	ATTATA	264	6	+	Brassica napus	core promoter element around -30 of transcription start
		TATA-box	TATAA	265	5	-	Arabidopsis thaliana	core promoter element around -30 of transcription start
		Box 4	ATTAAT	185	6	-	Petroselinum crispum	part of a conserved DNA module involved in light responsiveness
		CAAT-box	CCAAT	156	5	+	Arabidopsis thaliana	common cis-acting element in promoter and enhancer regions
		CAAT-box	CAAAT	252	5	-	Pisum sativum	common cis-acting element in promoter and enhancer regions
	Ca_27204	TC-rich repeats	ATTCTCTAAC	153	9	+	Nicotiana tabacum	cis-acting element involved in defense and stress responsiveness
		AAGAA-motif	GAAAGAA	174	7	-	Avena sativa	Unknown
		CCAAT-box	CAACGG	199	6	-	Hordeum vulgare	MYBHv1 binding site
		Myc	TCTCTTA	37	7	+	Arabidopsis thaliana	drought-responsive
		TCT-motif	TCTTAC	184	6	+	Arabidopsis thaliana	part of a light responsive element
		MYB recognition site	CCGTTG	199	6	+	Arabidopsis thaliana	drought responsive
		CAAT-box	CAAAT	88	5	+	Pisum sativum	common cis-acting element in promoter and enhancer regions
	Ca_20988	MYB-like sequence	TAACCA	286	6	+	Arabidopsis thaliana	drought response
		TATA	TATAAAAT	174	8	+	Arabidopsis thaliana	core promoter element around -30 of transcription start
		WRE3	CCACCT	146	6	+	Pisum sativum	wound response element
		TC-rich repeats	GTTTTCTTAC	236	9	+	Nicotiana tabacum	cis-acting element involved in defense and stress responsiveness
		AAGAA-motif	GAAAGAA	192	7	-	Avena sativa	unknown
		ARE	AAACCA	59	6	-	Zea mays	cis-acting regulatory element essential for the anaerobic induction
		ARE	AAACCA	129	6	+	Zea mays	cis-acting regulatory element essential for the anaerobic induction
		TATA-box	TATAAA	172	6	-	Helianthus annuus	core promoter element around -30 of transcription start
		TATA-box	TATAA	173	5	-	Arabidopsis thaliana	core promoter element around -30 of transcription start
		Myc	TCTCTTA	11	7	-	Arabidopsis thaliana	drought-responsive
		MYB	CAACCA	78	6	-	Arabidopsis thaliana	drought-responsive
		MYB	TAACCA	286	6	+	Arabidopsis thaliana	drought-responsive
		AE-box	AGAAACAA	45	8	-	Arabidopsis thaliana	part of a module for light response
		TCT-motif	TCTTAC	240	6	+	Arabidopsis thaliana	part of a light responsive element
		CAAT-box	CAAAT	159	5	+	Pisum sativum	common cis-acting element in promoter and enhancer regions
	Ca_07077	W box	TTGACC	47	6	+	Arabidopsis thaliana	elicitor responsiveness (disease resistance)
		CGTCA-motif	CGTCA	257	5	+	Hordeum vulgare	cis-acting regulatory element involved in the MeJA-responsiveness
		as-1	TGACG	257	5	-	Arabidopsis thaliana	root specific expression
		DRE core	GCCGAC	329	6	+	Arabidopsis thaliana	dehydration-responsive element
		STRE	AGGGG	51	5	-	Arabidopsis thaliana	Stress Response Element
		STRE	AGGGG	398	5	-	Arabidopsis thaliana	Stress Response Element
		AAGAA-motif	GAAAGAA	198	7	+	Avena sativa	unknown
		AAGAA-motif	GAAAGAA	202	7	+	Avena sativa	unknown
		AAGAA-motif	GAAAGAA	206	7	+	Avena sativa	unknown
		Unnamed__1	CGTGG	235	5	+	Zea mays
		Box 4	ATTAAT	38	6	+	Petroselinum crispum	part of a conserved DNA module involved in light responsiveness
		Box 4	ATTAAT	167	6	+	Petroselinum crispum	part of a conserved DNA module involved in light responsiveness
		Box 4	ATTAAT	413	6	-	Petroselinum crispum	part of a conserved DNA module involved in light responsiveness
		CAAT-box	CAAAT	9	5	-	Pisum sativum	common cis-acting element in promoter and enhancer regions
		CAAT-box	CCAAT	245	5	-	Arabidopsis thaliana	common cis-acting element in promoter and enhancer regions
		TGACG-motif	TGACG	257	5	-	Hordeum vulgare	cis-acting regulatory element involved in the MeJA-responsiveness
		G-Box	CACGTG	233	6	-	Pisum sativum	cis-acting regulatory element involved in light responsiveness
		AC-I	(T/C)C(T/C)(C/T)ACC(T/C)ACC	443	8.5	-	Phaseolus vulgaris	vascular-specific expression
		GATA-motif	AAGGATAAGG	178	9	+	Solanum tuberosum	part of a light responsive element
		Unnamed__2	AACCTAACCT	278	9	+	Petroselinum hortense
		O2-site	GATGA(C/T)(A/G)TG(A/G)	152	8	+	Zea mays	cis-acting regulatory element involved in zein metabolism regulation
		G-box	CACGTG	233	6	-	Arabidopsis thaliana	cis-acting regulatory element involved in light responsiveness
		MYB	CAACCA	442	6	-	Arabidopsis thaliana	drought responsiveness
		TCA-element	CCATCTTTTT	187	9	-	Nicotiana tabacum	cis-acting element involved in salicylic acid responsiveness
		ABRE	CACGTG	233	6	-	Arabidopsis thaliana	cis-acting element involved in the abscisic acid responsiveness
		ABRE	ACGTG	234	5	+	Arabidopsis thaliana	cis-acting element involved in the abscisic acid responsiveness
	Ca_08372	G-Box	CACGTG	56	6	+	Pisum sativum	cis-acting regulatory element involved in light responsiveness
		F-box	CTATTCTCATT	33	10	+	Lycopersicon esculentum	plant vegetative and reproduction growth and development; cell death and defense
		AP-1	TGAGTTAG	80	8	-	Arabidopsis thaliana	apetala 1 , flowering inducibility
		CGTCA-motif	CGTCA	53	5	+	Hordeum vulgare	cis-acting regulatory element involved in the MeJA-responsiveness
		G-box	CACGTG	56	6	+	Arabidopsis thaliana	cis-acting regulatory element involved in light responsiveness
		as-1	TGACG	53	5	-	Arabidopsis thaliana	root specific expression
		TATA-box	ATTATA	236	6	+	Brassica napus	core promoter element around -30 of transcription start
		TATA-box	TATAA	237	5	-	Arabidopsis thaliana	core promoter element around -30 of transcription start
		TCA-element	CCATCTTTTT	140	9	+	Nicotiana tabacum	cis-acting element involved in salicylic acid responsiveness
		CAAT-box	CCAAT	88	5	+	Arabidopsis thaliana	common cis-acting element in promoter and enhancer regions
		CAAT-box	CCAAT	176	5	+	Arabidopsis thaliana	common cis-acting element in promoter and enhancer regions
		CAAT-box	CCCAATTT	196	8	+	Arabidopsis thaliana	common cis-acting element in promoter and enhancer regions
		CAAT-box	CCAAT	197	5	+	Arabidopsis thaliana	common cis-acting element in promoter and enhancer regions
		CAAT-box	CCAAT	209	5	+	Arabidopsis thaliana	common cis-acting element in promoter and enhancer regions
		ABRE	CACGTG	56	6	+	Arabidopsis thaliana	cis-acting element involved in the abscisic acid responsiveness
		ABRE	ACGTG	57	5	+	Arabidopsis thaliana	cis-acting element involved in the abscisic acid responsiveness
		TGACG-motif	TGACG	53	5	-	Hordeum vulgare	cis-acting regulatory element involved in the MeJA-responsiveness
	Ca_04187	CGTCA-motif	CGTCA	189	5	+	Hordeum vulgare	cis-acting regulatory element involved in the MeJA-responsiveness
		as-1	TGACG	189	5	-	Arabidopsis thaliana	root specific expression
		GT1-motif	GGTTAAT	16	7	-	Avena sativa	light responsive element
		GT1-motif	GGTTAA	17	6	-	Arabidopsis thaliana	light responsive element
		GT1-motif	GGTTAAT	319	7	+	Avena sativa	light responsive element
		STRE	AGGGG	27	5	-	Arabidopsis thaliana	Stress Response Element
		STRE	AGGGG	454	5	+	Arabidopsis thaliana	Stress Response Element
		TATA-box	ATATAA	67	6	+	Brassica oleracea	core promoter element around -30 of transcription start
		LTR	CCGAAA	420	6	-	Hordeum vulgare	cis-acting element involved in low-temperature responsiveness
		AE-box	AGAAACAA	38	8	+	Arabidopsis thaliana	part of a module for light response
		TCA-element	CCATCTTTTT	353	9	+	Nicotiana tabacum	cis-acting element involved in salicylic acid responsiveness
		CAAT-box	CCAAT	282	5	-	Arabidopsis thaliana	common cis-acting element in promoter and enhancer regions
		TGACG-motif	TGACG	189	5	-	Hordeum vulgare	cis-acting regulatory element involved in the MeJA-responsiveness
	Ca_09673	CGTCA-motif	CGTCA	64	5	+	Hordeum vulgare	cis-acting regulatory element involved in the MeJA-responsiveness
		CGTCA-motif	CGTCA	216	5	+	Hordeum vulgare	cis-acting regulatory element involved in the MeJA-responsiveness
		as-1	TGACG	64	5	-	Arabidopsis thaliana	root specific expression
		as-1	TGACG	216	5	-	Arabidopsis thaliana	root specific expression
		TC-rich repeats	GTTTTCTTAC	194	9	+	Nicotiana tabacum	cis-acting element involved in defense and stress responsiveness
		AAGAA-motif	GAAAGAA	210	7	-	Avena sativa	unknown
		Box 4	ATTAAT	344	6	-	Petroselinum crispum	part of a conserved DNA module involved in light responsiveness
		CAAT-box	CCAAT	132	5	-	Arabidopsis thaliana	common cis-acting element in promoter and enhancer regions
		CAAT-box	CAAAT	251	5	+	Pisum sativum	common cis-acting element in promoter and enhancer regions
		CAAT-box	CAAAT	455	5	-	Pisum sativum	common cis-acting element in promoter and enhancer regions
		CAAT-box	CAAAT	460	5	-	Pisum sativum	common cis-acting element in promoter and enhancer regions
		AAAC-motif	CAATCAAAACCT	372	11	-	Spinacia oleracea	light responsive element
		TGACG-motif	TGACG	64	5	-	Hordeum vulgare	cis-acting regulatory element involved in the MeJA-responsiveness
		TGACG-motif	TGACG	216	5	-	Hordeum vulgare	cis-acting regulatory element involved in the MeJA-responsiveness
		G-box	CACGAC	48	6	-	Zea mays	cis-acting regulatory element involved in light responsiveness
		TATA-box	TACAAAA	201	7	+	Oryza sativa	core promoter element around -30 of transcription start
		TATA-box	TATACA	388	6	-	Helianthus annuus	core promoter element around -30 of transcription start
		TCA-element	CCATCTTTTT	138	9	+	Nicotiana tabacum	cis-acting element involved in salicylic acid responsiveness
		TGA-element	AACGAC	393	6	+	Brassica oleracea	auxin-responsive element
		TCT-motif	TCTTAC	198	6	+	Arabidopsis thaliana	part of a light responsive element
		MYC	CAATTG	424	6	-	Arabidopsis thaliana	drought response
	Ca_05989	G-Box	CACGTT	58	6	+	Pisum sativum	cis-acting regulatory element involved in light responsiveness
		MYB	CAACCA	178	6	-	Arabidopsis thaliana	drought responsive
		TCCC-motif	TCTCCCT	39	7	+	Spinacia oleracea	part of a light responsive element
		ABRE	ACGTG	58	5	-	Arabidopsis thaliana	cis-acting element involved in the abscisic acid responsiveness
	Ca_05227	ERE	ATTTCATA	98	8	-	Nicotiana glutinos	ethylene-responsive element
		CGTCA-motif	CGTCA	33	5	-	Hordeum vulgare	cis-acting regulatory element involved in the MeJA-responsiveness
		CGTCA-motif	CGTCA	151	5	+	Hordeum vulgare	cis-acting regulatory element involved in the MeJA-responsiveness
		G-box	CACGTC	149	6	+	Zea mays	cis-acting regulatory element involved in light responsiveness
		as-1	TGACG	33	5	+	Arabidopsis thaliana	root specific
		as-1	TGACG	151	5	-	Arabidopsis thaliana	root specific
		TATA-box	TATAAA	94	6	-	Helianthus annuus	core promoter element around -30 of transcription start
		TATA-box	TATAA	95	5	-	Arabidopsis thaliana	core promoter element around -30 of transcription start
		Box 4	ATTAAT	104	6	+	Petroselinum crispum	part of a conserved DNA module involved in light responsiveness
		CAAT-box	CAAAT	118	5	-	Pisum sativum	common cis-acting element in promoter and enhancer regions
		CAAT-box	CCAAT	219	5	+	Arabidopsis thaliana	common cis-acting element in promoter and enhancer regions
		ABRE	ACGTG	149	5	-	Arabidopsis thaliana	cis-acting element involved in the abscisic acid responsiveness
		TGACG-motif	TGACG	33	5	+	Hordeum vulgare	cis-acting regulatory element involved in the MeJA-responsiveness
		TGACG-motif	TGACG	151	5	-	Hordeum vulgare	cis-acting regulatory element involved in the MeJA-responsiveness
	Ca_04337	AT-rich element	ATAGAAATCAA	257	10	-	Glycine max	binding site of AT-rich DNA binding protein (ATBP-1)
		W box	TTGACC	30	6	+	Arabidopsis thaliana	elicitor responsiveness (disease resistance)
		MYB-like sequence	TAACCA	200	6	-	Arabidopsis thaliana	drought response
		Unnamed__2	AACCTAACCT	141	9	+	Petroselinum hortense
		3-AF1 binding site	TAAGAGAGGAA	106	10	-	Solanum tuberosum	light responsive element
		STRE	AGGGG	58	5	-	Arabidopsis thaliana	Stress Response Element
		MRE	AACCTAA	50	7	+	Petroselinum crispum	MYB binding site involved in light responsiveness
		MRE	AACCTAA	141	7	+	Petroselinum crispum	MYB binding site involved in light responsiveness
		AAGAA-motif	GAAAGAA	91	7	-	Avena sativa	Unknown
		TATA-box	ATTATA	333	6	+	Brassica napus	core promoter element around -30 of transcription start
		TATA-box	TATAA	334	5	-	Arabidopsis thaliana	core promoter element around -30 of transcription start
		MYB	TAACCA	200	6	-	Arabidopsis thaliana	drought response
		MYB	CAACCA	357	6	-	Arabidopsis thaliana	drought response
		LTR	CCGAAA	348	6	-	Hordeum vulgare	cis-acting element involved in low-temperature responsiveness
		LTR	CCGAAA	369	6	-	Hordeum vulgare	cis-acting element involved in low-temperature responsiveness
		MYC	CATTTG	240	6	+	Arabidopsis thaliana	drought response
		CAAT-box	CAAAT	241	5	-	Pisum sativum	common cis-acting element in promoter and enhancer regions
		CAAT-box	CAAAT	255	5	-	Pisum sativum	common cis-acting element in promoter and enhancer regions
		CAAT-box	CAAAT	325	5	-	Pisum sativum	common cis-acting element in promoter and enhancer regions
Pigeonpea
	Cc_26125	AT-rich element	ATAGAAATCAA	236	10	-	Glycine max	binding site of AT-rich DNA binding protein (ATBP-1)
		W box	TTGACC	16	6	+	Arabidopsis thaliana	elicitor responsiveness (disease resistance)
		MYB-like sequence	TAACCA	35	6	+	Arabidopsis thaliana	drought-responsive
		CAT-box	GCCACT	187	6	+	Arabidopsis thaliana	cis-acting regulatory element related to meristem expression
		GT1-motif	GGTTAA	318	6	+	Arabidopsis thaliana	light responsive element
		STRE	AGGGG	50	5	-	Arabidopsis thaliana	Stress Response Element
		STRE	AGGGG	114	5	-	Arabidopsis thaliana	Stress Response Element
		STRE	AGGGG	228	5	-	Arabidopsis thaliana	Stress Response Element
		MRE	AACCTAA	101	7	-	Petroselinum crispum	MYB binding site involved in light responsiveness
		ARE	AAACCA	41	6	+	Zea mays	cis-acting regulatory element essential for the anaerobic induction
		ARE	AAACCA	370	6	-	Zea mays	cis-acting regulatory element essential for the anaerobic induction
		MYB	TAACCA	35	6	+	Arabidopsis thaliana	drought-responsive
		MYB	CAACCA	351	6	-	Arabidopsis thaliana	drought-responsive
		MYB	CAACCA	355	6	-	Arabidopsis thaliana	drought-responsive
		LTR	CCGAAA	314	6	-	Hordeum vulgare	cis-acting element involved in low-temperature responsiveness
		TCT-motif	TCTTAC	137	6	+	Arabidopsis thaliana	part of a light responsive element
		CAAT-box	CAAAT	154	5	-	Pisum sativum	common cis-acting element in promoter and enhancer regions
		CAAT-box	CAAAT	234	5	-	Pisum sativum	common cis-acting element in promoter and enhancer regions
		CAAT-box	TGCCAAC	305	7	-	Petunia hybrida	common cis-acting element in promoter and enhancer regions
		CAAT-box	CAACCAACTCC	346	10	-	Arabidopsis thaliana	common cis-acting element in promoter and enhancer regions
		AAAC-motif	CAATCAAAACCT	252	11	-	Spinacia oleracea	light responsive element
	Cc_43030	TCA	TCATCTTCAT	44	9	+	Pisum sativum	cis-acting element involved in salicylic acid responsiveness
		TCA	TCATCTTCAT	47	9	+	Pisum sativum	cis-acting element involved in salicylic acid responsiveness
		TCA	TCATCTTCAT	50	9	+	Pisum sativum	cis-acting element involved in salicylic acid responsiveness
		TCA	TCATCTTCAT	53	9	+	Pisum sativum	cis-acting element involved in salicylic acid responsiveness
		TCA	TCATCTTCAT	56	9	+	Pisum sativum	cis-acting element involved in salicylic acid responsiveness
		O2-site	GATGATGTGG	42	9	-	Zea mays	cis-acting regulatory element involved in zein metabolism regulation
	Cc_43785	MBSI	aaaAaaC(G/C)GTTA	49	10.5	+	Petunia hybrida	MYB binding site involved in flavonoid biosynthetic genes regulation
	Cc_43786	G-Box	CACGTT	65	6	-	Pisum sativum	cis-acting regulatory element involved in light responsiveness
		TATA-box	TATACA	81	6	-	Helianthus annuus	core promoter element around -30 of transcription start
		AE-box	AGAAACAA	104	8	-	Arabidopsis thaliana	part of a module for light response
		ABRE	GCAACGTGTC	63	9	+	Hordeum vulgare	cis-acting element involved in the abscisic acid responsiveness
		ABRE	ACGTG	66	5	+	Arabidopsis thaliana	cis-acting element involved in the abscisic acid responsiveness
		CAAT-box	CAAAT	114	5	-	Pisum sativum	common cis-acting element in promoter and enhancer regions
	Cc_22429	telo-box	AAACCCTAACCCTAA	80	14	+	Nicotiana tabacum
		CAAT-box	CCAAT	116	5	+	Arabidopsis thaliana	common cis-acting element in promoter and enhancer regions
	Cc_22430	STRE	AGGGG	173	5	-	Arabidopsis thaliana	stress response element
		W box	TTGACC	93	6	+	Arabidopsis thaliana	elicitor responsiveness (disease resistance)
		P-box	CCTTTTG	175	7	+	Oryza sativa	gibberellin-responsive element
		AE-box	AGAAACAA	179	8	-	Arabidopsis thaliana	part of a module for light response
		I-box	gGATAAGGTG	159	9	-	Zea mays	part of a light responsive element
		TCA-element	CCATCTTTTT	112	9	+	Nicotiana tabacum	cis-acting element involved in salicylic acid responsiveness
	Cc_22489	STRE	AGGGG	173	5	-	Arabidopsis thaliana	stress response element
		W box	TTGACC	93	6	+	Arabidopsis thaliana	elicitor responsiveness (disease resistance)
		P-box	CCTTTTG	175	7	+	Oryza sativa	gibberellin-responsive element
		AE-box	AGAAACAA	179	8	-	Arabidopsis thaliana	part of a module for light response
		I-box	gGATAAGGTG	159	9	-	Zea mays	part of a light responsive element
		TCA-element	CCATCTTTTT	112	9	+	Nicotiana tabacum	cis-acting element involved in salicylic acid responsiveness
	Cc_22870	CGTCA-motif	CGTCA	14	5	+	Hordeum vulgare	cis-acting regulatory element involved in the MeJA-responsiveness
		G-box	CACGTC	12	6	+	Zea mays	cis-acting regulatory element involved in light responsiveness
		as-1	TGACG	14	5	-	Arabidopsis thaliana	root specific expression
		WRE3	CCACCT	95	6	+	Pisum sativum	wound responsive element
		WRE3	CCACCT	108	6	+	Pisum sativum	wound responsive element
		TGACG-motif	TGACG	14	5	-	Hordeum vulgare	cis-acting regulatory element involved in the MeJA-responsiveness
		TCCC-motif	TCTCCCT	37	7	+	Spinacia oleracea	part of a light responsive element
		ABRE	ACGTG	12	5	-	Arabidopsis thaliana	cis-acting element involved in the abscisic acid responsiveness
	Cc_15921	G-Box	CACGTT	19	6	+	Pisum sativum	cis-acting regulatory element involved in light responsiveness
		ARE	AAACCA	44	6	+	Zea mays	cis-acting regulatory element essential for the anaerobic induction
		LTR	CCGAAA	98	6	-	Hordeum vulgare	cis-acting element involved in low-temperature responsiveness
		ABRE	ACGTG	19	5	-	Arabidopsis thaliana	cis-acting element involved in the abscisic acid responsiveness
	Cc_17157	STRE	AGGGG	32	5	-	Arabidopsis thaliana	stress response element
		ARE	AAACCA	13	6	+	Zea mays	cis-acting regulatory element essential for the anaerobic induction
	Cc_29871	G-Box	CACGTG	97	6	-	Pisum sativum	cis-acting regulatory element involved in light responsiveness
		ACE	GACACGTATG	95	9	-	Petroselinum crispum	cis-acting element involved in light responsiveness
		CGTCA-motif	CGTCA	111	5	+	Hordeum vulgare	cis-acting regulatory element involved in the MeJA-responsiveness
		CAT-box	GCCACT	173	6	+	Arabidopsis thaliana	cis-acting regulatory element related to meristem expression
		G-box	ACACGTGT	96	8	-	Brassica napus	cis-acting regulatory element involved in light responsiveness
		G-box	CACGTG	97	6	-	Arabidopsis thaliana	cis-acting regulatory element involved in light responsiveness
		as-1	TGACG	111	5	-	Arabidopsis thaliana	root specific expression
		STRE	AGGGG	138	5	-	Arabidopsis thaliana	stress response element
		TATA-box	ccTATAAAaa	128	9	+	Arabidopsis thaliana	core promoter element around -30 of transcription start
		ABRE	CGCACGTGTC	95	9	+	Hordeum vulgare	cis-acting element involved in the abscisic acid responsiveness
		ABRE	CACGTG	97	6	-	Arabidopsis thaliana	cis-acting element involved in the abscisic acid responsiveness
		ABRE	ACGTG	98	5	+	Arabidopsis thaliana	cis-acting element involved in the abscisic acid responsiveness
		TCCC-motif	TCTCCCT	144	7	+	Spinacia oleracea	part of a light responsive element
		TGACG-motif	TGACG	111	5	-	Hordeum vulgare	cis-acting regulatory element involved in the MeJA-responsiveness
	Cc_20225	STRE	AGGGG	10	5	+	Arabidopsis thaliana	stress response element
		STRE	AGGGG	60	5	-	Arabidopsis thaliana	stress response element
		ARE	AAACCA	76	6	+	Zea mays	cis-acting regulatory element essential for the anaerobic induction
		CAAT-box	CCAAT	17	5	+	Arabidopsis thaliana	common cis-acting element in promoter and enhancer regions
		CAAT-box	CAAAT	80	5	+	Pisum sativum	common cis-acting element in promoter and enhancer regions
	Cc_40311	ARE	AAACCA	15	6	+	Zea mays	cis-acting regulatory element essential for the anaerobic induction
		TATA-box	TATAAAT	2	7	-	Brassica juncea	core promoter element around -30 of transcription start
		TATA-box	TATAAA	3	6	-	Helianthus annuus	core promoter element around -30 of transcription start
		TATA-box	TATAA	4	5	-	Arabidopsis thaliana	core promoter element around -30 of transcription start
		TATA-box	TAAAGATT	193	8	+	Arabidopsis thaliana	core promoter element around -30 of transcription start
		G-box	CACGAC	124	6	+	Zea mays	cis-acting regulatory element involved in light responsiveness
		GT1-motif	GGTTAA	111	6	-	Arabidopsis thaliana	light responsive element
		CAAT-box	CCAAT	183	5	+	Arabidopsis thaliana	common cis-acting element in promoter and enhancer regions
	Cc_38151	G-Box	CACGTG	34	6	+	Pisum sativum	cis-acting regulatory element involved in light responsiveness
		G-Box	CACGTG	123	6	-	Pisum sativum	cis-acting regulatory element involved in light responsiveness
		Unnamed__2	AACCTAACCT	146	9	+	Petroselinum hortense
		G-box	CACGTG	34	6	+	Arabidopsis thaliana	cis-acting regulatory element involved in light responsiveness
		G-box	CACGAC	72	6	-	Zea mays	cis-acting regulatory element involved in light responsiveness
		G-box	ACACGTGGC	121	9	-	Brassica napus	cis-acting regulatory element involved in light responsiveness
		G-box	CACGTG	123	6	-	Arabidopsis thaliana	cis-acting regulatory element involved in light responsiveness
		WRE3	CCACCT	104	6	+	Pisum sativum	wound response element
		MRE	AACCTAA	151	7	+	Petroselinum crispum	MYB binding site involved in light responsiveness
		P-box	CCTTTTG	53	7	+	Oryza sativa	gibberellin-responsive element
		Unnamed__1	CGTGG	33	5	-	Zea mays
		Unnamed__1	GCCACGTGGC	121	9	-	Petunia sp.
		Unnamed__1	CGTGG	122	5	-	Zea mays
		CAAT-box	CAAAT	131	5	+	Pisum sativum	common cis-acting element in promoter and enhancer regions
		ABRE	CACGTG	34	6	+	Arabidopsis thaliana	cis-acting element involved in the abscisic acid responsiveness
		ABRE	ACGTG	35	5	+	Arabidopsis thaliana	cis-acting element involved in the abscisic acid responsiveness
		ABRE	GCAACGTGTC	121	9	+	Hordeum vulgare	cis-acting element involved in the abscisic acid responsiveness
		ABRE	CACGTG	123	6	-	Arabidopsis thaliana	cis-acting element involved in the abscisic acid responsiveness
		ABRE	ACGTG	124	5	+	Arabidopsis thaliana	cis-acting element involved in the abscisic acid responsiveness
	Cc_30472	AE-box	AGAAACTT	52	8	-	Arabidopsis thaliana	part of a module for light response
		CAAT-box	CCAAT	103	5	+	Arabidopsis thaliana	common cis-acting element in promoter and enhancer regions
	Cc_30485	AE-box	AGAAACTT	52	8	-	Arabidopsis thaliana	part of a module for light response
		CAAT-box	CCAAT	103	5	+	Arabidopsis thaliana	common cis-acting element in promoter and enhancer regions
	Cc_30687	ARE	AAACCA	57	6	-	Zea mays	cis-acting regulatory element essential for the anaerobic induction
	Cc_23518	F-box	CTATTCTCATT	59	10	+	Lycopersicon esculentum	plant vegetative and reproduction growth and development; cell death and defense
		CAT-box	GCCACT	330	6	+	Arabidopsis thaliana	cis-acting regulatory element related to meristem expression
		DRE core	GCCGAC	266	6	-	Arabidopsis thaliana	dehydration-responsive element
		TATA-box	TATACA	232	6	-	Helianthus annuus	core promoter element around -30 of transcription start
		TATA-box	ATATAA	458	6	+	Brassica oleracea	core promoter element around -30 of transcription start
		MYB	CAACAG	427	6	-	Arabidopsis thaliana	drought responsiveness
		Unnamed__1	CGTGG	293	5	+	Zea mays
		TGA-element	AACGAC	385	6	-	Brassica oleracea	auxin-responsive element
		Myb-binding site	CAACAG	427	6	-	Nicotiana tabacum	MYB binding site involved in drought-inducibility
		CAAT-box	CCAAT	78	5	+	Arabidopsis thaliana	common cis-acting element in promoter and enhancer regions
		CAAT-box	CCAAT	245	5	-	Arabidopsis thaliana	common cis-acting element in promoter and enhancer regions
		CAAT-box	CAAAT	451	5	+	Pisum sativum	common cis-acting element in promoter and enhancer regions
		CAAT-box	CAAAT	521	5	-	Pisum sativum	common cis-acting element in promoter and enhancer regions
		CAAT-box	CAAAT	531	5	-	Pisum sativum	common cis-acting element in promoter and enhancer regions
	Cc_42082	AuxRR-core	GGTCCAT	76	7	-	Nicotiana tabacum	cis-acting regulatory element involved in auxin responsiveness
		O2-site	GATGATGTGG	81	9	-	Zea mays	cis-acting regulatory element involved in zein metabolism regulation
		TATA-box	TATAAA	145	6	-	Helianthus annuus	core promoter element around -30 of transcription start
		TATA-box	TATAA	146	5	-	Arabidopsis thaliana	core promoter element around -30 of transcription start
		CCAAT-box	CAACGG	111	6	-	Hordeum vulgare	MYBHv1 binding site
		ARE	AAACCA	191	6	-	Zea mays	cis-acting regulatory element essential for the anaerobic induction
		Unnamed__1	CGTGG	197	5	+	Zea mays
		MYB recognition site	CCGTTG	111	6	+	Arabidopsis thaliana	drought-inducibility
		CAAT-box	CAAAT	69	5	-	Pisum sativum	common cis-acting element in promoter and enhancer regions
	Cc_01304	G-Box	CACGTG	4	6	+	Pisum sativum	cis-acting regulatory element involved in light responsiveness
		G-box	tgACACGTGGCA	1	11	-	Lycopersicon esculentum	cis-acting regulatory element involved in light responsiveness
		G-box	ACACGTGGC	2	9	-	Brassica napus	cis-acting regulatory element involved in light responsiveness
		G-box	CACGTG	4	6	+	Arabidopsis thaliana	cis-acting regulatory element involved in light responsiveness
		TATA-box	ccTATAAAaa	22	9	+	Arabidopsis thaliana	core promoter element around -30 of transcription start
		MYB	CAACCA	15	6	-	Arabidopsis thaliana	drought responsiveness
		Unnamed__1	GCCACGTGGC	2	9	+	Petunia sp.
		Unnamed__1	CGTGG	3	5	-	Zea mays
		TCCC-motif	TCTCCCT	38	7	+	Spinacia oleracea	part of a light responsive element
		ABRE	GCAACGTGTC	2	9	+	Hordeum vulgare	cis-acting element involved in the abscisic acid responsiveness
		ABRE	CACGTG	4	6	+	Arabidopsis thaliana	cis-acting element involved in the abscisic acid responsiveness
		ABRE	ACGTG	5	5	+	Arabidopsis thaliana	cis-acting element involved in the abscisic acid responsiveness
	Cc_01567	W box	TTGACC	416	6	+	Arabidopsis thaliana	elicitor responsiveness (disease resistance)
		CGTCA-motif	CGTCA	243	5	-	Hordeum vulgare	cis-acting regulatory element involved in the MeJA-responsiveness
		CTAG-motif	ACTAGCAGAA	542	9	-	Avena sativa
		as-1	TGACG	243	5	+	Arabidopsis thaliana	root specific expression
		AAGAA-motif	GAAAGAA	373	7	-	Avena sativa	unknown
		ARE	AAACCA	517	6	-	Zea mays	cis-acting regulatory element essential for the anaerobic induction
		TATA-box	TACAAAA	429	7	+	Oryza sativa	core promoter element around -30 of transcription start
		TATA-box	TATACA	480	6	-	Helianthus annuus	core promoter element around -30 of transcription start
		TATA-box	ATATAT	571	6	-	Brassica napus	core promoter element around -30 of transcription start
		MYB	CAACCA	54	6	+	Arabidopsis thaliana	drought responsiveness
		MBS	CAACTG	248	6	-	Arabidopsis thaliana	MYB binding site involved in drought-inducibility
		MYC	CATTTG	413	6	+	Arabidopsis thaliana	drought responsiveness
		Myb	CAACTG	248	6	-	Arabidopsis thaliana	drought responsiveness
		Myb	TAACTG	315	6	-	Arabidopsis thaliana	drought responsiveness
		Myb	TAACTG	484	6	+	Arabidopsis thaliana	drought responsiveness
		CAAT-box	CAAAT	58	5	+	Pisum sativum	common cis-acting element in promoter and enhancer regions
		CAAT-box	CAAAT	108	5	-	Pisum sativum	common cis-acting element in promoter and enhancer regions
		CAAT-box	CAAAT	414	5	-	Pisum sativum	common cis-acting element in promoter and enhancer regions
		TGACG-motif	TGACG	243	5	+	Hordeum vulgare	cis-acting regulatory element involved in the MeJA-responsiveness
	Cc_04140	W box	TTGACC	214	6	+	Arabidopsis thaliana	elicitor responsiveness (disease resistance)
		CGTCA-motif	CGTCA	129	5	+	Hordeum vulgare	cis-acting regulatory element involved in the MeJA-responsiveness
		Unnamed__2	CCCCGG	84	6	+	Zea mays
		CAT-box	GCCACT	204	6	+	Arabidopsis thaliana	cis-acting regulatory element related to meristem expression
		as-1	TGACG	129	5	-	Arabidopsis thaliana	root specific expression
		STRE	AGGGG	123	5	+	Arabidopsis thaliana	stress response element
		TATA-box	ATATAA	10	6	+	Brassica oleracea	core promoter element around -30 of transcription start
		TGACG-motif	TGACG	129	5	-	Hordeum vulgare	cis-acting regulatory element involved in the MeJA-responsiveness
		CAAT-box	CAAAT	342	5	-	Pisum sativum	common cis-acting element in promoter and enhancer regions
		CAAT-box	CAAAT	348	5	-	Pisum sativum	common cis-acting element in promoter and enhancer regions
		ABRE	AACCCGG	86	7	-	Arabidopsis thaliana	cis-acting element involved in the abscisic acid responsiveness
	Cc_41044	G-Box	CACGTG	3	6	+	Pisum sativum	cis-acting regulatory element involved in light responsiveness
		G-box	CACGTG	3	6	+	Arabidopsis thaliana	cis-acting regulatory element involved in light responsiveness
		G-box	CACGAC	29	6	+	Zea mays	cis-acting regulatory element involved in light responsiveness
		DRE core	GCCGAC	49	6	+	Arabidopsis thaliana	dehydration response element
		STRE	AGGGG	216	5	+	Arabidopsis thaliana	Stress Response Element
		ARE	AAACCA	108	6	+	Zea mays	cis-acting regulatory element essential for the anaerobic induction
		TATA-box	TATAAA	175	6	-	Helianthus annuus	core promoter element around -30 of transcription start
		TATA-box	TATAA	176	5	-	Arabidopsis thaliana	core promoter element around -30 of transcription start
		MYB	CAACCA	71	6	+	Arabidopsis thaliana	drought responsiveness
		MYB	CAACCA	99	6	+	Arabidopsis thaliana	drought responsiveness
		MYB	CAACAG	157	6	+	Arabidopsis thaliana	drought responsiveness
		Unnamed__1	GCCACGTGGC	1	9	+	Petunia sp.
		Unnamed__1	CGTGG	2	5	-	Zea mays
		AE-box	AGAAACAA	209	8	+	Arabidopsis thaliana	part of a module for light response
		TGA-element	AACGAC	171	6	-	Brassica oleracea	auxin-responsive element
		Myb-binding site	CAACAG	157	6	+	Nicotiana tabacum	MYB binding site involved in drought-inducibility
		ABRE	GACACGTGGC	1	9	-	Triticum aestivum	cis-acting element involved in the abscisic acid responsiveness
		ABRE	CACGTG	3	6	+	Arabidopsis thaliana	cis-acting element involved in the abscisic acid responsiveness
		ABRE	ACGTG	4	5	+	Arabidopsis thaliana	cis-acting element involved in the abscisic acid responsiveness
	Cc_48539	G-Box	CACGTG	97	6	-	Pisum sativum	cis-acting regulatory element involved in light responsiveness
		ACE	GACACGTATG	95	9	-	Petroselinum crispum	cis-acting element involved in light responsiveness
		CGTCA-motif	CGTCA	111	5	+	Hordeum vulgare	cis-acting regulatory element involved in the MeJA-responsiveness
		CAT-box	GCCACT	173	6	+	Arabidopsis thaliana	cis-acting regulatory element related to meristem expression
		G-box	ACACGTGT	96	8	-	Brassica napus	cis-acting regulatory element involved in light responsiveness
		G-box	CACGTG	97	6	-	Arabidopsis thaliana	cis-acting regulatory element involved in light responsiveness
		as-1	TGACG	111	5	-	Arabidopsis thaliana	root specific expression
		STRE	AGGGG	138	5	-	Arabidopsis thaliana	stress response element
		TATA-box	ccTATAAAaa	128	9	+	Arabidopsis thaliana	core promoter element around -30 of transcription start
		ABRE	CGCACGTGTC	95	9	+	Hordeum vulgare	cis-acting element involved in the abscisic acid responsiveness
		ABRE	CACGTG	97	6	-	Arabidopsis thaliana	cis-acting element involved in the abscisic acid responsiveness
		ABRE	ACGTG	98	5	+	Arabidopsis thaliana	cis-acting element involved in the abscisic acid responsiveness
		TCCC-motif	TCTCCCT	144	7	+	Spinacia oleracea	part of a light responsive element
		TGACG-motif	TGACG	111	5	-	Hordeum vulgare	cis-acting regulatory element involved in the MeJA-responsiveness
	Cc_01440	Unnamed__6	taTAAATATct	254	10	-	Zea mays
		WUN-motif	CCATTTCAA	1	9	+	Nicotiana glutinosa	wound responsive element
		AC-II	CCACCAACCCCC	225	11	-	Phaseolus vulgaris	vascular-specific expression
		AAGAA-motif	GAAAGAA	546	7	-	Avena sativa	unknown
		TCA	TCATCTTCAT	505	9	+	Pisum sativum	cis-acting element involved in salicylic acid responsiveness
		TCA	TCATCTTCAT	511	9	+	Pisum sativum	cis-acting element involved in salicylic acid responsiveness
		TCA	TCATCTTCAT	514	9	+	Pisum sativum	cis-acting element involved in salicylic acid responsiveness
		TCA	TCATCTTCAT	517	9	+	Pisum sativum	cis-acting element involved in salicylic acid responsiveness
		GARE-motif	TCTGTTG	339	7	+	Brassica oleracea	gibberellin-responsive element
		AE-box	AGAAACTT	353	8	-	Arabidopsis thaliana	part of a module for light response
		AE-box	AGAAACAA	558	8	+	Arabidopsis thaliana	part of a module for light response
		CAAT-box	CAAAT	326	5	-	Pisum sativum	common cis-acting element in promoter and enhancer regions
		Box III	atCATTTTCACt	20	11	+	Pisum sativum	protein binding site
		AC-I	(T/C)C(T/C)(C/T)ACC(T/C)ACC	228	8.5	-	Phaseolus vulgaris	vascular-specific expression
		GATA-motif	GATAGGA	239	7	+	Arabidopsis thaliana	part of a light responsive element
		GATA-motif	AAGGATAAGG	421	9	-	Solanum tuberosum	part of a light responsive element
		TATA-box	TATAAAT	258	7	-	Brassica juncea	core promoter element around -30 of transcription start
		TATA-box	TATAAA	259	6	-	Helianthus annuus	core promoter element around -30 of transcription start
		TATA-box	TATAA	260	5	-	Arabidopsis thaliana	core promoter element around -30 of transcription start
		TATA-box	ATTATA	413	6	+	Brassica napus	core promoter element around -30 of transcription start
		TATA-box	TATAA	414	5	-	Arabidopsis thaliana	core promoter element around -30 of transcription start
		Myc	TCTCTTA	252	7	-	Arabidopsis thaliana	drought-responsive
		MYB	CAACAG	340	6	-	Arabidopsis thaliana	drought-responsive
		TCT-motif	TCTTAC	555	6	-	Arabidopsis thaliana	part of a light responsive element
		MYC	CATTTG	325	6	+	Arabidopsis thaliana	drought-responsive
		Unnamed__3	AATGATGTGTCAAT	12	13	-	Oryza sativa
		Myb-binding site	CAACAG	340	6	-	Nicotiana tabacum	MYB binding site involved in drought-inducibility
	Cc_17807	CAAT-box	CCAAT	83	5	+	Arabidopsis thaliana	common cis-acting element in promoter and enhancer regions
	Cc_37971	MYB-like sequence	TAACCA	65	6	+	Arabidopsis thaliana	drought-responsive
		ARE	AAACCA	118	6	+	Zea mays	cis-acting regulatory element essential for the anaerobic induction
		TATA-box	ATATAA	22	6	+	Brassica oleracea	core promoter element around -30 of transcription start
		TATA-box	ATATAA	62	6	+	Brassica oleracea	core promoter element around -30 of transcription start
		MYB	TAACCA	65	6	+	Arabidopsis thaliana	drought-responsive
	Cc_26764	STRE	AGGGG	27	5	-	Arabidopsis thaliana	stress response element
		MYB-like sequence	TAACCA	157	6	-	Arabidopsis thaliana	drought-responsive
		MYB	CAACCA	153	6	-	Arabidopsis thaliana	drought-responsive
		MYB	TAACCA	157	6	-	Arabidopsis thaliana	drought-responsive
		Unnamed__1	GAATTTAATTAA	160	11	-	Glycine max	60K protein binding site
		GT1-motif	GGTTAAT	158	7	+	Avena sativa	light responsive element
		CAAT-box	CAAAT	1	5	+	Pisum sativum	common cis-acting element in promoter and enhancer regions
		CAAT-box	CAAAT	135	5	-	Pisum sativum	common cis-acting element in promoter and enhancer regions
		CAAT-box	CCCAATTT	166	8	-	Arabidopsis thaliana	common cis-acting element in promoter and enhancer regions
		CAAT-box	CCAAT	168	5	-	Arabidopsis thaliana	common cis-acting element in promoter and enhancer regions
Groundnut
	Ah_ann1.1I167B.2	W box	TTGACC	311	6	-	Arabidopsis thaliana	elicitor responsiveness (disease resistance)
		MYB-like sequence	TAACCA	27	6	-	Arabidopsis thaliana	drought responsiveness
		MYB-like sequence	TAACCA	258	6	+	Arabidopsis thaliana	drought responsiveness
		MYB-like sequence	TAACCA	615	6	-	Arabidopsis thaliana	drought responsiveness
		Unnamed__6	taTAAATATct	176	10	+	Zea mays
		WUN-motif	AAATTACT	339	8	-	Nicotiana glutinosa	wound responsive element
		CAT-box	GCCACT	556	6	+	Arabidopsis thaliana	cis-acting regulatory element related to meristem expression
		AT~TATA-box	TATATA	15	6	+	Arabidopsis thaliana
		DRE core	GCCGAC	464	6	+	Arabidopsis thaliana	dehydration response element
		STRE	AGGGG	149	5	-	Arabidopsis thaliana	Stress Response Element
		TC-rich repeats	GTTTTCTTAC	5	9	-	Nicotiana tabacum	cis-acting element involved in defense and stress responsiveness
		CAAT-box	CAAAT	169	5	+	Pisum sativum	common cis-acting element in promoter and enhancer regions
		CAAT-box	CAAAT	216	5	+	Pisum sativum	common cis-acting element in promoter and enhancer regions
		CAAT-box	CAAAT	236	5	+	Pisum sativum	common cis-acting element in promoter and enhancer regions
		CAAT-box	CCAAT	261	5	+	Arabidopsis thaliana	common cis-acting element in promoter and enhancer regions
		CAAT-box	CAAAT	264	5	-	Pisum sativum	common cis-acting element in promoter and enhancer regions
		CAAT-box	CAAAT	343	5	-	Pisum sativum	common cis-acting element in promoter and enhancer regions
		CAAT-box	CAAAT	378	5	-	Pisum sativum	common cis-acting element in promoter and enhancer regions
		CAAT-box	CAAAT	532	5	+	Pisum sativum	common cis-acting element in promoter and enhancer regions
		TCCC-motif	TCTCCCT	161	7	+	Spinacia oleracea	part of a light responsive element
		AP-1	TGAGTTAG	331	8	+	Arabidopsis thaliana	flowering-inducibility
		GATA-motif	AAGGATAAGG	198	9	-	Solanum tuberosum	part of a light responsive element
		GT1-motif	GGTTAA	257	6	-	Arabidopsis thaliana	light responsive element
		TATA-box	TATATA	15	6	+	Arabidopsis thaliana	core promoter element around -30 of transcription start
		TATA-box	ATATAT	22	6	+	Brassica napus	core promoter element around -30 of transcription start
		ARE	AAACCA	392	6	-	Zea mays	cis-acting regulatory element essential for the anaerobic induction
		MYB	TAACCA	27	6	-	Arabidopsis thaliana	drought responsiveness
		MYB	CAACAG	140	6	-	Arabidopsis thaliana	drought responsiveness
		MYB	TAACCA	258	6	+	Arabidopsis thaliana	drought responsiveness
		MYB	CAACCA	327	6	-	Arabidopsis thaliana	drought responsiveness
		MYB	CAACCA	459	6	-	Arabidopsis thaliana	drought responsiveness
		MYB	TAACCA	615	6	-	Arabidopsis thaliana	drought responsiveness
		MYB	CAACCA	650	6	-	Arabidopsis thaliana	drought responsiveness
		LTR	CCGAAA	113	6	-	Hordeum vulgare	cis-acting element involved in low-temperature responsiveness
		chs-CMA2a	TCACTTGA	483	8	+	Petroselinum crispum	part of a light responsive element
		MYC	CATTTG	169	6	-	Arabidopsis thaliana	drought responsiveness
		MYC	CATTTG	377	6	+	Arabidopsis thaliana	drought responsiveness
		Myb-binding site	CAACAG	140	6	-	Nicotiana tabacum	drought responsiveness
	Ah_ann1.1Q9HM8.1	MYB-like sequence	TAACCA	16	6	+	Arabidopsis thaliana	drought responsiveness
		AT~TATA-box	TATATA	99	6	+	Arabidopsis thaliana	core promoter element around -30 of transcription start
		STRE	AGGGG	172	5	-	Arabidopsis thaliana	Stress response element
		TATA-box	TATATTTATATTT	48	13	-	Avena sativa	core promoter element around -30 of transcription start
		TATA-box	ATATAA	50	6	+	Brassica oleracea	core promoter element around -30 of transcription start
		TATA-box	TATATTTATATTT	54	13	-	Avena sativa	core promoter element around -30 of transcription start
		TATA-box	ATATAA	56	6	+	Brassica oleracea	core promoter element around -30 of transcription start
		TATA-box	ATATAA	62	6	+	Brassica oleracea	core promoter element around -30 of transcription start
		TATA-box	ATATAT	98	6	+	Brassica napus	core promoter element around -30 of transcription start
		TATA-box	TATATA	99	6	+	Arabidopsis thaliana	core promoter element around -30 of transcription start
		TATA-box	TATTTAAA	153	8	-	Arabidopsis thaliana	core promoter element around -30 of transcription start
		MYB	TAACCA	16	6	+	Arabidopsis thaliana	drought responsiveness
		Unnamed__1	CGTGG	19	5	-	Zea mays
		TCCC-motif	TCTCCCT	178	7	+	Spinacia oleracea	part of a light responsive element
	Ah_ann1.3GEX4P.1	W box	TTGACC	189	6	+	Arabidopsis thaliana	elicitor responsiveness (disease resistance)
		Unnamed__12	TCCACGTAGA	57	9	+	Zea mays
		Unnamed__8	TCCACGTAGA	57	9	+	Zea mays
		ABRE3a	TACGTG	59	6	-	Zea mays	cis-acting element involved in the abscisic acid responsiveness
		AT~TATA-box	TATATA	158	6	-	Arabidopsis thaliana	cis-acting element involved in the abscisic acid responsiveness
		AT~TATA-box	TATATA	160	6	-	Arabidopsis thaliana	core promoter element around -30 of transcription start
		AT~TATA-box	TATATA	162	6	-	Arabidopsis thaliana	core promoter element around -30 of transcription start
		AT~TATA-box	TATATA	164	6	-	Arabidopsis thaliana	core promoter element around -30 of transcription start
		AT~TATA-box	TATATA	166	6	-	Arabidopsis thaliana	core promoter element around -30 of transcription start
		AT~TATA-box	TATATA	168	6	-	Arabidopsis thaliana	core promoter element around -30 of transcription start
		AT~TATA-box	TATATA	170	6	-	Arabidopsis thaliana	core promoter element around -30 of transcription start
		AT~TATA-box	TATATA	172	6	-	Arabidopsis thaliana	core promoter element around -30 of transcription start
		AAGAA-motif	GAAAGAA	225	7	+	Avena sativa	Unknown
		Unnamed__1	CGTGG	58	5	-	Zea mays
		Box 4	ATTAAT	198	6	-	Petroselinum crispum	part of a conserved DNA module involved in light responsiveness
		Box 4	ATTAAT	235	6	-	Petroselinum crispum	part of a conserved DNA module involved in light responsiveness
		Unnamed__10	TCCACGTAGA	57	9	+	Zea mays
		CAAT-box	CAAAT	195	5	+	Pisum sativum	common cis-acting element in promoter and enhancer regions
		G-box	TACGTG	59	6	-	Arabidopsis thaliana	cis-acting regulatory element involved in light responsiveness
		Unnamed__14	TCCACGTAGA	57	9	+	Zea mays
		TATA-box	TATACA	156	6	-	Helianthus annuus	core promoter element around -30 of transcription start
		TATA-box	TATATA	158	6	-	Arabidopsis thaliana	core promoter element around -30 of transcription start
		TATA-box	ATATAT	159	6	-	Brassica napus	core promoter element around -30 of transcription start
		TATA-box	TATATA	160	6	-	Arabidopsis thaliana	core promoter element around -30 of transcription start
		TATA-box	ATATAT	161	6	-	Brassica napus	core promoter element around -30 of transcription start
		TATA-box	TATATA	162	6	-	Arabidopsis thaliana	core promoter element around -30 of transcription start
		TATA-box	ATATAT	163	6	-	Brassica napus	core promoter element around -30 of transcription start
		TATA-box	TATATA	164	6	-	Arabidopsis thaliana	core promoter element around -30 of transcription start
		TATA-box	ATATAT	165	6	-	Brassica napus	core promoter element around -30 of transcription start
		TATA-box	TATATA	166	6	-	Arabidopsis thaliana	core promoter element around -30 of transcription start
		TATA-box	ATATAT	167	6	-	Brassica napus	core promoter element around -30 of transcription start
		TATA-box	TATATA	168	6	-	Arabidopsis thaliana	core promoter element around -30 of transcription start
		TATA-box	ATATAT	169	6	-	Brassica napus	core promoter element around -30 of transcription start
		TATA-box	TATATA	170	6	-	Arabidopsis thaliana	core promoter element around -30 of transcription start
		TATA-box	ATATAT	171	6	-	Brassica napus	core promoter element around -30 of transcription start
		TATA-box	TATATA	172	6	-	Arabidopsis thaliana	core promoter element around -30 of transcription start
		MYB	CAACCA	116	6	+	Arabidopsis thaliana	drought responsiveness
		ABRE4	CACGTA	59	6	+	Zea mays	cis-acting element involved in the abscisic acid responsiveness
		ABRE	ACGTG	59	5	-	Arabidopsis thaliana	cis-acting element involved in the abscisic acid responsiveness
	Ah_ann1.4435CX.1	MYB-like sequence	TAACCA	19	6	+	Arabidopsis thaliana	drought responsiveness
		CGTCA-motif	CGTCA	48	5	+	Hordeum vulgare	cis-acting regulatory element involved in the MeJA-responsiveness
		CGTCA-motif	CGTCA	97	5	-	Hordeum vulgare	cis-acting regulatory element involved in the MeJA-responsiveness
		as-1	TGACG	48	5	-	Arabidopsis thaliana	root specific expression
		as-1	TGACG	97	5	+	Arabidopsis thaliana	root specific expression
		GT1-motif	GGTTAA	18	6	-	Arabidopsis thaliana	light responsive element
		WRE3	CCACCT	127	6	+	Pisum sativum	wound responsive element
		AT~TATA-box	TATATA	103	6	+	Arabidopsis thaliana
		DRE core	GCCGAC	30	6	-	Arabidopsis thaliana	dehydration-responsive element
		TATA-box	TATATA	103	6	+	Arabidopsis thaliana	core promoter element around -30 of transcription start
		TATA-box	ATATAA	104	6	+	Brassica oleracea	core promoter element around -30 of transcription start
		TATA-box	TACAAAA	132	7	+	Oryza sativa	core promoter element around -30 of transcription start
		MYB	TAACCA	19	6	+	Arabidopsis thaliana	drought responsiveness
		MYB	CAACCA	91	6	+	Arabidopsis thaliana	drought responsiveness
		Unnamed__1	CGTGG	80	5	+	Zea mays
		CAAT-box	CAAAT	192	5	+	Pisum sativum	common cis-acting element in promoter and enhancer regions
		TGACG-motif	TGACG	48	5	-	Hordeum vulgare	cis-acting regulatory element involved in the MeJA-responsiveness
		TGACG-motif	TGACG	97	5	+	Hordeum vulgare	cis-acting regulatory element involved in the MeJA-responsiveness
	Ah_ann1.4QZT53.1	CGTCA-motif	CGTCA	13	5	+	Hordeum vulgare	cis-acting regulatory element involved in the MeJA-responsiveness
		as-1	TGACG	13	5	-	Arabidopsis thaliana	root specific expression
		WRE3	CCACCT	92	6	+	Pisum sativum	wound responsive element
		AT~TATA-box	TATATA	68	6	+	Arabidopsis thaliana
		TATA-box	TATATA	68	6	+	Arabidopsis thaliana	core promoter element around -30 of transcription start
		TATA-box	ATATAA	69	6	+	Brassica oleracea	core promoter element around -30 of transcription start
		TATA-box	TACAAAA	97	7	+	Oryza sativa	core promoter element around -30 of transcription start
		MYB	CAACCA	56	6	+	Arabidopsis thaliana	drought responsiveness
		CAAT-box	CAAAT	153	5	+	Pisum sativum	common cis-acting element in promoter and enhancer regions
		TGACG-motif	TGACG	13	5	-	Hordeum vulgare	cis-acting regulatory element involved in the MeJA-responsiveness
	Ah_ann1.76LABN.1	MYB-like sequence	TAACCA	315	6	-	Arabidopsis thaliana	drought responsiveness
		WUN-motif	AAATTTCTT	415	9	+	Nicotiana glutinosa	wound responsive element
		AC-II	CCACCAACCCCC	371	11	-	Phaseolus vulgaris	vascular-specific expression
		AT~TATA-box	TATATA	23	6	+	Arabidopsis thaliana
		AT~TATA-box	TATATA	25	6	+	Arabidopsis thaliana
		STRE	AGGGG	369	5	+	Arabidopsis thaliana	Stress response element
		AE-box	AGAAACTT	507	8	-	Arabidopsis thaliana	part of a module for light response
		AE-box	AGAAACAA	668	8	-	Arabidopsis thaliana	part of a module for light response
		GARE-motif	TCTGTTG	459	7	+	Brassica oleracea	gibberellin-responsive element
		Box 4	ATTAAT	358	6	-	Petroselinum crispum	part of a conserved DNA module involved in light responsiveness
		MYB recognition site	CCGTTG	447	6	-	Arabidopsis thaliana	drought responsiveness
		CAAT-box	AGCTCAATTTCA	135	11	+	Daucus carota	common cis-acting element in promoter and enhancer regions
		CAAT-box	CAAAT	181	5	-	Pisum sativum	common cis-acting element in promoter and enhancer regions
		CAAT-box	CAAAT	246	5	+	Pisum sativum	common cis-acting element in promoter and enhancer regions
		CAAT-box	CAAAT	289	5	-	Pisum sativum	common cis-acting element in promoter and enhancer regions
		CAAT-box	CAAAT	304	5	-	Pisum sativum	common cis-acting element in promoter and enhancer regions
		CAAT-box	CAAAT	414	5	+	Pisum sativum	common cis-acting element in promoter and enhancer regions
		Myb	CAACTG	16	6	+	Arabidopsis thaliana	drought responsiveness
		GATA-motif	AAGGATAAGG	474	9	-	Solanum tuberosum	part of a light responsive element
		CCAAT-box	CAACGG	447	6	+	Hordeum vulgare	MYBHv1 binding site
		TATA-box	TATATAA	22	7	-	Arabidopsis thaliana	core promoter element around -30 of transcription start
		TATA-box	TATATA	23	6	+	Arabidopsis thaliana	core promoter element around -30 of transcription start
		TATA-box	ATATAT	24	6	+	Brassica napus	core promoter element around -30 of transcription start
		TATA-box	TATATA	25	6	+	Arabidopsis thaliana	core promoter element around -30 of transcription start
		TATA-box	ATATAT	492	6	-	Brassica napus	core promoter element around -30 of transcription start
		TATA-box	ATTATA	678	6	+	Brassica napus	core promoter element around -30 of transcription start
		TATA-box	TATAA	679	5	-	Arabidopsis thaliana	core promoter element around -30 of transcription start
		MYB	TAACCA	315	6	-	Arabidopsis thaliana	drought responsiveness
		MYB	CAACAG	460	6	-	Arabidopsis thaliana	drought responsiveness
		Myc	TCTCTTA	404	7	-	Arabidopsis thaliana	drought responsiveness
		MBS	CAACTG	16	6	+	Arabidopsis thaliana	MYB binding site involved in drought-inducibility
		TCA-element	CCATCTTTTT	219	9	+	Nicotiana tabacum	cis-acting element involved in salicylic acid responsiveness
		TCA-element	CCATCTTTTT	602	9	+	Nicotiana tabacum	cis-acting element involved in salicylic acid responsiveness
		Myb-binding site	CAACAG	460	6	-	Nicotiana tabacum	drought responsiveness
	Ah_ann1.7QMU6B.1	TATA-box	TATAAATA	63	8	-	Daucus carota	core promoter element around -30 of transcription start
		TATA-box	TATAAAT	64	7	-	Brassica juncea	core promoter element around -30 of transcription start
		TATA-box	TATAAA	65	6	-	Helianthus annuus	core promoter element around -30 of transcription start
		TATA-box	TATAA	66	5	-	Arabidopsis thaliana	core promoter element around -30 of transcription start
		CAAT-box	CCAAT	30	5	+	Arabidopsis thaliana	common cis-acting element in promoter and enhancer regions
	Ah_ann1.83Q9A2.1	MYB-like sequence	TAACCA	283	6	+	Arabidopsis thaliana	drought responsiveness
		5UTR Py-rich stretch	TTTCTCTCCTCTTTTTCCTC	165	18	+	Lycopersicon esculentum	cis-acting element conferring high transcription levels
		GT1-motif	GGTTAA	282	6	-	Arabidopsis thaliana	light responsive element
		AT~TATA-box	TATATAAA	224	8	-	Arabidopsis thaliana
		AT~TATA-box	TATATA	226	6	-	Arabidopsis thaliana
		STRE	AGGGG	381	5	+	Arabidopsis thaliana	Stress response element
		CCAAT-box	CAACGG	17	6	+	Hordeum vulgare	MYBHv1 binding site
		TATA-box	TATTTAAA	191	8	+	Arabidopsis thaliana	core promoter element around -30 of transcription start
		TATA-box	TATAAAA	223	7	-	Pisum sativum	core promoter element around -30 of transcription start
		TATA-box	TATAAA	224	6	-	Helianthus annuus	core promoter element around -30 of transcription start
		TATA-box	TATATAA	225	7	-	Arabidopsis thaliana	core promoter element around -30 of transcription start
		TATA-box	TATATA	226	6	-	Arabidopsis thaliana	core promoter element around -30 of transcription start
		TATA-box	ATATAT	227	6	-	Brassica napus	core promoter element around -30 of transcription start
		MYB	TAACCA	283	6	+	Arabidopsis thaliana	drought responsiveness
		Myc	TCTCTTA	293	7	+	Arabidopsis thaliana	drought responsiveness
		MYB recognition site	CCGTTG	17	6	-	Arabidopsis thaliana	drought responsiveness
		CAAT-box	CCAAT	325	5	+	Arabidopsis thaliana	common cis-acting element in promoter and enhancer regions
		box S	AGCCACC	40	7	+	Arabidopsis thaliana
	Ah_ann1.8AKD3R.1	WRE3	CCACCT	56	6	+	Pisum sativum	wound responsive element
		AT~TATA-box	TATATA	17	6	+	Arabidopsis thaliana	core promoter element around -30 of transcription start
		AT~TATA-box	TATATA	19	6	+	Arabidopsis thaliana	core promoter element around -30 of transcription start
		AT~TATA-box	TATATA	21	6	+	Arabidopsis thaliana	core promoter element around -30 of transcription start
		TATA-box	TATACA	15	6	-	Helianthus annuus	core promoter element around -30 of transcription start
		TATA-box	TATATA	17	6	+	Arabidopsis thaliana	core promoter element around -30 of transcription start
		TATA-box	ATATAT	18	6	+	Brassica napus	core promoter element around -30 of transcription start
		TATA-box	TATATA	19	6	+	Arabidopsis thaliana	core promoter element around -30 of transcription start
		TATA-box	ATATAT	20	6	+	Brassica napus	core promoter element around -30 of transcription start
		TATA-box	TATATA	21	6	+	Arabidopsis thaliana	core promoter element around -30 of transcription start
		TATA-box	ATATAA	22	6	+	Brassica oleracea	core promoter element around -30 of transcription start
		TATA-box	TATAA	117	5	-	Arabidopsis thaliana	core promoter element around -30 of transcription start
		MBS	CAACTG	78	6	+	Arabidopsis thaliana	MYB binding site involved in drought-inducibility
		TCA-element	CCATCTTTTT	129	9	+	Nicotiana tabacum	cis-acting element involved in salicylic acid responsiveness
		MYC	CATGTG	28	6	-	Arabidopsis thaliana	drought responsiveness
		TCT-motif	TCTTAC	48	6	+	Arabidopsis thaliana	part of a light responsive element
		Myb	CAACTG	78	6	+	Arabidopsis thaliana	drought responsiveness
	Ah_ann1.A5ASCL.1	TATA-box	taTATAAAtc	47	9	-	Arabidopsis thaliana	core promoter element around -30 of transcription start
		TATA-box	TATATA	51	6	+	Arabidopsis thaliana	core promoter element around -30 of transcription start
		TATA-box	ATATAT	52	6	+	Brassica napus	core promoter element around -30 of transcription start
		TATA-box	TATATA	53	6	+	Arabidopsis thaliana	core promoter element around -30 of transcription start
		TATA-box	ATATAT	54	6	+	Brassica napus	core promoter element around -30 of transcription start
		TATA-box	TATATA	55	6	+	Arabidopsis thaliana	core promoter element around -30 of transcription start
		TATA-box	ATATAA	56	6	+	Brassica oleracea	core promoter element around -30 of transcription start
		LTR	CCGAAA	26	6	+	Hordeum vulgare	cis-acting element involved in low-temperature responsiveness
		WRE3	CCACCT	106	6	-	Pisum sativum	wound responsive element
		AT~TATA-box	TATATA	51	6	+	Arabidopsis thaliana
		AT~TATA-box	TATATA	53	6	+	Arabidopsis thaliana
		AT~TATA-box	TATATA	55	6	+	Arabidopsis thaliana
	Ah_ann1.AIPG34.1	ARE	AAACCA	115	6	+	Zea mays	cis-acting regulatory element essential for the anaerobic induction
		TGA-element	AACGAC	40	6	+	Brassica oleracea	auxin-responsive element
	Ah_ann1.BX5EMB.1	STRE	AGGGG	165	5	+	Arabidopsis thaliana	Stress response element
		ARE	AAACCA	47	6	+	Zea mays	cis-acting regulatory element essential for the anaerobic induction
		TATA-box	TATAA	42	5	-	Arabidopsis thaliana	core promoter element around -30 of transcription start
		TATA-box	TATAA	99	5	-	Arabidopsis thaliana	core promoter element around -30 of transcription start
		Unnamed__1	GAATTTAATTAA	141	11	+	Glycine max	60K protein binding site
		Box 4	ATTAAT	144	6	-	Petroselinum crispum	part of a conserved DNA module involved in light responsiveness
	Ah_ann1.CSHQ77.1	W box	TTGACC	269	6	-	Arabidopsis thaliana	elicitor responsiveness (disease resistance)
		MYB-like sequence	TAACCA	217	6	+	Arabidopsis thaliana	drought responsiveness
		MYB-like sequence	TAACCA	569	6	-	Arabidopsis thaliana	drought responsiveness
		Unnamed__6	taTAAATATct	135	10	+	Zea mays
		WUN-motif	AAATTACT	297	8	-	Nicotiana glutinosa	wound responsive element
		CAT-box	GCCACT	510	6	+	Arabidopsis thaliana	cis-acting regulatory element related to meristem expression
		STRE	AGGGG	108	5	-	Arabidopsis thaliana	Stress response element
		CAAT-box	CAAAT	128	5	+	Pisum sativum	common cis-acting element in promoter and enhancer regions
		CAAT-box	CAAAT	175	5	+	Pisum sativum	common cis-acting element in promoter and enhancer regions
		CAAT-box	CAAAT	195	5	+	Pisum sativum	common cis-acting element in promoter and enhancer regions
		CAAT-box	CCAAT	220	5	+	Arabidopsis thaliana	common cis-acting element in promoter and enhancer regions
		CAAT-box	CAAAT	223	5	-	Pisum sativum	common cis-acting element in promoter and enhancer regions
		CAAT-box	CAAAT	301	5	-	Pisum sativum	common cis-acting element in promoter and enhancer regions
		CAAT-box	CAAAT	336	5	-	Pisum sativum	common cis-acting element in promoter and enhancer regions
		CAAT-box	CAAAT	486	5	+	Pisum sativum	common cis-acting element in promoter and enhancer regions
		TCCC-motif	TCTCCCT	120	7	+	Spinacia oleracea	part of a light responsive element
		AP-1	TGAGTTAG	289	8	+	Arabidopsis thaliana	flowering-inducibility
		GATA-motif	AAGGATAAGG	157	9	-	Solanum tuberosum	part of a light responsive element
		GT1-motif	GGTTAA	216	6	-	Arabidopsis thaliana	light responsive element
		ARE	AAACCA	349	6	-	Zea mays	cis-acting regulatory element essential for the anaerobic induction
		LTR	CCGAAA	72	6	-	Hordeum vulgare	cis-acting element involved in low-temperature responsiveness
		MYB	CAACAG	99	6	-	Arabidopsis thaliana	drought responsiveness
		MYB	TAACCA	217	6	+	Arabidopsis thaliana	drought responsiveness
		MYB	CAACCA	285	6	-	Arabidopsis thaliana	drought responsiveness
		MYB	CAACCA	413	6	-	Arabidopsis thaliana	drought responsiveness
		MYB	TAACCA	569	6	-	Arabidopsis thaliana	drought responsiveness
		MYB	CAACCA	604	6	-	Arabidopsis thaliana	drought responsiveness
		chs-CMA2a	TCACTTGA	437	8	+	Petroselinum crispum	part of a light responsive element
		MYC	CATTTG	128	6	-	Arabidopsis thaliana	drought responsiveness
		MYC	CATTTG	335	6	+	Arabidopsis thaliana	drought responsiveness
		Myb-binding site	CAACAG	99	6	-	Nicotiana tabacum	drought responsiveness
	Ah_ann1.CSZ51X.2	TATA-box	TATAA	8	5	-	Arabidopsis thaliana	core promoter element around -30 of transcription start
		TATA-box	TATAAATA	76	8	-	Daucus carota	core promoter element around -30 of transcription start
		TATA-box	TATAAAT	77	7	-	Brassica juncea	core promoter element around -30 of transcription start
		TATA-box	TATAAA	78	6	-	Helianthus annuus	core promoter element around -30 of transcription start
		TATA-box	TATAA	79	5	-	Arabidopsis thaliana	core promoter element around -30 of transcription start
		MYC	CATTTG	33	6	+	Arabidopsis thaliana	drought responsiveness
		CAAT-box	CAAAT	34	5	-	Pisum sativum	common cis-acting element in promoter and enhancer regions
		CAAT-box	CCAAT	43	5	+	Arabidopsis thaliana	common cis-acting element in promoter and enhancer regions
	Ah_ann1.CTTQ97.1	STRE	AGGGG	142	5	+	Arabidopsis thaliana	Stress response element
		ARE	AAACCA	31	6	+	Zea mays	cis-acting regulatory element essential for the anaerobic induction
		TATA-box	TATAA	26	5	-	Arabidopsis thaliana	core promoter element around -30 of transcription start
		TATA-box	TATAA	76	5	-	Arabidopsis thaliana	core promoter element around -30 of transcription start
		Unnamed__1	GAATTTAATTAA	118	11	+	Glycine max	60K protein binding site
		Box 4	ATTAAT	121	6	-	Petroselinum crispum	part of a conserved DNA module involved in light responsiveness
	Ah_ann1.D5FDJH.1	TATA-box	ATATAA	8	6	+	Brassica oleracea	core promoter element around -30 of transcription start
	Ah_ann1.FU1JML.2	ARE	TACGGTC	69	7	+	Arabidopsis thaliana	cis-acting element involved in the abscisic acid responsiveness
		LTR	TAACTG	11	6	-	Arabidopsis thaliana	drought responsiveness
	Ah_ann1.G1V3KR.2	CGTCA-motif	CGTCA	279	5	-	Hordeum vulgare	cis-acting regulatory element involved in the MeJA-responsiveness
		Unnamed__2	CCCCGG	233	6	-	Zea mays
		CAT-box	GCCACT	268	6	+	Arabidopsis thaliana	cis-acting regulatory element related to meristem expression
		as-1	TGACG	279	5	+	Arabidopsis thaliana	root specific expression
		AAGAA-motif	GAAAGAA	261	7	-	Avena sativa	unknown
		AAGAA-motif	GAAAGAA	401	7	-	Avena sativa	unknown
		ARE	AAACCA	397	6	-	Zea mays	cis-acting regulatory element essential for the anaerobic induction
		MYB	CAACAG	75	6	-	Arabidopsis thaliana	drought responsiveness
		MYB	CAACAG	128	6	-	Arabidopsis thaliana	drought responsiveness
		GARE-motif	TCTGTTG	74	7	+	Brassica oleracea	gibberellin-responsive element
		Myb-binding site	CAACAG	75	6	-	Nicotiana tabacum	drought responsiveness
		Myb-binding site	CAACAG	128	6	-	Nicotiana tabacum	drought responsiveness
		CAAT-box	CCAAT	17	5	+	Arabidopsis thaliana	common cis-acting element in promoter and enhancer regions
		CAAT-box	CAAAT	115	5	-	Pisum sativum	common cis-acting element in promoter and enhancer regions
		CAAT-box	CCAAT	377	5	-	Arabidopsis thaliana	common cis-acting element in promoter and enhancer regions
		TGACG-motif	TGACG	279	5	+	Hordeum vulgare	cis-acting regulatory element involved in the MeJA-responsiveness
	Ah_ann1.GU1UJS.1	TATA-box	TATTTAAA	35	8	-	Arabidopsis thaliana	core promoter element around -30 of transcription start
		TCCC-motif	TCTCCCT	59	7	+	Spinacia oleracea	part of a light responsive element
	Ah_ann1.JE37KP.1	MYB-like sequence	TAACCA	251	6	+	Arabidopsis thaliana	drought responsiveness
		5UTR Py-rich stretch	TTTCTCTCCTCTTTTTCCTC	137	18	+	Lycopersicon esculentum	cis-acting element conferring high transcription levels
		GT1-motif	GGTTAA	250	6	-	Arabidopsis thaliana	light responsive element
		AT~TATA-box	TATATAAA	195	8	-	Arabidopsis thaliana	core promoter element around -30 of transcription start
		AT~TATA-box	TATATA	197	6	+	Arabidopsis thaliana	core promoter element around -30 of transcription start
		STRE	AGGGG	347	5	+	Arabidopsis thaliana	Stress response element
		TATA-box	TATTTAAA	163	8	+	Arabidopsis thaliana	core promoter element around -30 of transcription start
		TATA-box	TATAAAA	194	7	-	Pisum sativum	core promoter element around -30 of transcription start
		TATA-box	TATAAA	195	6	-	Helianthus annuus	core promoter element around -30 of transcription start
		TATA-box	TATATAA	196	7	-	Arabidopsis thaliana	core promoter element around -30 of transcription start
		TATA-box	TATATA	197	6	+	Arabidopsis thaliana	core promoter element around -30 of transcription start
		TATA-box	ATATAT	198	6	+	Brassica napus	core promoter element around -30 of transcription start
		MYB	TAACCA	251	6	+	Arabidopsis thaliana	drought responsiveness
		Myc	TCTCTTA	261	7	+	Arabidopsis thaliana	drought responsiveness
		CAAT-box	CCAAT	293	5	+	Arabidopsis thaliana	common cis-acting element in promoter and enhancer regions
		box S	AGCCACC	12	7	+	Arabidopsis thaliana
	Ah_ann1.L9IK9Y.1	AT~TATA-box	TATATA	88	6	-	Arabidopsis thaliana
		STRE	AGGGG	78	5	-	Arabidopsis thaliana	Stress response element
		AAGAA-motif	GAAAGAA	118	7	+	Avena sativa	unknown
		TATA-box	TATATA	88	6	-	Arabidopsis thaliana	core promoter element around -30 of transcription start
		TATA-box	ATATAT	89	6	-	Brassica napus	core promoter element around -30 of transcription start
		TATA-box	ATATAA	108	6	+	Brassica oleracea	core promoter element around -30 of transcription start
		TCT-motif	TCTTAC	114	6	-	Arabidopsis thaliana	part of a light responsive element
	Ah_ann1.MI72XM.2	CGTCA-motif	CGTCA	375	5	-	Hordeum vulgare	cis-acting regulatory element involved in the MeJA-responsiveness
		Unnamed__2	CCCCGG	329	6	-	Zea mays
		CAT-box	GCCACT	364	6	+	Arabidopsis thaliana	cis-acting regulatory element related to meristem expression
		as-1	TGACG	375	5	+	Arabidopsis thaliana	root speciifc expression
		AAGAA-motif	GAAAGAA	357	7	-	Avena sativa
		AAGAA-motif	GAAAGAA	503	7	-	Avena sativa
		ARE	AAACCA	499	6	-	Zea mays	cis-acting regulatory element essential for the anaerobic induction
		MYB	CAACAG	224	6	-	Arabidopsis thaliana	drought responsiveness
		Myb-binding site	CAACAG	224	6	-	Nicotiana tabacum	drought responsiveness
		CAAT-box	CCAAT	113	5	+	Arabidopsis thaliana	common cis-acting element in promoter and enhancer regions
		CAAT-box	CAAAT	211	5	-	Pisum sativum	common cis-acting element in promoter and enhancer regions
		CAAT-box	CCAAT	479	5	-	Arabidopsis thaliana	common cis-acting element in promoter and enhancer regions
		TGACG-motif	TGACG	375	5	+	Hordeum vulgare	cis-acting regulatory element involved in the MeJA-responsiveness
	Ah_ann1.QDSH2R.1	W box	TTGACC	26	6	+	Arabidopsis thaliana	elicitor responsiveness (disease resistance)
		W box	TTGACC	264	6	+	Arabidopsis thaliana	elicitor responsiveness (disease resistance)
		WUN-motif	CAATTACAT	46	9	+	Nicotiana glutinosa	wound responsive element
		Unnamed__12	TCCACGTAGA	142	9	+	Zea mays
		Unnamed__8	TCCACGTAGA	142	9	+	Zea mays
		ABRE3a	TACGTG	144	6	-	Zea mays	cis-acting element involved in the abscisic acid responsiveness
		AT~TATA-box	TATATA	59	6	+	Arabidopsis thaliana
		AT~TATA-box	TATATA	231	6	-	Arabidopsis thaliana
		AT~TATA-box	TATATA	233	6	-	Arabidopsis thaliana
		AT~TATA-box	TATATA	235	6	-	Arabidopsis thaliana
		AT~TATA-box	TATATA	237	6	-	Arabidopsis thaliana
		AT~TATA-box	TATATA	239	6	-	Arabidopsis thaliana
		AT~TATA-box	TATATA	241	6	-	Arabidopsis thaliana
		AT~TATA-box	TATATA	243	6	-	Arabidopsis thaliana
		AT~TATA-box	TATATA	245	6	-	Arabidopsis thaliana
		AT~TATA-box	TATATA	247	6	-	Arabidopsis thaliana
		AAGAA-motif	GAAAGAA	303	7	+	Avena sativa
		Unnamed__1	CGTGG	143	5	-	Zea mays
		Box 4	ATTAAT	273	6	-	Petroselinum crispum	part of a conserved DNA module involved in light responsiveness
		Box 4	ATTAAT	313	6	-	Petroselinum crispum	part of a conserved DNA module involved in light responsiveness
		Unnamed__10	TCCACGTAGA	142	9	+	Zea mays
		CAAT-box	CAAAT	24	5	-	Pisum sativum	common cis-acting element in promoter and enhancer regions
		CAAT-box	CAAAT	270	5	+	Pisum sativum	common cis-acting element in promoter and enhancer regions
		G-box	TACGTG	144	6	-	Arabidopsis thaliana	cis-acting regulatory element involved in light responsiveness
		Unnamed__14	TCCACGTAGA	142	9	+	Zea mays
		TATA-box	ATATAT	58	6	+	Brassica napus	core promoter element around -30 of transcription start
		TATA-box	TATATA	59	6	+	Arabidopsis thaliana	core promoter element around -30 of transcription start
		TATA-box	TATACA	229	6	-	Helianthus annuus	core promoter element around -30 of transcription start
		TATA-box	TATATA	231	6	-	Arabidopsis thaliana	core promoter element around -30 of transcription start
		TATA-box	ATATAT	232	6	-	Brassica napus	core promoter element around -30 of transcription start
		TATA-box	TATATA	233	6	-	Arabidopsis thaliana	core promoter element around -30 of transcription start
		TATA-box	ATATAT	234	6	-	Brassica napus	core promoter element around -30 of transcription start
		TATA-box	TATATA	235	6	-	Arabidopsis thaliana	core promoter element around -30 of transcription start
		TATA-box	ATATAT	236	6	-	Brassica napus	core promoter element around -30 of transcription start
		TATA-box	TATATA	237	6	-	Arabidopsis thaliana	core promoter element around -30 of transcription start
		TATA-box	ATATAT	238	6	-	Brassica napus	core promoter element around -30 of transcription start
		TATA-box	TATATA	239	6	-	Arabidopsis thaliana	core promoter element around -30 of transcription start
		TATA-box	ATATAT	240	6	-	Brassica napus	core promoter element around -30 of transcription start
		TATA-box	TATATA	241	6	-	Arabidopsis thaliana	core promoter element around -30 of transcription start
		TATA-box	ATATAT	242	6	-	Brassica napus	core promoter element around -30 of transcription start
		TATA-box	TATATA	243	6	-	Arabidopsis thaliana	core promoter element around -30 of transcription start
		TATA-box	ATATAT	244	6	-	Brassica napus	core promoter element around -30 of transcription start
		TATA-box	TATATA	245	6	-	Arabidopsis thaliana	core promoter element around -30 of transcription start
		TATA-box	ATATAT	246	6	-	Brassica napus	core promoter element around -30 of transcription start
		TATA-box	TATATA	247	6	-	Arabidopsis thaliana	core promoter element around -30 of transcription start
		MYB	CAACCA	201	6	+	Arabidopsis thaliana	drought responsiveness
		ABRE4	CACGTA	144	6	+	Zea mays	cis-acting element involved in the abscisic acid responsiveness
		ABRE	ACGTG	144	5	-	Arabidopsis thaliana	cis-acting element involved in the abscisic acid responsiveness
	Ah_ann1.U16Y2L.1	MYB-like sequence	TAACCA	489	6	-	Arabidopsis thaliana	drought responsiveness
		WUN-motif	AAATTTCTT	589	9	+	Nicotiana glutinosa	wound responsive element
		AC-II	CCACCAACCCCC	545	11	-	Phaseolus vulgaris	vascular-specific expression
		AT~TATA-box	TATATA	26	6	+	Arabidopsis thaliana
		AT~TATA-box	TATATA	28	6	+	Arabidopsis thaliana
		AT~TATA-box	TATATA	30	6	+	Arabidopsis thaliana
		AT~TATA-box	TATATA	32	6	+	Arabidopsis thaliana
		AT~TATA-box	TATATA	211	6	+	Arabidopsis thaliana
		AT~TATA-box	TATATA	213	6	+	Arabidopsis thaliana
		STRE	AGGGG	543	5	+	Arabidopsis thaliana	Stress response element
		TC-rich repeats	ATTCTCTAAC	147	9	+	Nicotiana tabacum	cis-acting element involved in defense and stress responsiveness
		AE-box	AGAAACTT	681	8	-	Arabidopsis thaliana	part of a module for light response
		AE-box	AGAAACAA	842	8	-	Arabidopsis thaliana	part of a module for light response
		GARE-motif	TCTGTTG	633	7	+	Brassica oleracea	gibberellin-responsive element
		Box 4	ATTAAT	532	6	-	Petroselinum crispum	part of a conserved DNA module involved in light responsiveness
		MYB recognition site	CCGTTG	621	6	-	Arabidopsis thaliana	drought responsiveness
		CAAT-box	CAAAT	104	5	-	Pisum sativum	common cis-acting element in promoter and enhancer regions
		CAAT-box	AGCTCAATTTCA	309	11	+	Daucus carota	common cis-acting element in promoter and enhancer regions
		CAAT-box	CAAAT	355	5	-	Pisum sativum	common cis-acting element in promoter and enhancer regions
		CAAT-box	CAAAT	420	5	+	Pisum sativum	common cis-acting element in promoter and enhancer regions
		CAAT-box	CAAAT	463	5	-	Pisum sativum	common cis-acting element in promoter and enhancer regions
		CAAT-box	CAAAT	478	5	-	Pisum sativum	common cis-acting element in promoter and enhancer regions
		CAAT-box	CAAAT	588	5	+	Pisum sativum	common cis-acting element in promoter and enhancer regions
		Myb	TAACTG	184	6	+	Arabidopsis thaliana	drought responsiveness
		Myb	CAACTG	204	6	+	Arabidopsis thaliana	drought responsiveness
		AC-I	(T/C)C(T/C)(C/T)ACC(T/C)ACC	91	8.5	-	Phaseolus vulgaris	vascular-specific expression
		GATA-motif	AAGGATAAGG	648	9	-	Solanum tuberosum	part of a light responsive element
		O2-site	GATGATGTGG	83	9	+	Zea mays	cis-acting regulatory element involved in zein metabolism regulation
		CCAAT-box	CAACGG	621	6	+	Hordeum vulgare	MYBHv1 binding site
		TATA-box	ATATAT	15	6	+	Brassica napus	core promoter element around -30 of transcription start
		TATA-box	taTATAAAtc	22	9	-	Arabidopsis thaliana	core promoter element around -30 of transcription start
		TATA-box	TATATAA	25	7	-	Arabidopsis thaliana	core promoter element around -30 of transcription start
		TATA-box	TATATA	26	6	+	Arabidopsis thaliana	core promoter element around -30 of transcription start
		TATA-box	ATATAT	27	6	+	Brassica napus	core promoter element around -30 of transcription start
		TATA-box	TATATA	28	6	+	Arabidopsis thaliana	core promoter element around -30 of transcription start
		TATA-box	ATATAT	29	6	+	Brassica napus	core promoter element around -30 of transcription start
		TATA-box	TATATA	30	6	+	Arabidopsis thaliana	core promoter element around -30 of transcription start
		TATA-box	ATATAT	31	6	+	Brassica napus	core promoter element around -30 of transcription start
		TATA-box	TATATA	32	6	+	Arabidopsis thaliana	core promoter element around -30 of transcription start
		TATA-box	ATATAT	33	6	+	Brassica napus	core promoter element around -30 of transcription start
		TATA-box	TATAAA	62	6	-	Helianthus annuus	core promoter element around -30 of transcription start
		TATA-box	TATAA	63	5	-	Arabidopsis thaliana	core promoter element around -30 of transcription start
		TATA-box	TAAAGATT	178	8	-	Arabidopsis thaliana	core promoter element around -30 of transcription start
		TATA-box	TATATAA	210	7	-	Arabidopsis thaliana	core promoter element around -30 of transcription start
		TATA-box	TATATA	211	6	+	Arabidopsis thaliana	core promoter element around -30 of transcription start
		TATA-box	ATATAT	212	6	+	Brassica napus	core promoter element around -30 of transcription start
		TATA-box	TATATA	213	6	+	Arabidopsis thaliana	core promoter element around -30 of transcription start
		TATA-box	ATATAT	666	6	-	Brassica napus	core promoter element around -30 of transcription start
		TATA-box	ATTATA	852	6	+	Brassica napus	core promoter element around -30 of transcription start
		TATA-box	TATAA	853	5	-	Arabidopsis thaliana	core promoter element around -30 of transcription start
		LTR	CCGAAA	157	6	-	Hordeum vulgare	cis-acting element involved in low-temperature responsiveness
		MYB	CAACCA	90	6	-	Arabidopsis thaliana	drought responsiveness
		MYB	TAACCA	489	6	-	Arabidopsis thaliana	drought responsiveness
		MYB	CAACAG	634	6	-	Arabidopsis thaliana	drought responsiveness
		Myc	TCTCTTA	578	7	-	Arabidopsis thaliana	drought responsiveness
		MBS	CAACTG	204	6	+	Arabidopsis thaliana	MYB binding site involved in drought-inducibility
		TCA-element	CCATCTTTTT	393	9	+	Nicotiana tabacum	cis-acting element involved in salicylic acid responsiveness
		TCA-element	CCATCTTTTT	776	9	+	Nicotiana tabacum	cis-acting element involved in salicylic acid responsiveness
		MYC	CATTTG	103	6	+	Arabidopsis thaliana	drought responsiveness
		Myb-binding site	CAACAG	634	6	-	Nicotiana tabacum	drought responsiveness
	Ah_ann1.V0X4SV.1	telo-box	AAACCCTAACCCTAA	258	14	-	Nicotiana tabacum
		MYB-like sequence	TAACCA	429	6	+	Arabidopsis thaliana	drought responsiveness
		AP-1	TGAGTTAG	347	8	+	Arabidopsis thaliana	flowering-inducibility
		GT1-motif	GGTTAAT	427	7	-	Avena sativa	light responsive element
		GT1-motif	GGTTAA	428	6	-	Arabidopsis thaliana	light responsive element
		ARE	AAACCA	233	6	+	Zea mays	cis-acting regulatory element essential for the anaerobic induction
		TATA-box	TATAAAT	201	7	-	Brassica juncea	core promoter element around -30 of transcription start
		TATA-box	TATAAA	202	6	-	Helianthus annuus	core promoter element around -30 of transcription start
		TATA-box	TATAA	203	5	-	Arabidopsis thaliana	core promoter element around -30 of transcription start
		MYB	TAACCA	429	6	+	Arabidopsis thaliana	drought responsiveness
		Myc	TCTCTTA	401	7	+	Arabidopsis thaliana	drought responsiveness
		CAAT-box	CCAAT	148	5	+	Arabidopsis thaliana	common cis-acting element in promoter and enhancer regions
		CAAT-box	CAAAT	185	5	+	Pisum sativum	common cis-acting element in promoter and enhancer regions
		CAAT-box	CAAAT	252	5	-	Pisum sativum	common cis-acting element in promoter and enhancer regions
		CAAT-box	CAAAT	325	5	+	Pisum sativum	common cis-acting element in promoter and enhancer regions
		CAAT-box	CAAAT	379	5	-	Pisum sativum	common cis-acting element in promoter and enhancer regions
	Ah_ann1.WPHD30.1	G-Box	CACGTT	19	6	+	Pisum sativum	cis-acting regulatory element involved in light responsiveness
		ABRE	ACGTG	19	5	-	Arabidopsis thaliana	cis-acting element involved in the abscisic acid responsiveness
	Ah_ann1.X47CQ0.1	G-Box	CACGTT	41	6	+	Pisum sativum	cis-acting regulatory element involved in light responsiveness
		TATA-box	TATATA	8	6	+	Arabidopsis thaliana	core promoter element around -30 of transcription start
		ABRE	ACGTG	41	5	-	Arabidopsis thaliana	cis-acting element involved in the abscisic acid responsiveness
		AT~TATA-box	TATATA	8	6	+	Arabidopsis thaliana	cis-acting element involved in the abscisic acid responsiveness
	Ah_ann1.YY4A03.1	MYB-like sequence	TAACCA	494	6	+	Arabidopsis thaliana	drought responsiveness
		AP-1	TGAGTTAG	413	8	+	Arabidopsis thaliana	flowering-inducibility
		GT1-motif	GGTTAAT	492	7	-	Avena sativa	light responsive element
		GT1-motif	GGTTAA	493	6	-	Arabidopsis thaliana	light responsive element
		AT~TATA-box	TATATA	25	6	+	Arabidopsis thaliana
		ARE	AAACCA	286	6	+	Zea mays	cis-acting regulatory element essential for the anaerobic induction
		TATA-box	TATATA	25	6	+	Arabidopsis thaliana	core promoter element around -30 of transcription start
		TATA-box	TATAAAT	236	7	-	Brassica juncea	core promoter element around -30 of transcription start
		TATA-box	TATAAA	237	6	-	Helianthus annuus	core promoter element around -30 of transcription start
		TATA-box	TATAA	238	5	-	Arabidopsis thaliana	core promoter element around -30 of transcription start
		TATA-box	TACAAAA	282	7	+	Oryza sativa	core promoter element around -30 of transcription start
		MYB	TAACCA	494	6	+	Arabidopsis thaliana	drought responsiveness
		Myc	TCTCTTA	467	7	+	Arabidopsis thaliana	drought responsiveness
		AE-box	AGAAACAA	102	8	+	Arabidopsis thaliana	part of a module for light response
		MYC	CATTTG	405	6	+	Arabidopsis thaliana	drought responsiveness
		CAAT-box	CCAAT	183	5	+	Arabidopsis thaliana	common cis-acting element in promoter and enhancer regions
		CAAT-box	CAAAT	220	5	+	Pisum sativum	common cis-acting element in promoter and enhancer regions
		CAAT-box	CAAAT	305	5	-	Pisum sativum	common cis-acting element in promoter and enhancer regions
		CAAT-box	CAAAT	391	5	+	Pisum sativum	common cis-acting element in promoter and enhancer regions
		CAAT-box	CAAAT	406	5	-	Pisum sativum	common cis-acting element in promoter and enhancer regions
		CAAT-box	CAAAT	445	5	-	Pisum sativum	common cis-acting element in promoter and enhancer regions
	Ah_ann1.ZDQ75D.1	TATA-box	taTATAAAtc	54	9	-	Arabidopsis thaliana	core promoter element around -30 of transcription start
		TATA-box	ATATAT	55	6	+	Brassica napus	core promoter element around -30 of transcription start
		TATA-box	TATATA	56	6	+	Arabidopsis thaliana	core promoter element around -30 of transcription start
		TATA-box	ATATAT	57	6	+	Brassica napus	core promoter element around -30 of transcription start
		TATA-box	TATATA	58	6	+	Arabidopsis thaliana	core promoter element around -30 of transcription start
		TATA-box	ATATAT	59	6	+	Brassica napus	core promoter element around -30 of transcription start
		TATA-box	TATATA	60	6	+	Arabidopsis thaliana	core promoter element around -30 of transcription start
		TATA-box	ATATAT	61	6	+	Brassica napus	core promoter element around -30 of transcription start
		TATA-box	TATATA	62	6	+	Arabidopsis thaliana	core promoter element around -30 of transcription start
		TATA-box	ATATAT	63	6	+	Brassica napus	core promoter element around -30 of transcription start
		TATA-box	TATATA	64	6	+	Arabidopsis thaliana	core promoter element around -30 of transcription start
		TATA-box	ATATAT	65	6	+	Brassica napus	core promoter element around -30 of transcription start
		TATA-box	TATATA	66	6	+	Arabidopsis thaliana	core promoter element around -30 of transcription start
		TATA-box	ATATAT	67	6	-	Brassica napus	core promoter element around -30 of transcription start
		TATA-box	TATATA	68	6	-	Arabidopsis thaliana	core promoter element around -30 of transcription start
		TATA-box	ATATAT	69	6	-	Brassica napus	core promoter element around -30 of transcription start
		TATA-box	TATATA	70	6	-	Arabidopsis thaliana	core promoter element around -30 of transcription start
		TATA-box	ATATAT	71	6	-	Brassica napus	core promoter element around -30 of transcription start
		TATA-box	TATATA	72	6	-	Arabidopsis thaliana	core promoter element around -30 of transcription start
		TATA-box	ATATAT	73	6	-	Brassica napus	core promoter element around -30 of transcription start
		TATA-box	TATATA	74	6	-	Arabidopsis thaliana	core promoter element around -30 of transcription start
		TATA-box	ATATAT	75	6	-	Brassica napus	core promoter element around -30 of transcription start
		TATA-box	TATATA	76	6	-	Arabidopsis thaliana	core promoter element around -30 of transcription start
		TATA-box	ATATAT	77	6	-	Brassica napus	core promoter element around -30 of transcription start
		TATA-box	TATATA	78	6	-	Arabidopsis thaliana	core promoter element around -30 of transcription start
		TATA-box	ATATAT	79	6	-	Brassica napus	core promoter element around -30 of transcription start
		TATA-box	TATATA	80	6	-	Arabidopsis thaliana	core promoter element around -30 of transcription start
		TATA-box	ATATAA	81	6	+	Brassica oleracea	core promoter element around -30 of transcription start
		LTR	CCGAAA	33	6	+	Hordeum vulgare	cis-acting element involved in low-temperature responsiveness
		TCA-element	CCATCTTTTT	7	9	+	Nicotiana tabacum	cis-acting element involved in salicylic acid responsiveness
		WRE3	CCACCT	127	6	-	Pisum sativum	wound responsive element
		AT~TATA-box	TATATA	56	6	+	Arabidopsis thaliana	core promoter element around -30 of transcription start
		AT~TATA-box	TATATA	58	6	+	Arabidopsis thaliana	core promoter element around -30 of transcription start
		AT~TATA-box	TATATA	60	6	+	Arabidopsis thaliana	core promoter element around -30 of transcription start
		AT~TATA-box	TATATA	62	6	+	Arabidopsis thaliana	core promoter element around -30 of transcription start
		AT~TATA-box	TATATA	64	6	+	Arabidopsis thaliana	core promoter element around -30 of transcription start
		AT~TATA-box	TATATA	66	6	+	Arabidopsis thaliana	core promoter element around -30 of transcription start
		AT~TATA-box	TATATA	68	6	-	Arabidopsis thaliana	core promoter element around -30 of transcription start
		AT~TATA-box	TATATA	70	6	-	Arabidopsis thaliana	core promoter element around -30 of transcription start
		AT~TATA-box	TATATA	72	6	-	Arabidopsis thaliana	core promoter element around -30 of transcription start
		AT~TATA-box	TATATA	74	6	-	Arabidopsis thaliana	core promoter element around -30 of transcription start
		AT~TATA-box	TATATA	76	6	-	Arabidopsis thaliana	core promoter element around -30 of transcription start
		AT~TATA-box	TATATA	78	6	-	Arabidopsis thaliana	core promoter element around -30 of transcription start
		AT~TATA-box	TATATA	80	6	-	Arabidopsis thaliana	core promoter element around -30 of transcription start

## Sheet: Table S6
Table S6. Possible matches of chickpea, pigeonpea, and groundnut stress-responsive NAC protein sequences with Arabidopsis proteins.
#Query Index	Query item	String Id	Identity	bitscore	Preferred name	Annotation
1	Ca_01414	3702.AT5G13180.1	47	199.9	NAC083	NAC domain containing protein 83; Transcriptional repressor that negatively regulates the expression of genes involved in xylem vessel formation. Represses the transcriptional activation activity of NAC030/VND7, which regulates protoxylem vessel differentiation by promoting immature xylem vessel-specific genes expression. Transcriptional activator that regulates the COLD-REGULATED (COR15A and COR…
6	Ca_02365	3702.AT1G12260.1	57	386.7	NAC007	NAC domain-containing protein 7; Transcription activator that binds to the secondary wall NAC binding element (SNBE), 5'- (T/A)NN(C/T)(T/C/G)TNNNNNNNA(A/C)GN(A/C/T)(A/T)-3', in the promoter of target genes (By similarity). Involved in xylem formation by promoting the expression of secondary wall-associated transcription factors and of genes involved in secondary wall biosynthesis and programmed c…
11	Ca_04069	3702.AT4G35580.2	65	283.5	NTL9	NAC transcription factor-like 9; Transcriptional activator activated by proteolytic cleavage through regulated intramembrane proteolysis (RIP). Calmodulin-regulated transcriptional repressor. Binds several synthetic promoters with randomly selected binding sites. Functions synergistically with SNI1 as negative regulator of pathogen- induced PR1 expression and basal resistance to a virulent strain…
16	Ca_04187	3702.AT5G09330.2	45	274.6	NAC082	NAC domain containing protein 82; Transcriptional regulator that binds specific DNA sequences on the promoter regions of target genes
17	Ca_04233	3702.AT5G08790.1	62	332	ATAF2	NAC (No Apical Meristem) domain transcriptional regulator superfamily protein; Involved in disease resistance response. May function as repressor of pathogenesis-related proteins. May function in the regulation of host basal defense responses against viral infection. Transcriptional activator involved in responses to wounding and infection with tobamovirus (TMV). Binds to the DNA sequences 5'-AAA…
19	Ca_04337	3702.AT1G34190.1	44	383.3	NAC017	NAC domain containing protein 17; Transcriptional activator activated by proteolytic cleavage through regulated intramembrane proteolysis (RIP). Transcriptional activator that acts as positive regulator of AOX1A during mitochondrial dysfunction. Binds directly to AOX1A promoter. Mediates mitochondrial retrograde signaling
24	Ca_05227	3702.AT5G64530.1	77	259.6	XND1	NAC domain-containing protein 104; Probable transcription factor that influences tracheary elements and xylem development by negatively regulating secondary cell wall fiber synthesis and programmed cell death
29	Ca_05696	3702.AT5G13180.1	60	209.9	NAC083	NAC domain containing protein 83; Transcriptional repressor that negatively regulates the expression of genes involved in xylem vessel formation. Represses the transcriptional activation activity of NAC030/VND7, which regulates protoxylem vessel differentiation by promoting immature xylem vessel-specific genes expression. Transcriptional activator that regulates the COLD-REGULATED (COR15A and COR…
34	Ca_05989	3702.AT1G26870.1	33	81.3	FEZ	NAC (No Apical Meristem) domain transcriptional regulator superfamily protein; Promotes periclinal root capforming cell divisions. Activates expression of its negative regulator SMB in a feedback loop for controlled switches in cell division plane
39	Ca_06899	3702.AT1G52890.1	52	248.1	NAC019	NAC domain containing protein 19; Encodes a NAC transcription factor whose expression is induced by drought, high salt, and abscisic acid. This gene binds to ERD1 promoter in vitro
44	Ca_07077	3702.AT2G27300.1	45	272.7	NTL8	NAC domain-containing protein 40; Transcriptional activator activated by proteolytic cleavage through regulated intramembrane proteolysis (RIP), probably via metalloprotease activity. Regulates gibberellic acid- mediated salt-responsive repression of seed germination and flowering via FT, thus delaying seed germination under high salinity conditions
49	Ca_08372	3702.AT5G04410.1	39	346.7	NTL11	NAC domain-containing protein 78; Transcriptional activator activated by proteolytic cleavage through regulated intramembrane proteolysis (RIP) (By similarity). Transcripition activator associated with the induction of genes related to flavonoid biosynthesis and required for the accumulation of anthocyanins in response to high light stress. Plays a role in the regulation of 20S and 26S proteasome…
54	Ca_08693	3702.AT1G12260.1	56	353.6	NAC007	NAC domain-containing protein 7; Transcription activator that binds to the secondary wall NAC binding element (SNBE), 5'- (T/A)NN(C/T)(T/C/G)TNNNNNNNA(A/C)GN(A/C/T)(A/T)-3', in the promoter of target genes (By similarity). Involved in xylem formation by promoting the expression of secondary wall-associated transcription factors and of genes involved in secondary wall biosynthesis and programmed c…
59	Ca_09673	3702.AT5G09330.2	46	288.9	NAC082	NAC domain containing protein 82; Transcriptional regulator that binds specific DNA sequences on the promoter regions of target genes
64	Ca_12660	3702.AT1G01720.1	62	367.9	ATAF1	NAC (No Apical Meristem) domain transcriptional regulator superfamily protein; Belongs to a large family of putative transcriptional activators with NAC domain. Transcript level increases in response to wounding and abscisic acid. ATAF1 attentuates ABA signaling and sythesis. Mutants are hyposensitive to ABA
69	Ca_16379	3702.AT1G69490.1	66	323.9	NAP	NAC-like, activated by AP3/PI; Transcription activator that binds to, and transactivates the promoter of the abscisic aldehyde oxidase AAO3. Promotes chlorophyll degradation in leaves by enhancing transcription of AAO3, which leads to increased levels of the senescence-inducing hormone abscisic acid (ABA). Involved in the control of dehydration in senescing leaves. Binds to the DNA sequence 5'-CA…
74	Ca_16946	3702.AT1G01720.1	64	308.5	ATAF1	NAC (No Apical Meristem) domain transcriptional regulator superfamily protein; Belongs to a large family of putative transcriptional activators with NAC domain. Transcript level increases in response to wounding and abscisic acid. ATAF1 attentuates ABA signaling and sythesis. Mutants are hyposensitive to ABA
79	Ca_18090	3702.AT1G69490.1	65	316.2	NAP	NAC-like, activated by AP3/PI; Transcription activator that binds to, and transactivates the promoter of the abscisic aldehyde oxidase AAO3. Promotes chlorophyll degradation in leaves by enhancing transcription of AAO3, which leads to increased levels of the senescence-inducing hormone abscisic acid (ABA). Involved in the control of dehydration in senescing leaves. Binds to the DNA sequence 5'-CA…
84	Ca_20988	3702.AT1G33060.2	47	179.5	NAC014	NAC domain-containing protein 14; Transcriptional activator activated by proteolytic cleavage through regulated intramembrane proteolysis (RIP)
89	Ca_21186	3702.AT3G15500.1	61	350.5	NAC055	NAC domain-containing protein 55; Encodes an ATAF-like NAC-domain transcription factor that doesn't contain C-terminal sequences shared by CUC1, CUC2 and NAM. Note: this protein (AtNAC3) is not to be confused with the protein encoded by locus AT3G29035, which, on occasion, has also been referred to as AtNAC3
94	Ca_22941	3702.AT5G13180.1	74	248.1	NAC083	NAC domain containing protein 83; Transcriptional repressor that negatively regulates the expression of genes involved in xylem vessel formation. Represses the transcriptional activation activity of NAC030/VND7, which regulates protoxylem vessel differentiation by promoting immature xylem vessel-specific genes expression. Transcriptional activator that regulates the COLD-REGULATED (COR15A and COR…
99	Ca_27204	3702.AT4G35580.2	41	293.1	NTL9	NAC transcription factor-like 9; Transcriptional activator activated by proteolytic cleavage through regulated intramembrane proteolysis (RIP). Calmodulin-regulated transcriptional repressor. Binds several synthetic promoters with randomly selected binding sites. Functions synergistically with SNI1 as negative regulator of pathogen- induced PR1 expression and basal resistance to a virulent strain…
104	Cc_01304	3702.AT1G01720.1	67	326.6	ATAF1	NAC (No Apical Meristem) domain transcriptional regulator superfamily protein; Belongs to a large family of putative transcriptional activators with NAC domain. Transcript level increases in response to wounding and abscisic acid. ATAF1 attentuates ABA signaling and sythesis. Mutants are hyposensitive to ABA
109	Cc_01440	3702.AT4G17980.1	58	320.5	NAC071	NAC domain containing protein 71; Transcription factor involved in tissue reunion of wounded inflorescence stems. Required for the division of pith cells in the reunion process, which is dependent on polar- transported auxin and the wound-inducible hormones ethylene and jasmonate. Binds to the promoters of XTH19 and XTH20 to induce their expression via auxin signaling. XTH19 and XTH20 are involve…
114	Cc_01567	3702.AT1G12260.1	59	424.9	NAC007	NAC domain-containing protein 7; Transcription activator that binds to the secondary wall NAC binding element (SNBE), 5'- (T/A)NN(C/T)(T/C/G)TNNNNNNNA(A/C)GN(A/C/T)(A/T)-3', in the promoter of target genes (By similarity). Involved in xylem formation by promoting the expression of secondary wall-associated transcription factors and of genes involved in secondary wall biosynthesis and programmed c…
119	Cc_02051	3702.AT3G10490.2	32	84.3	NAC052	NAC domain containing protein 52; Transcriptional repressor that binds to the motif 5'- (C/T)A(C/A)G-3' in the promoter of target genes. Binds also to the 5'-CTTGNNNNNCAAG-3' consensus sequence in chromatin. Can bind to the mitochondrial dysfunction motif (MDM) present in the upstream regions of mitochondrial dysfunction stimulon (MDS) genes involved in mitochondrial retrograde regulation (MRR). …
124	Cc_02052	3702.AT3G10490.2	31	84.7	NAC052	NAC domain containing protein 52; Transcriptional repressor that binds to the motif 5'- (C/T)A(C/A)G-3' in the promoter of target genes. Binds also to the 5'-CTTGNNNNNCAAG-3' consensus sequence in chromatin. Can bind to the mitochondrial dysfunction motif (MDM) present in the upstream regions of mitochondrial dysfunction stimulon (MDS) genes involved in mitochondrial retrograde regulation (MRR). …
129	Cc_04140	3702.AT5G64060.1	52	217.2	NAC103	NAC domain containing protein 103 (NAC103); Its function is described as sequence-specific DNA binding transcription factor activity; Involved in multicellular organismal development, regulation of transcription; Located in cellular_component unknown; Expressed in 9 plant structures; Expressed during 6 growth stages; Contains the following InterPro domains: No apical meristem (NAM) protein (Inter…
134	Cc_15921	3702.AT5G63790.1	61	336.7	NAC102	NAC domain containing protein 102; Encodes a member of the NAC family of transcription factors. ANAC102 appears to have a role in mediating response to low oxygen stress (hypoxia) in germinating seedlings
[truncated: 56 more rows]

## Sheet: Table S7
Table S7. String analysis for protein-protein interaction analysis of stress-responsive NACs from SAT legumes.
[truncated: 40 more rows]
[truncated: 77 more columns]

[truncated: 2 more sheets: Table S8, Table S9]
